# Supplementary material for: Weighted Correlation Network Analysis Reveals CDK2 as a Regulator of a Ubiquitous Environmental Toxin-Induced Cell-Cycle Arrest
Source: Cells. 2020 Jan 7;9(1):143. doi: 10.3390/cells9010143 (PMC7017252; doi:10.3390/cells9010143)
Supplement: Supplementary file 1 [file cells-09-00143-s001.zip › TableS1.xlsx]

## Sheet: HEK293-T - 0 vs. 100nM OTA
names	ensembl_gene_id	edgeR_log2FC	edgeR_FDR	edgeR_FPM_ctrl	edgeR_FPM_OTA10	DESeq2_log2FC	DESeq2_lfcSE	DESeq2_padj	entrezgene	gene_biotype	chromosome_name	start_position	end_position	strand	description
AAAS	ENSG00000094914	-1.36181	4.99795e-20	54.6294	21.0793	-1.25353	0.162078	1.82595e-13	8086	protein_coding	12	53307456	53324864	-1	aladin WD repeat nucleoporin [Source:HGNC Symbol;Acc:HGNC:13666]
AADAT	ENSG00000109576	-1.70865	5.03358e-22	10.0501	3.00287	-1.61304	0.213162	6.27403e-13	51166	protein_coding	4	170060222	170091699	-1	aminoadipate aminotransferase [Source:HGNC Symbol;Acc:HGNC:17929]
AARS	ENSG00000090861	-1.71638	1.99109e-35	239.799	72.8308	-1.60518	0.119957	9.287e-39	16	protein_coding	16	70252295	70289543	-1	alanyl-tRNA synthetase [Source:HGNC Symbol;Acc:HGNC:20]
AARS2	ENSG00000124608	-1.8078	2.82177e-36	33.7441	9.62419	-1.69911	0.165634	4.6638e-23	57505	protein_coding	6	44299654	44313326	-1	alanyl-tRNA synthetase 2, mitochondrial [Source:HGNC Symbol;Acc:HGNC:21022]
AASDH	ENSG00000157426	-1.18133	1.1538e-13	26.215	11.5352	-1.07334	0.166773	1.32162e-09	132949	protein_coding	4	56338287	56387508	-1	aminoadipate-semialdehyde dehydrogenase [Source:HGNC Symbol;Acc:HGNC:23993]
AASS	ENSG00000008311	-2.09881	1.35996e-18	26.1852	5.9792	-2.00178	0.260872	2.85888e-13	10157	protein_coding	7	122075647	122144280	-1	aminoadipate-semialdehyde synthase [Source:HGNC Symbol;Acc:HGNC:17366]
ABCA1	ENSG00000165029	2.70941	4.88123e-53	6.59283	43.2353	2.82486	0.159375	1.73796e-67	19	protein_coding	9	104781002	104928237	-1	ATP binding cassette subfamily A member 1 [Source:HGNC Symbol;Acc:HGNC:29]
ABCA12	ENSG00000144452	5.23249	7.32993e-105	0.857358	32.1873	5.361	0.266849	1.87495e-86	26154	protein_coding	2	214931542	215138428	-1	ATP binding cassette subfamily A member 12 [Source:HGNC Symbol;Acc:HGNC:14637]
ABCA2	ENSG00000107331	-1.06581	4.28921e-07	38.2901	18.3307	-0.948264	0.211288	3.80476e-05	20	protein_coding	9	137007227	137028922	-1	ATP binding cassette subfamily A member 2 [Source:HGNC Symbol;Acc:HGNC:32]
ABCA5	ENSG00000154265	-1.02304	1.11355e-07	15.9488	7.75	-0.919637	0.212643	7.5999e-05	23461	protein_coding	17	69244311	69327244	-1	ATP binding cassette subfamily A member 5 [Source:HGNC Symbol;Acc:HGNC:35]
ABCB8	ENSG00000197150	-1.1208	1.57613e-10	15.4614	7.15911	-1.00654	0.19375	1.404e-06	11194	protein_coding	7	151028422	151047782	1	ATP binding cassette subfamily B member 8 [Source:HGNC Symbol;Acc:HGNC:49]
ABCC4	ENSG00000125257	-1.33237	1.58972e-19	35.1217	13.8645	-1.22515	0.149974	6.37452e-15	10257	protein_coding	13	95019829	95301475	-1	ATP binding cassette subfamily C member 4 [Source:HGNC Symbol;Acc:HGNC:55]
ABCD4	ENSG00000119688	-1.20322	8.20342e-16	50.9427	21.9068	-1.09702	0.160754	1.10067e-10	5826	protein_coding	14	74285423	74303056	-1	ATP binding cassette subfamily D member 4 [Source:HGNC Symbol;Acc:HGNC:68]
ABCE1	ENSG00000164163	-1.57022	3.22071e-12	25.9503	8.57255	-1.47193	0.241454	1.03077e-08	6059	protein_coding	4	145097932	145129179	1	ATP binding cassette subfamily E member 1 [Source:HGNC Symbol;Acc:HGNC:69]
ABCF2	ENSG00000033050	-1.67684	2.81619e-22	14.9741	4.58949	-1.58068	0.213014	1.81101e-12	10061	protein_coding	7	151212490	151227230	-1	ATP binding cassette subfamily F member 2 [Source:HGNC Symbol;Acc:HGNC:71]
ABHD11	ENSG00000106077	-2.91393	1.42394e-32	14.854	1.95303	-2.81506	0.287185	4.09408e-21	83451	protein_coding	7	73736094	73738867	-1	abhydrolase domain containing 11 [Source:HGNC Symbol;Acc:HGNC:16407]
ABHD14B	ENSG00000114779	-2.95535	3.52836e-34	38.4269	4.9261	-2.84609	0.25833	1.7745e-26	84836	protein_coding	3	51968510	51983409	-1	abhydrolase domain containing 14B [Source:HGNC Symbol;Acc:HGNC:28235]
ABHD6	ENSG00000163686	-1.10156	7.3553e-09	15.0624	6.83823	-0.999431	0.199025	3.2936e-06	57406	protein_coding	3	58237506	58295693	1	abhydrolase domain containing 6 [Source:HGNC Symbol;Acc:HGNC:21398]
ABI3BP	ENSG00000154175	1.33211	3.60304e-06	4.24296	10.6293	1.44646	0.27683	1.20416e-06	25890	protein_coding	3	100749156	100993515	-1	ABI family member 3 binding protein [Source:HGNC Symbol;Acc:HGNC:17265]
ABT1	ENSG00000146109	-1.04898	1.39622e-09	50.747	24.4866	-0.940586	0.182669	1.76367e-06	29777	protein_coding	6	26596952	26600744	1	activator of basal transcription 1 [Source:HGNC Symbol;Acc:HGNC:17369]
ABTB2	ENSG00000166016	2.14217	6.22774e-25	8.7846	38.8692	2.26138	0.231471	5.5893e-21	25841	protein_coding	11	34150988	34358008	-1	ankyrin repeat and BTB domain containing 2 [Source:HGNC Symbol;Acc:HGNC:23842]
AC004835.1	ENSG00000230392	1.53712	5.85699e-06	5.11396	14.8861	1.65395	0.296695	1.93812e-07	NA	lincRNA	X	119291529	119335610	1
AC005261.1	ENSG00000268205	-1.00551	2.82254e-06	13.3114	6.53241	-0.897158	0.195503	2.44079e-05	NA	lincRNA	19	57304305	57308562	1
AC005332.6	ENSG00000277476	3.00986	1.06036e-37	2.38111	19.2902	3.13224	0.23997	6.56058e-37	NA	lincRNA	17	68133201	68135935	1
AC005912.1	ENSG00000227081	-1.08198	2.422e-10	431.58	203.726	-0.971885	0.179395	4.44534e-07	NA	processed_pseudogene	12	3211663	3211917	-1
AC008124.1	ENSG00000273015	1.12984	4.07525e-10	9.20832	20.1038	1.23998	0.19779	3.65858e-09	NA	lincRNA	12	45718046	45727775	-1
AC008443.1	ENSG00000233937	1.0619	4.01581e-13	6.31805	13.1189	1.17044	0.173126	1.67893e-10	NA	processed_transcript	5	181246523	181272167	1
AC008467.1	ENSG00000249476	3.46979	9.2184e-57	1.25263	14.0755	3.59445	0.245021	1.76481e-46	NA	lincRNA	5	109237120	109326369	-1
AC008993.2	ENSG00000282542	-1.57329	6.8702e-11	23.5926	7.7494	-1.46832	0.224606	6.99784e-10	NA	TEC	19	68403	69178	1
AC009812.3	ENSG00000254162	2.96791	3.17456e-32	4.0103	31.3036	3.08255	0.211161	4.92951e-46	NA	lincRNA	8	80535006	80539135	-1
AC011330.1	ENSG00000249839	-1.56993	2.8161e-19	13.361	4.39322	-1.47353	0.208826	2.33498e-11	NA	unprocessed_pseudogene	15	43663654	43684339	-1
AC011912.1	ENSG00000279145	2.5188	2.06904e-21	1.80891	10.3962	2.6355	0.240803	3.87406e-26	NA	TEC	15	55171972	55178175	-1
AC012513.3	ENSG00000279348	3.55369	9.71334e-69	3.25081	37.9993	3.6624	0.218508	1.78848e-60	NA	TEC	2	216211404	216213519	1
AC015813.6	ENSG00000279207	2.30636	4.29323e-51	10.914	54.0994	2.42139	0.160221	2.78744e-49	NA	TEC	17	58095672	58101479	1
AC015813.7	ENSG00000280233	5.46243	8.01629e-127	0.502106	22.2888	5.5992	0.314828	6.40328e-68	NA	TEC	17	57988180	57988760	1
AC015909.5	ENSG00000279792	1.56683	4.08445e-15	4.92467	14.7196	1.68322	0.19651	2.56165e-16	NA	TEC	17	50362967	50365232	-1
AC016747.1	ENSG00000212978	-1.83139	4.95305e-15	12.5988	3.44621	-1.73184	0.238497	5.60111e-12	NA	processed_transcript	2	61141592	61144969	-1
AC016876.1	ENSG00000233223	1.53267	1.43597e-11	4.35619	12.5335	1.64239	0.22765	7.76888e-12	NA	antisense	17	7581964	7584072	-1
AC020916.1	ENSG00000267519	1.15205	2.13184e-06	4.60636	10.2814	1.26723	0.22312	1.09729e-07	NA	lincRNA	19	13834516	13836289	-1
AC026803.2	ENSG00000267898	4.99856	8.15523e-38	0.364905	11.8119	5.13995	0.409093	3.10301e-34	NA	lincRNA	19	48963975	48965158	1
AC027307.3	ENSG00000268798	3.60998	2.95577e-56	1.09751	13.4525	3.72674	0.26189	8.91381e-44	NA	lincRNA	19	1440839	1441938	1
AC034236.1	ENSG00000185641	-1.1865	5.5934e-11	126.698	55.5993	-1.07524	0.194776	2.58463e-07	NA	processed_pseudogene	5	116051917	116052289	-1
AC044860.1	ENSG00000229212	-1.35701	2.16099e-15	24.643	9.45059	-1.2528	0.183025	9.614e-11	NA	transcribed_unprocessed_pseudogene	15	85205440	85234795	-1
AC051619.7	ENSG00000259932	-1.37939	0.00018464	36.9026	14.2833	-1.25629	0.301777	0.000146861	NA	sense_intronic	15	45198517	45199139	-1
AC051619.8	ENSG00000260035	-1.83768	3.85298e-06	24.2205	6.86503	-1.71654	0.336633	2.25631e-06	NA	sense_intronic	15	45200325	45200632	-1
AC064799.1	ENSG00000212664	-1.64765	5.0547e-17	282.3	90.155	-1.52892	0.225813	1.57264e-10	NA	processed_pseudogene	15	71341158	71341712	-1
AC068587.4	ENSG00000283674	-1.09416	3.95023e-06	12.8133	5.89224	-0.986784	0.221462	4.37292e-05	NA	processed_transcript	8	12467693	12665588	-1
AC068888.1	ENSG00000257337	2.12164	4.97029e-27	4.36049	19.0344	2.23878	0.207087	1.61092e-25	NA	antisense	12	53014596	53054438	-1
AC073136.1	ENSG00000223559	-2.01228	1.04786e-22	14.0793	3.46626	-1.90569	0.209158	2.35963e-18	NA	processed_pseudogene	7	56288230	56291425	1
AC073476.3	ENSG00000261096	3.01862	5.56166e-35	1.27555	10.2559	3.13222	0.282826	9.52857e-27	NA	sense_overlapping	2	231809846	231812352	1
AC083798.2	ENSG00000272758	1.89883	6.97294e-07	3.16507	11.7295	2.01404	0.339673	2.71451e-08	NA	antisense	3	122416207	122443180	1
AC084082.1	ENSG00000253190	-1.41434	0.00507435	32.3594	12.1878	-1.30028	0.325286	0.000281799	NA	lincRNA	8	66112667	66115207	1
AC091429.1	ENSG00000242477	-1.01764	2.12251e-06	15.3508	7.71016	-0.896797	0.226108	0.000317867	NA	processed_pseudogene	5	86884231	86884881	-1
AC092683.1	ENSG00000230606	-1.66645	7.44436e-17	28.6171	8.96793	-1.55601	0.166109	2.36433e-19	NA	lincRNA	2	97416165	97433527	-1
AC093525.7	ENSG00000269937	1.01081	2.14549e-07	6.33692	12.826	1.12775	0.196544	7.94686e-08	NA	antisense	16	2561471	2565096	-1
AC097478.1	ENSG00000251095	4.33895	1.69036e-66	1.10635	22.485	4.45932	0.259377	1.3712e-63	NA	antisense	4	89551356	89726752	1
AC100786.1	ENSG00000246731	3.47511	3.09794e-49	1.78551	19.7815	3.58959	0.236332	9.04496e-50	NA	antisense	17	74209980	74213342	-1
AC106782.2	ENSG00000260219	1.72507	2.58947e-21	3.92146	12.8982	1.83575	0.195953	2.34538e-19	NA	lincRNA	16	30355441	30357104	1
AC113935.1	ENSG00000226084	-1.60075	1.84007e-19	374.806	123.616	-1.48339	0.202867	3.91263e-12	NA	processed_pseudogene	1	77129114	77129668	1
AC115618.2	ENSG00000228343	1.52365	2.06883e-17	3.73688	10.6468	1.62974	0.217312	1.02439e-12	NA	antisense	X	48579774	48581157	-1
AC116913.1	ENSG00000261351	2.57399	5.99991e-31	1.93581	11.5195	2.68831	0.224901	4.73249e-31	NA	antisense	15	66488658	66492109	-1
AC120057.3	ENSG00000279641	4.27795	9.21789e-79	1.05994	20.5127	4.40257	0.267536	2.63164e-58	NA	TEC	17	7242200	7243814	1
AC125257.1	ENSG00000259623	-1.87361	3.00698e-14	22.611	6.02437	-1.77625	0.256829	6.0057e-11	NA	sense_overlapping	17	41848518	41851447	-1
AC136604.2	ENSG00000244945	2.62217	6.52215e-35	2.11084	13.0144	2.73838	0.209063	3.6578e-37	NA	antisense	5	179595904	179603741	-1
AC138207.8	ENSG00000266865	1.43715	2.15566e-06	3.89694	10.4361	1.54145	0.317834	7.47592e-06	NA	transcribed_unprocessed_pseudogene	17	31008497	31093127	1
AC145207.5	ENSG00000263731	3.26372	9.79099e-67	5.37632	51.6847	3.37646	0.178835	1.82837e-76	NA	lincRNA	17	81878425	81881106	-1
AC159540.2	ENSG00000277701	-1.37998	9.50417e-13	17.3948	6.63083	-1.27332	0.178619	1.41546e-11	NA	lincRNA	2	97281904	97291780	1
AC232323.1	ENSG00000274343	5.05341	2.77271e-14	0.60093	20.0781	5.19025	0.91184	1.02376e-07	NA	processed_pseudogene	8	85790382	85794399	-1
AC239868.1	ENSG00000261716	2.64396	1.97909e-70	13.0621	81.5905	2.75603	0.144397	4.1312e-78	NA	sense_overlapping	1	149844498	149849024	-1
AC239868.2	ENSG00000264207	1.43194	6.01278e-11	4.10748	10.8746	1.53133	0.236994	1.1243e-09	NA	antisense	1	149861271	149862504	1
AC243562.1	ENSG00000259570	-1.41864	6.8428e-06	13.7277	5.31369	-1.28399	0.32804	0.000387821	NA	unprocessed_pseudogene	15	84394512	84395514	1
AC245060.4	ENSG00000272779	-1.5575	1.96424e-23	35.3284	11.9352	-1.44996	0.154912	2.53164e-19	NA	unprocessed_pseudogene	22	22303224	22310401	1
ACACB	ENSG00000076555	-1.38075	1.62793e-16	38.6026	14.6465	-1.27378	0.162522	8.42909e-14	32	protein_coding	12	109116595	109268226	1	acetyl-CoA carboxylase beta [Source:HGNC Symbol;Acc:HGNC:85]
ACAD9	ENSG00000177646	-1.4928	1.78187e-28	40.5272	14.3179	-1.3842	0.132487	6.91367e-24	28976	protein_coding	3	128879596	128916067	1	acyl-CoA dehydrogenase family member 9 [Source:HGNC Symbol;Acc:HGNC:21497]
ACCS	ENSG00000110455	-1.05932	6.29257e-06	13.1424	6.33028	-0.950579	0.204185	1.8165e-05	84680	protein_coding	11	44065925	44084222	1	1-aminocyclopropane-1-carboxylate synthase homolog (inactive) [Source:HGNC Symbol;Acc:HGNC:23989]
ACER2	ENSG00000177076	2.16135	1.66713e-18	4.57157	20.511	2.27979	0.278513	5.59491e-15	340485	protein_coding	9	19409059	19452020	1	alkaline ceramidase 2 [Source:HGNC Symbol;Acc:HGNC:23675]
ACHE	ENSG00000087085	2.10435	1.25633e-18	2.70134	11.5815	2.21866	0.248204	1.07784e-17	43	protein_coding	7	100889994	100896974	-1	acetylcholinesterase (Cartwright blood group) [Source:HGNC Symbol;Acc:HGNC:108]
ACO1	ENSG00000122729	-1.38981	2.85093e-21	44.7541	16.8601	-1.28894	0.173533	1.72092e-12	48	protein_coding	9	32384603	32454769	1	aconitase 1 [Source:HGNC Symbol;Acc:HGNC:117]
ACP1	ENSG00000143727	-1.11663	9.92955e-12	84.5958	38.8487	-1.00962	0.164983	8.97499e-09	52	protein_coding	2	264140	278283	1	acid phosphatase 1 [Source:HGNC Symbol;Acc:HGNC:122]
ACSF2	ENSG00000167107	-1.04322	7.5799e-07	25.5258	12.3427	-0.933456	0.192146	7.20169e-06	80221	protein_coding	17	50426158	50474845	1	acyl-CoA synthetase family member 2 [Source:HGNC Symbol;Acc:HGNC:26101]
ACSM1	ENSG00000166743	4.90615	3.43024e-46	0.366283	11.1952	5.05217	0.382591	9.39676e-38	116285	protein_coding	16	20623237	20698890	-1	acyl-CoA synthetase medium chain family member 1 [Source:HGNC Symbol;Acc:HGNC:18049]
ACTA1	ENSG00000143632	4.41353	2.09332e-69	1.60635	34.4866	4.53936	0.262012	1.68239e-64	58	protein_coding	1	229431245	229434098	-1	actin, alpha 1, skeletal muscle [Source:HGNC Symbol;Acc:HGNC:129]
ACTA2	ENSG00000107796	3.65128	7.51045e-35	2.58381	32.8113	3.78191	0.304988	2.28512e-33	59	protein_coding	10	88935074	88991339	-1	actin, alpha 2, smooth muscle, aorta [Source:HGNC Symbol;Acc:HGNC:130]
ACTG1	ENSG00000184009	-1.25083	2.68523e-24	952.311	400.292	-1.13488	0.138643	5.59491e-15	71	protein_coding	17	81509971	81523847	-1	actin gamma 1 [Source:HGNC Symbol;Acc:HGNC:144]
ACTR1A	ENSG00000138107	-1.80479	3.65334e-31	119.866	34.2042	-1.69747	0.172534	2.90226e-21	10121	protein_coding	10	102461881	102502711	-1	ARP1 actin related protein 1 homolog A [Source:HGNC Symbol;Acc:HGNC:167]
ACTR1B	ENSG00000115073	-2.12979	1.42775e-50	46.7715	10.8021	-2.01352	0.163763	8.13376e-33	10120	protein_coding	2	97655963	97664107	-1	ARP1 actin related protein 1 homolog B [Source:HGNC Symbol;Acc:HGNC:168]
ACTR5	ENSG00000101442	-1.36956	2.50645e-09	16.4618	6.33609	-1.2668	0.243638	1.37167e-06	79913	protein_coding	20	38748442	38772520	1	ARP5 actin related protein 5 homolog [Source:HGNC Symbol;Acc:HGNC:14671]
ACYP1	ENSG00000119640	-1.17169	2.23393e-06	10.2412	4.41741	-1.08004	0.274179	0.000352686	97	protein_coding	14	75053221	75069483	-1	acylphosphatase 1 [Source:HGNC Symbol;Acc:HGNC:179]
ADAL	ENSG00000168803	-1.32347	2.12301e-15	14.578	5.77022	-1.21865	0.182004	2.55153e-10	161823	protein_coding	15	43330657	43354555	1	adenosine deaminase like [Source:HGNC Symbol;Acc:HGNC:31853]
ADAM11	ENSG00000073670	-2.30164	5.93841e-53	46.2153	9.32679	-2.19435	0.151252	1.76688e-45	4185	protein_coding	17	44759031	44781846	1	ADAM metallopeptidase domain 11 [Source:HGNC Symbol;Acc:HGNC:189]
ADAMTS1	ENSG00000154734	-2.21678	9.85315e-41	58.715	12.76	-2.10246	0.175259	2.87192e-31	9510	protein_coding	21	26835747	26845409	-1	ADAM metallopeptidase with thrombospondin type 1 motif 1 [Source:HGNC Symbol;Acc:HGNC:217]
ADAMTS10	ENSG00000142303	-1.44742	6.84032e-13	10.1313	3.68439	-1.34176	0.223811	1.85416e-08	81794	protein_coding	19	8580242	8610735	-1	ADAM metallopeptidase with thrombospondin type 1 motif 10 [Source:HGNC Symbol;Acc:HGNC:13201]
ADAMTS13	ENSG00000160323	-2.27711	6.08575e-32	17.5212	3.59608	-2.17006	0.203752	8.59522e-25	11093	protein_coding	9	133414358	133459402	1	ADAM metallopeptidase with thrombospondin type 1 motif 13 [Source:HGNC Symbol;Acc:HGNC:1366]
ADAMTS2	ENSG00000087116	-1.15076	5.21072e-07	11.9576	5.48221	-1.02978	0.235323	6.14376e-05	9509	protein_coding	5	179110851	179345430	-1	ADAM metallopeptidase with thrombospondin type 1 motif 2 [Source:HGNC Symbol;Acc:HGNC:218]
ADAMTSL4	ENSG00000143382	3.04735	2.87605e-35	1.29083	10.8212	3.17437	0.273137	2.14254e-29	54507	protein_coding	1	150549369	150560937	1	ADAMTS like 4 [Source:HGNC Symbol;Acc:HGNC:19706]
ADAMTSL4.AS1	ENSG00000203804	2.56823	3.74731e-38	1.68307	10.0239	2.68578	0.238041	9.57949e-28	NA	processed_transcript	1	150560202	150574552	-1	ADAMTSL4 antisense RNA 1 [Source:HGNC Symbol;Acc:HGNC:32041]
ADAP2	ENSG00000184060	-2.21432	6.62716e-17	11.4702	2.45719	-2.11512	0.291907	6.24297e-12	55803	protein_coding	17	30906344	30959322	1	ArfGAP with dual PH domains 2 [Source:HGNC Symbol;Acc:HGNC:16487]
ADAT2	ENSG00000189007	-2.15181	1.91228e-33	36.9984	8.1711	-2.0496	0.19153	5.06551e-25	134637	protein_coding	6	143422832	143450673	-1	adenosine deaminase, tRNA specific 2 [Source:HGNC Symbol;Acc:HGNC:21172]
ADCK2	ENSG00000133597	-1.01767	3.49262e-13	45.6997	22.4661	-0.910656	0.165471	2.82679e-07	90956	protein_coding	7	140673153	140696261	1	aarF domain containing kinase 2 [Source:HGNC Symbol;Acc:HGNC:19039]
ADCY10	ENSG00000143199	4.34519	5.84939e-49	0.639229	13.0395	4.47793	0.313814	5.16933e-44	55811	protein_coding	1	167809388	167914215	-1	adenylate cyclase 10 [Source:HGNC Symbol;Acc:HGNC:21285]
ADCY10P1	ENSG00000161912	1.09656	2.40516e-13	12.5194	26.7964	1.2096	0.148777	8.68e-15	NA	transcribed_unprocessed_pseudogene	6	41101022	41140835	1	adenylate cyclase 10, soluble pseudogene 1 [Source:HGNC Symbol;Acc:HGNC:44143]
ADCY5	ENSG00000173175	1.43769	1.33773e-10	5.28909	14.3622	1.55364	0.260057	2.09302e-08	111	protein_coding	3	123282296	123449758	-1	adenylate cyclase 5 [Source:HGNC Symbol;Acc:HGNC:236]
ADCYAP1R1	ENSG00000078549	-1.20161	9.57958e-09	15.0323	6.73684	-1.0671	0.246167	7.29015e-05	117	protein_coding	7	31052461	31111479	1	ADCYAP receptor type I [Source:HGNC Symbol;Acc:HGNC:242]
ADD2	ENSG00000075340	-1.98497	3.63883e-29	51.2268	12.806	-1.87858	0.200194	2.03704e-19	119	protein_coding	2	70607618	70768225	-1	adducin 2 [Source:HGNC Symbol;Acc:HGNC:244]
ADGRB3	ENSG00000135298	-1.9624	5.4163e-20	13.0459	3.30415	-1.85789	0.213668	8.65226e-17	577	protein_coding	6	68635367	69389511	1	adhesion G protein-coupled receptor B3 [Source:HGNC Symbol;Acc:HGNC:945]
ADK	ENSG00000156110	-1.39144	2.47737e-10	15.0872	5.70889	-1.28135	0.180396	1.69133e-11	132	protein_coding	10	74151185	74709303	1	adenosine kinase [Source:HGNC Symbol;Acc:HGNC:257]
ADPRHL2	ENSG00000116863	-1.79609	2.7437e-14	45.334	13.0641	-1.68701	0.266523	2.53289e-09	54936	protein_coding	1	36088875	36093932	1	ADP-ribosylhydrolase like 2 [Source:HGNC Symbol;Acc:HGNC:21304]
ADPRM	ENSG00000170222	-2.35071	1.3037e-14	10.4768	1.93262	-2.24707	0.280561	2.23965e-14	56985	protein_coding	17	10697594	10711233	1	ADP-ribose/CDP-alcohol diphosphatase, manganese dependent [Source:HGNC Symbol;Acc:HGNC:30925]
ADRA2C	ENSG00000184160	-1.59414	5.09739e-14	24.9802	8.26451	-1.48596	0.166128	1.02511e-17	152	protein_coding	4	3766348	3768526	1	adrenoceptor alpha 2C [Source:HGNC Symbol;Acc:HGNC:283]
AFMID	ENSG00000183077	-1.47511	1.25207e-15	27.7715	9.83367	-1.36689	0.173379	5.92874e-14	125061	protein_coding	17	78187317	78207701	1	arylformamidase [Source:HGNC Symbol;Acc:HGNC:20910]
AGBL2	ENSG00000165923	5.61752	1.22075e-97	0.837448	41.0614	5.74376	0.272546	4.37816e-95	79841	protein_coding	11	47659591	47715389	-1	ATP/GTP binding protein like 2 [Source:HGNC Symbol;Acc:HGNC:26296]
AGBL3	ENSG00000146856	2.27735	8.36975e-28	2.99562	14.4296	2.39044	0.204279	8.5893e-30	340351	protein_coding	7	134986508	135147963	1	ATP/GTP binding protein like 3 [Source:HGNC Symbol;Acc:HGNC:27981]
AGER	ENSG00000204305	1.82255	1.97521e-16	3.49197	12.2525	1.93385	0.229547	8.11107e-16	177	protein_coding	6	32180968	32184324	-1	advanced glycosylation end-product specific receptor [Source:HGNC Symbol;Acc:HGNC:320]
AGK	ENSG00000006530	-1.24786	1.5347e-12	81.4063	34.1445	-1.14184	0.19172	2.33198e-08	55750	protein_coding	7	141551189	141655244	1	acylglycerol kinase [Source:HGNC Symbol;Acc:HGNC:21869]
AGPAT2	ENSG00000169692	-1.8558	6.86024e-32	15.0318	4.12474	-1.75129	0.191721	1.91178e-18	10555	protein_coding	9	136673143	136687423	-1	1-acylglycerol-3-phosphate O-acyltransferase 2 [Source:HGNC Symbol;Acc:HGNC:325]
AGTRAP	ENSG00000177674	-1.91508	4.07124e-22	16.709	4.3643	-1.812	0.222842	8.61151e-15	57085	protein_coding	1	11736084	11754802	1	angiotensin II receptor associated protein [Source:HGNC Symbol;Acc:HGNC:13539]
AHCY	ENSG00000101444	-1.32442	1.17699e-14	160.195	64.1338	-1.20437	0.194523	5.85039e-09	191	protein_coding	20	34280268	34311802	-1	adenosylhomocysteinase [Source:HGNC Symbol;Acc:HGNC:343]
AHNAK2	ENSG00000185567	-2.32052	2.69664e-13	25.9932	5.31663	-2.17366	0.499128	6.69982e-05	113146	protein_coding	14	104937244	104978357	-1	AHNAK nucleoprotein 2 [Source:HGNC Symbol;Acc:HGNC:20125]
AHRR	ENSG00000063438	1.88072	1.14132e-41	19.7827	72.9565	1.99531	0.139993	6.46014e-44	57491	protein_coding	5	304176	438291	1	aryl-hydrocarbon receptor repressor [Source:HGNC Symbol;Acc:HGNC:346]
AIF1L	ENSG00000126878	-2.64178	2.64396e-64	44.2604	7.03401	-2.53481	0.170474	9.87743e-48	83543	protein_coding	9	131096476	131123152	1	allograft inflammatory factor 1 like [Source:HGNC Symbol;Acc:HGNC:28904]
AIFM2	ENSG00000042286	1.55999	1.14839e-14	3.49709	10.2822	1.67235	0.229279	4.45811e-12	84883	protein_coding	10	70098223	70132934	-1	apoptosis inducing factor, mitochondria associated 2 [Source:HGNC Symbol;Acc:HGNC:21411]
AJM1	ENSG00000232434	1.75624	3.53768e-14	3.45724	11.6359	1.86886	0.209564	1.29388e-17	389813	protein_coding	9	136844415	136848801	1	apical junction component 1 homolog [Source:HGNC Symbol;Acc:HGNC:37284]
AJUBA	ENSG00000129474	-1.45411	4.15974e-19	24.8336	9.14024	-1.34058	0.177749	7.50297e-13	84962	protein_coding	14	22971174	22982642	-1	ajuba LIM protein [Source:HGNC Symbol;Acc:HGNC:20250]
AK2	ENSG00000004455	-1.41609	1.44816e-35	187.908	70.405	-1.30437	0.125671	1.39047e-23	204	protein_coding	1	33007940	33080996	-1	adenylate kinase 2 [Source:HGNC Symbol;Acc:HGNC:362]
AKIP1	ENSG00000166452	-1.50569	4.10198e-14	13.1696	4.71393	-1.39231	0.210671	4.4551e-10	56672	protein_coding	11	8911139	8920084	1	A-kinase interacting protein 1 [Source:HGNC Symbol;Acc:HGNC:1170]
AKNAD1	ENSG00000162641	5.75655	3.20587e-84	0.338174	18.443	5.90615	0.372987	4.90548e-54	254268	protein_coding	1	108815898	108858228	-1	AKNA domain containing 1 [Source:HGNC Symbol;Acc:HGNC:28398]
AKR1A1	ENSG00000117448	-1.12146	9.21534e-12	41.4612	19.0659	-1.0086	0.164309	8.01812e-09	10327	protein_coding	1	45550543	45570049	1	aldo-keto reductase family 1 member A1 [Source:HGNC Symbol;Acc:HGNC:380]
AKR7A2	ENSG00000053371	-2.07523	1.51369e-27	45.7814	10.9777	-1.95702	0.206299	7.92218e-20	8574	protein_coding	1	19303965	19312146	-1	aldo-keto reductase family 7 member A2 [Source:HGNC Symbol;Acc:HGNC:389]
AL009174.1	ENSG00000227008	-1.15136	4.63333e-13	33.6943	15.1632	-1.0403	0.177311	3.87297e-08	NA	processed_pseudogene	X	133670971	133671386	1
AL022311.1	ENSG00000279738	1.59063	2.86352e-18	8.04359	24.1296	1.70151	0.178097	4.22611e-20	NA	sense_overlapping	22	37876148	37895563	1
AL031282.2	ENSG00000268575	1.74666	5.99678e-20	3.74928	12.6453	1.86605	0.225711	2.91128e-15	NA	processed_transcript	1	1702736	1737688	-1
AL035071.1	ENSG00000260257	2.63965	7.0991e-55	4.81851	29.931	2.75269	0.168812	2.91572e-57	NA	lincRNA	20	32856621	32858751	1
AL035411.1	ENSG00000185839	-1.97066	1.29133e-50	67.0342	16.9782	-1.86451	0.146932	6.58859e-35	NA	processed_pseudogene	1	58630841	58631530	-1
AL035425.3	ENSG00000261409	-4.04532	3.13086e-39	176.137	10.6397	-3.93678	0.27319	6.98857e-45	NA	sense_overlapping	X	108719949	108724944	-1
AL035425.4	ENSG00000280322	-4.01577	4.87604e-43	82.2731	5.06482	-3.90812	0.238214	5.78339e-58	NA	TEC	X	108725886	108726948	-1
AL049873.1	ENSG00000213598	-1.31626	2.3514e-14	41.5018	16.7185	-1.20453	0.151999	4.33649e-14	NA	processed_pseudogene	14	58794654	58795029	1
AL133367.1	ENSG00000260285	1.06284	1.47174e-10	5.05112	10.6451	1.17956	0.185966	2.34089e-09	NA	antisense	14	103525010	103529072	-1
AL158050.1	ENSG00000232702	-1.02779	1.06549e-07	21.7956	10.6407	-0.920088	0.182105	2.83687e-06	NA	processed_pseudogene	6	51410081	51410537	-1
AL161891.1	ENSG00000276672	1.06308	3.19454e-09	11.0024	22.8874	1.1734	0.197359	2.47436e-08	NA	sense_intronic	13	33846190	33850825	1
AL353807.3	ENSG00000246203	2.2877	1.37331e-27	3.77158	18.5262	2.40408	0.199765	1.83664e-31	NA	unprocessed_pseudogene	1	155614726	155660245	-1
AL589993.1	ENSG00000216809	4.33537	3.16106e-62	1.13944	23.0665	4.46152	0.277643	1.26489e-55	NA	processed_pseudogene	6	118452469	118454992	-1
AL592295.4	ENSG00000283696	-2.17985	2.82302e-08	24.1892	5.33164	-2.07448	0.341505	1.17157e-08	NA	lincRNA	1	161399409	161422424	1
AL645608.8	ENSG00000272512	2.50208	2.6321e-15	2.03176	11.4514	2.61916	0.259452	2.38034e-22	NA	lincRNA	1	995966	998051	-1
AL662844.4	ENSG00000272501	3.02272	1.167e-39	2.05141	16.7053	3.14089	0.227743	3.90172e-41	NA	antisense	6	31195200	31198037	-1
AL669831.3	ENSG00000230021	1.62084	7.37195e-06	6.07619	18.8006	1.75242	0.342343	2.04871e-06	NA	transcribed_processed_pseudogene	1	586071	827796	-1
AL731571.1	ENSG00000273599	1.27583	1.28521e-10	6.68632	16.1664	1.38956	0.204359	1.29728e-10	NA	antisense	10	124996064	125001491	1
AL831711.1	ENSG00000283317	1.1547	0.00099168	5.41144	12.2146	1.2806	0.341507	0.000714537	NA	lincRNA	1	161433444	161440996	-1
AL928970.1	ENSG00000227518	-1.78474	3.98993e-20	28.0506	7.97835	-1.68242	0.196036	2.23232e-16	NA	antisense	9	27657	30891	1
ALAD	ENSG00000148218	-1.17838	1.16971e-10	19.8471	8.63729	-1.07489	0.195542	2.92363e-07	210	protein_coding	9	113386317	113401333	-1	aminolevulinate dehydratase [Source:HGNC Symbol;Acc:HGNC:395]
ALDH1A3	ENSG00000184254	2.43486	1.37405e-32	3.27736	17.9251	2.55981	0.236771	1.60389e-25	220	protein_coding	15	100877714	100916626	1	aldehyde dehydrogenase 1 family member A3 [Source:HGNC Symbol;Acc:HGNC:409]
ALDH1B1	ENSG00000137124	-2.44174	3.24937e-30	92.2913	16.9614	-2.33493	0.234091	7.74891e-22	219	protein_coding	9	38392664	38398661	1	aldehyde dehydrogenase 1 family member B1 [Source:HGNC Symbol;Acc:HGNC:407]
ALDH1L2	ENSG00000136010	-1.9437	1.89543e-08	40.4092	10.5229	-1.82611	0.307432	2.55318e-08	160428	protein_coding	12	105019784	105084577	-1	aldehyde dehydrogenase 1 family member L2 [Source:HGNC Symbol;Acc:HGNC:26777]
ALDH3A2	ENSG00000072210	-1.50957	1.55151e-26	39.0139	13.6231	-1.40249	0.150355	3.37686e-19	224	protein_coding	17	19648136	19677598	1	aldehyde dehydrogenase 3 family member A2 [Source:HGNC Symbol;Acc:HGNC:403]
ALDH8A1	ENSG00000118514	3.31633	9.81701e-63	2.33443	23.3133	3.43518	0.234606	2.63806e-46	64577	protein_coding	6	134917390	134950122	-1	aldehyde dehydrogenase 8 family member A1 [Source:HGNC Symbol;Acc:HGNC:15471]
ALDOC	ENSG00000109107	2.2422	7.71475e-14	9.42567	44.744	2.36376	0.301959	9.05786e-14	230	protein_coding	17	28573115	28577264	-1	aldolase, fructose-bisphosphate C [Source:HGNC Symbol;Acc:HGNC:418]
ALG1	ENSG00000033011	-1.35963	9.18997e-18	15.1488	5.90668	-1.25143	0.177335	2.32612e-11	56052	protein_coding	16	5033960	5087379	1	ALG1, chitobiosyldiphosphodolichol beta-mannosyltransferase [Source:HGNC Symbol;Acc:HGNC:18294]
ALG3	ENSG00000214160	-1.04718	5.22933e-12	30.6207	14.6811	-0.938742	0.154248	1.0966e-08	10195	protein_coding	3	184242301	184249548	-1	ALG3, alpha-1,3- mannosyltransferase [Source:HGNC Symbol;Acc:HGNC:23056]
ALG6	ENSG00000088035	-1.61444	2.88365e-14	16.0004	5.12052	-1.51433	0.232979	8.84172e-10	29929	protein_coding	1	63367590	63438562	1	ALG6, alpha-1,3-glucosyltransferase [Source:HGNC Symbol;Acc:HGNC:23157]
ALKBH1	ENSG00000100601	-1.00324	3.51424e-06	30.8596	15.357	-0.897058	0.245115	0.000989588	8846	protein_coding	14	77672404	77708020	-1	alkB homolog 1, histone H2A dioxygenase [Source:HGNC Symbol;Acc:HGNC:17911]
ALKBH2	ENSG00000189046	-1.93197	3.30083e-31	45.9911	11.9589	-1.82717	0.193553	1.21798e-19	121642	protein_coding	12	109088188	109093631	-1	alkB homolog 2, alpha-ketoglutarate dependent dioxygenase [Source:HGNC Symbol;Acc:HGNC:32487]
ALKBH3	ENSG00000166199	-1.37795	7.86776e-13	34.0415	13.0947	-1.2685	0.163152	1.34601e-13	221120	protein_coding	11	43880811	43920266	1	alkB homolog 3, alpha-ketoglutaratedependent dioxygenase [Source:HGNC Symbol;Acc:HGNC:30141]
ALKBH4	ENSG00000160993	-1.32498	6.20391e-07	21.6842	8.66286	-1.21716	0.279878	6.87102e-05	54784	protein_coding	7	102456238	102464876	-1	alkB homolog 4, lysine demethylase [Source:HGNC Symbol;Acc:HGNC:21900]
ALKBH7	ENSG00000125652	-1.69892	5.28623e-23	17.0285	5.24961	-1.58917	0.193888	5.13347e-15	84266	protein_coding	19	6372433	6375251	1	alkB homolog 7 [Source:HGNC Symbol;Acc:HGNC:21306]
ALKBH8	ENSG00000137760	-1.25871	4.92767e-08	16.1342	6.79136	-1.14901	0.226601	2.59726e-06	91801	protein_coding	11	107502726	107565746	-1	alkB homolog 8, tRNA methyltransferase [Source:HGNC Symbol;Acc:HGNC:25189]
ALOX5	ENSG00000012779	2.43649	3.82899e-17	3.25774	17.8248	2.56354	0.28728	1.23276e-17	240	protein_coding	10	45374176	45446119	1	arachidonate 5-lipoxygenase [Source:HGNC Symbol;Acc:HGNC:435]
ALPK3	ENSG00000136383	1.76662	5.13106e-12	3.08334	10.5199	1.88782	0.289388	7.63369e-10	57538	protein_coding	15	84816680	84873482	1	alpha kinase 3 [Source:HGNC Symbol;Acc:HGNC:17574]
AMD1	ENSG00000123505	-1.38634	6.81261e-14	82.9717	31.6708	-1.27702	0.214378	2.31771e-08	262	protein_coding	6	110874770	110895713	1	adenosylmethionine decarboxylase 1 [Source:HGNC Symbol;Acc:HGNC:457]
AMER1	ENSG00000184675	-1.03784	1.53511e-09	33.6189	16.5103	-0.918292	0.19281	1.12112e-05	139285	protein_coding	X	64185117	64205744	-1	APC membrane recruitment protein 1 [Source:HGNC Symbol;Acc:HGNC:26837]
AMH	ENSG00000104899	2.22171	7.31969e-20	5.19981	24.2735	2.33545	0.244599	4.45282e-20	268	protein_coding	19	2249309	2252073	1	anti-Mullerian hormone [Source:HGNC Symbol;Acc:HGNC:464]
AMIGO1	ENSG00000181754	-1.0029	1.60243e-07	18.4891	9.4139	-0.87946	0.21333	0.000172512	57463	protein_coding	1	109504175	109509738	-1	adhesion molecule with Ig like domain 1 [Source:HGNC Symbol;Acc:HGNC:20824]
AMN	ENSG00000166126	4.98123	1.19035e-72	0.552094	17.556	5.11802	0.321317	1.14993e-54	81693	protein_coding	14	102922656	102933596	1	amnion associated transmembrane protein [Source:HGNC Symbol;Acc:HGNC:14604]
AMOT	ENSG00000126016	-1.04971	4.00029e-16	294.438	142.029	-0.940634	0.132296	1.61207e-11	154796	protein_coding	X	112774503	112840815	-1	angiomotin [Source:HGNC Symbol;Acc:HGNC:17810]
AMY2B	ENSG00000240038	2.47694	6.00156e-26	3.37711	18.7607	2.59066	0.204488	8.54794e-35	280	protein_coding	1	103553815	103579534	1	amylase, alpha 2B (pancreatic) [Source:HGNC Symbol;Acc:HGNC:478]
ANAPC16	ENSG00000166295	-1.20145	4.68843e-13	34.3942	15.0421	-1.08839	0.1638	3.53688e-10	119504	protein_coding	10	72216000	72235860	1	anaphase promoting complex subunit 16 [Source:HGNC Symbol;Acc:HGNC:26976]
ANGEL1	ENSG00000013523	-1.31682	3.26906e-26	46.6508	18.8132	-1.20322	0.150215	2.22833e-14	23357	protein_coding	14	76786178	76826246	-1	angel homolog 1 [Source:HGNC Symbol;Acc:HGNC:19961]
ANK1	ENSG00000029534	3.27631	6.13698e-57	4.89636	47.7141	3.39757	0.210518	4.19909e-56	286	protein_coding	8	41653220	41896762	-1	ankyrin 1 [Source:HGNC Symbol;Acc:HGNC:492]
ANK2	ENSG00000145362	-2.6295	1.38407e-20	49.7324	8.02053	-2.51713	0.181285	1.09997e-41	287	protein_coding	4	112818109	113383740	1	ankyrin 2 [Source:HGNC Symbol;Acc:HGNC:493]
ANKAR	ENSG00000151687	2.28629	3.10392e-30	2.37327	11.6757	2.40261	0.234468	5.21907e-23	150709	protein_coding	2	189674290	189761193	1	ankyrin and armadillo repeat containing [Source:HGNC Symbol;Acc:HGNC:26350]
ANKMY1	ENSG00000144504	1.14698	1.48905e-07	6.14429	13.6418	1.26372	0.249782	2.74423e-06	51281	protein_coding	2	240479422	240569209	-1	ankyrin repeat and MYND domain containing 1 [Source:HGNC Symbol;Acc:HGNC:20987]
ANKMY2	ENSG00000106524	-1.35443	4.71493e-11	13.5729	5.24842	-1.24916	0.213325	4.13181e-08	57037	protein_coding	7	16599776	16645817	-1	ankyrin repeat and MYND domain containing 2 [Source:HGNC Symbol;Acc:HGNC:25370]
ANKRD16	ENSG00000134461	-2.56437	1.15442e-35	13.5638	2.39303	-2.44107	0.250198	6.31055e-21	54522	protein_coding	10	5861617	5889906	-1	ankyrin repeat domain 16 [Source:HGNC Symbol;Acc:HGNC:23471]
ANKRD19P	ENSG00000187984	-1.88983	4.83776e-14	16.9037	4.58265	-1.7803	0.22091	1.51889e-14	NA	transcribed_unprocessed_pseudogene	9	92809388	92888693	1	ankyrin repeat domain 19, pseudogene [Source:HGNC Symbol;Acc:HGNC:22567]
ANKRD26P1	ENSG00000261239	6.00927	3.92864e-74	0.237643	15.4893	6.17276	0.44451	1.0827e-41	NA	transcribed_unprocessed_pseudogene	16	46469341	46569097	-1	ankyrin repeat domain 26 pseudogene 1 [Source:HGNC Symbol;Acc:HGNC:32955]
ANKRD36	ENSG00000135976	-1.35435	5.79577e-15	68.3256	26.4815	-1.25127	0.196589	2.04496e-09	375248	protein_coding	2	97113496	97264521	1	ankyrin repeat domain 36 [Source:HGNC Symbol;Acc:HGNC:24079]
ANKRD36B	ENSG00000196912	-1.36512	1.01858e-15	56.112	21.5714	-1.26072	0.188996	2.9979e-10	57730	protein_coding	2	97492663	97589965	-1	ankyrin repeat domain 36B [Source:HGNC Symbol;Acc:HGNC:29333]
ANKRD36C	ENSG00000174501	-1.27797	4.86411e-14	67.9174	27.7617	-1.17431	0.190872	7.38924e-09	400986	protein_coding	2	95836919	95991831	-1	ankyrin repeat domain 36C [Source:HGNC Symbol;Acc:HGNC:32946]
ANKRD42	ENSG00000137494	1.14579	7.02036e-14	9.47996	20.9099	1.25661	0.156304	1.76827e-14	338699	protein_coding	11	83193739	83260694	1	ankyrin repeat domain 42 [Source:HGNC Symbol;Acc:HGNC:26752]
ANKZF1	ENSG00000163516	-1.90874	4.76347e-44	42.1127	11.1788	-1.79935	0.154204	1.25069e-29	55139	protein_coding	2	219229757	219236669	1	ankyrin repeat and zinc finger domain containing 1 [Source:HGNC Symbol;Acc:HGNC:25527]
ANO5	ENSG00000171714	-1.49434	1.23661e-17	20.432	7.11753	-1.3913	0.182224	3.79796e-13	203859	protein_coding	11	22193176	22283357	1	anoctamin 5 [Source:HGNC Symbol;Acc:HGNC:27337]
ANXA4	ENSG00000196975	1.33591	4.27034e-11	10.2266	25.8523	1.45342	0.211983	8.90586e-11	307	protein_coding	2	69644425	69827100	1	annexin A4 [Source:HGNC Symbol;Acc:HGNC:542]
ANXA6	ENSG00000197043	-1.21517	1.52137e-08	85.6415	36.8706	-1.10153	0.234089	1.45401e-05	309	protein_coding	5	151100712	151157882	-1	annexin A6 [Source:HGNC Symbol;Acc:HGNC:544]
AOC2	ENSG00000131480	2.28511	1.46597e-38	4.11131	20.0869	2.40001	0.211679	5.21686e-28	314	protein_coding	17	42844600	42850707	1	amine oxidase, copper containing 2 [Source:HGNC Symbol;Acc:HGNC:549]
AOC3	ENSG00000131471	3.81141	3.16106e-62	1.37522	19.331	3.93164	0.227107	2.05156e-64	8639	protein_coding	17	42851184	42858130	1	amine oxidase, copper containing 3 [Source:HGNC Symbol;Acc:HGNC:550]
AOX1	ENSG00000138356	5.55353	1.14491e-93	0.352305	16.7755	5.70206	0.360216	5.28688e-54	316	protein_coding	2	200585868	200677064	1	aldehyde oxidase 1 [Source:HGNC Symbol;Acc:HGNC:553]
AP000525.1	ENSG00000272872	-1.01017	9.73966e-06	11.0896	5.45991	-0.902463	0.244185	0.000870785	NA	sense_intronic	22	15823197	15823890	1
AP000648.3	ENSG00000280385	1.14369	1.07303e-05	4.67446	10.2226	1.25202	0.230663	4.20796e-07	NA	TEC	11	90193614	90198120	1
AP000873.2	ENSG00000247137	1.25058	3.93927e-11	6.81275	16.1992	1.36392	0.191008	1.30474e-11	NA	processed_transcript	11	83184491	83193794	-1
AP003469.4	ENSG00000261087	3.54282	5.2365e-25	1.73474	20.1814	3.66648	0.28255	1.72983e-36	NA	lincRNA	8	101166805	101169629	-1
AP006222.1	ENSG00000228463	1.21936	1.33268e-05	9.52697	22.2839	1.33956	0.263716	2.48518e-06	NA	transcribed_processed_pseudogene	1	257864	359681	-1
AP1G2	ENSG00000213983	-1.56886	1.53858e-17	24.9705	8.30275	-1.46014	0.18059	1.23681e-14	8906	protein_coding	14	23559565	23568070	-1	adaptor related protein complex 1 subunit gamma 2 [Source:HGNC Symbol;Acc:HGNC:556]
AP2S1	ENSG00000042753	-1.11479	1.28897e-18	55.833	25.8709	-1.00223	0.131506	4.21549e-13	1175	protein_coding	19	46838136	46850992	-1	adaptor related protein complex 2 subunit sigma 1 [Source:HGNC Symbol;Acc:HGNC:565]
AP3M2	ENSG00000070718	-1.29944	1.40301e-13	24.862	9.93527	-1.19302	0.174718	1.07301e-10	10947	protein_coding	8	42152946	42171673	1	adaptor related protein complex 3 subunit mu 2 [Source:HGNC Symbol;Acc:HGNC:570]
AP4B1	ENSG00000134262	-1.28032	1.80024e-13	22.3077	9.09166	-1.17257	0.170515	7.79839e-11	10717	protein_coding	1	113894748	113905201	-1	adaptor related protein complex 4 subunit beta 1 [Source:HGNC Symbol;Acc:HGNC:572]
AP5S1	ENSG00000125843	-2.09264	6.50722e-23	23.4834	5.4522	-1.98586	0.217107	1.71611e-18	55317	protein_coding	20	3820524	3828837	1	adaptor related protein complex 5 subunit sigma 1 [Source:HGNC Symbol;Acc:HGNC:15875]
APBA3	ENSG00000011132	-1.55385	3.16327e-24	20.0193	6.71638	-1.45127	0.171086	5.06325e-16	9546	protein_coding	19	3750819	3761699	-1	amyloid beta precursor protein binding family A member 3 [Source:HGNC Symbol;Acc:HGNC:580]
APBB3	ENSG00000113108	-1.19168	1.81427e-08	16.1081	7.09162	-1.08104	0.183582	3.42671e-08	10307	protein_coding	5	140558268	140564781	-1	amyloid beta precursor protein binding family B member 3 [Source:HGNC Symbol;Acc:HGNC:20708]
APC	ENSG00000134982	-1.21058	2.06743e-18	121.852	52.5025	-1.10128	0.143494	2.83213e-13	324	protein_coding	5	112707498	112846239	1	APC, WNT signaling pathway regulator [Source:HGNC Symbol;Acc:HGNC:583]
APC2	ENSG00000115266	2.73068	2.74736e-21	3.13801	20.8467	2.84958	0.199582	4.60686e-44	10297	protein_coding	19	1446302	1473244	1	APC2, WNT signaling pathway regulator [Source:HGNC Symbol;Acc:HGNC:24036]
APCDD1L	ENSG00000198768	4.70226	1.94716e-45	0.379344	10.173	4.85285	0.390527	1.66344e-33	164284	protein_coding	20	58459101	58515131	-1	APC down-regulated 1 like [Source:HGNC Symbol;Acc:HGNC:26892]
APEH	ENSG00000164062	-1.99497	1.04038e-40	79.4736	20.0233	-1.87772	0.176797	1.1735e-24	327	protein_coding	3	49674002	49683963	1	acylaminoacyl-peptide hydrolase [Source:HGNC Symbol;Acc:HGNC:586]
APEX1	ENSG00000100823	-1.58484	3.05261e-28	86.7162	28.8046	-1.47349	0.148547	1.33267e-21	328	protein_coding	14	20455191	20457772	1	apurinic/apyrimidinic endodeoxyribonuclease 1 [Source:HGNC Symbol;Acc:HGNC:587]
APEX2	ENSG00000169188	-2.16158	3.03381e-27	54.2287	12.2141	-2.04643	0.220235	4.67469e-19	27301	protein_coding	X	55000357	55009057	1	apurinic/apyrimidinic endodeoxyribonuclease 2 [Source:HGNC Symbol;Acc:HGNC:17889]
APH1A	ENSG00000117362	-2.01342	2.72738e-47	92.1301	22.7837	-1.90241	0.128964	5.47592e-47	51107	protein_coding	1	150265399	150269580	-1	aph-1 homolog A, gamma-secretase subunit [Source:HGNC Symbol;Acc:HGNC:29509]
APLP1	ENSG00000105290	1.02994	1.93647e-09	10.3588	21.1877	1.14323	0.17459	6.55099e-10	333	protein_coding	19	35867899	35879791	1	amyloid beta precursor like protein 1 [Source:HGNC Symbol;Acc:HGNC:597]
APOBEC3C	ENSG00000244509	-1.30701	4.44529e-09	23.0025	9.47849	-1.1784	0.245715	9.62133e-06	27350	protein_coding	22	39014083	39020352	1	apolipoprotein B mRNA editing enzyme catalytic subunit 3C [Source:HGNC Symbol;Acc:HGNC:17353]
APOL2	ENSG00000128335	-1.0547	2.75943e-08	13.2526	6.39613	-0.94536	0.194488	7.10912e-06	23780	protein_coding	22	36226203	36239954	-1	apolipoprotein L2 [Source:HGNC Symbol;Acc:HGNC:619]
APOLD1	ENSG00000178878	1.4345	1.05965e-16	6.63991	17.9579	1.54709	0.173351	1.22111e-17	81575	protein_coding	12	12725917	12829975	1	apolipoprotein L domain containing 1 [Source:HGNC Symbol;Acc:HGNC:25268]
APRT	ENSG00000198931	-1.33482	2.4842e-13	106.147	42.1364	-1.21616	0.207228	3.83817e-08	353	protein_coding	16	88809339	88811944	-1	adenine phosphoribosyltransferase [Source:HGNC Symbol;Acc:HGNC:626]
ARF3	ENSG00000134287	-1.87935	2.70035e-39	73.8064	19.8931	-1.77235	0.158576	3.11682e-27	377	protein_coding	12	48935723	48957551	-1	ADP ribosylation factor 3 [Source:HGNC Symbol;Acc:HGNC:654]
ARF5	ENSG00000004059	-1.39409	1.38843e-14	60.3035	22.8413	-1.28442	0.205729	4.27816e-09	381	protein_coding	7	127588345	127591705	1	ADP ribosylation factor 5 [Source:HGNC Symbol;Acc:HGNC:658]
ARF6	ENSG00000165527	-1.0011	3.63867e-09	58.1088	29.0339	-0.892217	0.203807	6.10104e-05	382	protein_coding	14	49893092	49897054	1	ADP ribosylation factor 6 [Source:HGNC Symbol;Acc:HGNC:659]
ARFGAP2	ENSG00000149182	-1.42986	3.43911e-18	68.2675	25.3027	-1.32051	0.192747	9.23102e-11	84364	protein_coding	11	47164299	47177125	-1	ADP ribosylation factor GTPase activating protein 2 [Source:HGNC Symbol;Acc:HGNC:13504]
ARFIP2	ENSG00000132254	-1.11642	1.60282e-15	50.8743	23.2862	-1.01008	0.158881	2.14003e-09	23647	protein_coding	11	6474683	6481479	-1	ADP ribosylation factor interacting protein 2 [Source:HGNC Symbol;Acc:HGNC:17160]
ARHGAP26	ENSG00000145819	-1.15152	3.31142e-07	21.1557	9.49195	-1.04188	0.226169	2.2571e-05	23092	protein_coding	5	142770377	143229011	1	Rho GTPase activating protein 26 [Source:HGNC Symbol;Acc:HGNC:17073]
ARHGAP27	ENSG00000159314	1.36198	9.95349e-16	9.28437	23.8094	1.47413	0.157811	2.99078e-19	201176	protein_coding	17	45393902	45434421	-1	Rho GTPase activating protein 27 [Source:HGNC Symbol;Acc:HGNC:31813]
ARHGAP30	ENSG00000186517	4.05407	3.65876e-60	1.84112	31.026	4.18277	0.274334	3.7841e-50	257106	protein_coding	1	161046946	161069970	-1	Rho GTPase activating protein 30 [Source:HGNC Symbol;Acc:HGNC:27414]
ARHGDIG	ENSG00000242173	-2.09737	1.26522e-18	12.9019	2.93519	-2.00011	0.262387	4.16773e-13	398	protein_coding	16	268727	283010	1	Rho GDP dissociation inhibitor gamma [Source:HGNC Symbol;Acc:HGNC:680]
ARHGEF1	ENSG00000076928	-1.48639	4.78786e-18	22.5629	7.97153	-1.37965	0.187608	2.90919e-12	9138	protein_coding	19	41883161	41930150	1	Rho guanine nucleotide exchange factor 1 [Source:HGNC Symbol;Acc:HGNC:681]
ARHGEF25	ENSG00000240771	-2.19128	1.21609e-35	28.0289	6.00618	-2.08781	0.181619	9.00757e-29	115557	protein_coding	12	57610180	57619379	1	Rho guanine nucleotide exchange factor 25 [Source:HGNC Symbol;Acc:HGNC:30275]
ARID3A	ENSG00000116017	1.59617	9.84285e-37	20.9866	63.4919	1.71001	0.123008	8.85819e-42	1820	protein_coding	19	925781	975934	1	AT-rich interaction domain 3A [Source:HGNC Symbol;Acc:HGNC:3031]
ARL14EP	ENSG00000152219	-1.03833	1.34697e-11	17.9065	8.6771	-0.931556	0.169047	2.72223e-07	120534	protein_coding	11	30323051	30338227	1	ADP ribosylation factor like GTPase 14 effector protein [Source:HGNC Symbol;Acc:HGNC:26798]
ARL16	ENSG00000214087	-1.72392	5.82745e-15	20.7111	6.27882	-1.61548	0.247931	8.00149e-10	339231	protein_coding	17	81681174	81683924	-1	ADP ribosylation factor like GTPase 16 [Source:HGNC Symbol;Acc:HGNC:27902]
ARL2	ENSG00000213465	-1.01354	2.99761e-09	27.8876	13.8166	-0.901526	0.178396	2.82238e-06	402	protein_coding	11	65014113	65022184	1	ADP ribosylation factor like GTPase 2 [Source:HGNC Symbol;Acc:HGNC:693]
ARL4D	ENSG00000175906	-1.33981	4.35243e-09	15.0485	5.99501	-1.23195	0.197616	4.5219e-09	379	protein_coding	17	43398959	43401137	1	ADP ribosylation factor like GTPase 4D [Source:HGNC Symbol;Acc:HGNC:656]
ARMC1	ENSG00000104442	-1.02681	1.77898e-06	23.4618	11.3847	-0.92026	0.202055	2.84653e-05	55156	protein_coding	8	65602456	65634217	-1	armadillo repeat containing 1 [Source:HGNC Symbol;Acc:HGNC:17684]
ARMC10	ENSG00000170632	-1.05865	1.78847e-07	13.5631	6.39893	-0.958027	0.225287	0.000102328	83787	protein_coding	7	103074881	103099764	1	armadillo repeat containing 10 [Source:HGNC Symbol;Acc:HGNC:21706]
ARMC6	ENSG00000105676	-2.30137	2.21225e-41	30.5936	6.19559	-2.19423	0.186223	3.3826e-30	93436	protein_coding	19	19033575	19060311	1	armadillo repeat containing 6 [Source:HGNC Symbol;Acc:HGNC:25049]
ARMCX5	ENSG00000125962	-1.2369	2.73184e-12	23.2904	9.80255	-1.13002	0.188975	2.02656e-08	64860	protein_coding	X	102599168	102604159	1	armadillo repeat containing X-linked 5 [Source:HGNC Symbol;Acc:HGNC:25772]
ARMCX6	ENSG00000198960	-1.16069	7.58493e-09	28.8075	12.7566	-1.05723	0.206822	2.11984e-06	54470	protein_coding	X	101615118	101618001	-1	armadillo repeat containing X-linked 6 [Source:HGNC Symbol;Acc:HGNC:26094]
ARMCX7P	ENSG00000204072	-1.28693	5.5982e-09	14.3457	5.80001	-1.1884	0.24698	8.93706e-06	NA	transcribed_unprocessed_pseudogene	X	101597510	101598671	1	armadillo repeat containing X-linked 7, pseudogene [Source:HGNC Symbol;Acc:HGNC:49917]
ARMT1	ENSG00000146476	-1.33714	1.9774e-14	14.5836	5.69848	-1.23406	0.196708	3.56382e-09	79624	protein_coding	6	151452258	151470101	1	acidic residue methyltransferase 1 [Source:HGNC Symbol;Acc:HGNC:17872]
ARNT2	ENSG00000172379	1.42196	5.91655e-12	20.1667	54.1411	1.53788	0.171801	9.64626e-18	9915	protein_coding	15	80404350	80597937	1	aryl hydrocarbon receptor nuclear translocator 2 [Source:HGNC Symbol;Acc:HGNC:16876]
ARPC4	ENSG00000241553	-1.60045	4.87916e-18	19.3031	6.2446	-1.50119	0.210504	1.38917e-11	10093	protein_coding	3	9792495	9807726	1	actin related protein 2/3 complex subunit 4 [Source:HGNC Symbol;Acc:HGNC:707]
ARPIN	ENSG00000242498	-2.5514	7.18932e-25	45.1562	7.72226	-2.44497	0.177004	2.91132e-41	348110	protein_coding	15	89895006	89912956	-1	actin related protein 2/3 complex inhibitor [Source:HGNC Symbol;Acc:HGNC:28782]
ARRDC4	ENSG00000140450	-2.23648	2.64529e-43	51.9685	11.0726	-2.1287	0.139503	3.18008e-50	91947	protein_coding	15	97960698	97973838	1	arrestin domain containing 4 [Source:HGNC Symbol;Acc:HGNC:28087]
ARSA	ENSG00000100299	-2.51849	1.60751e-39	12.034	2.03563	-2.42319	0.227579	8.83881e-25	410	protein_coding	22	50622754	50628173	-1	arylsulfatase A [Source:HGNC Symbol;Acc:HGNC:713]
ARVCF	ENSG00000099889	1.53424	8.85032e-26	11.3976	33.1497	1.64898	0.166413	1.47452e-21	421	protein_coding	22	19969896	20016808	-1	ARVCF, delta catenin family member [Source:HGNC Symbol;Acc:HGNC:728]
ASAH2	ENSG00000188611	-1.08918	1.12601e-05	14.3678	6.72631	-0.979331	0.174289	1.52863e-07	56624	protein_coding	10	50182778	50248610	-1	N-acylsphingosine amidohydrolase 2 [Source:HGNC Symbol;Acc:HGNC:18860]
ASB1	ENSG00000065802	1.23709	1.50082e-10	17.5758	41.6505	1.35963	0.213407	1.96806e-09	51665	protein_coding	2	238426742	238452250	1	ankyrin repeat and SOCS box containing 1 [Source:HGNC Symbol;Acc:HGNC:16011]
ASIC1	ENSG00000110881	-2.06896	3.01106e-24	23.0193	5.31911	-1.9669	0.213911	1.11479e-18	41	protein_coding	12	50057548	50083611	1	acid sensing ion channel subunit 1 [Source:HGNC Symbol;Acc:HGNC:100]
ASNS	ENSG00000070669	-2.51152	1.89578e-21	26.5733	4.69008	-2.40629	0.200067	1.99734e-31	440	protein_coding	7	97852118	97872542	-1	asparagine synthetase (glutamine-hydrolyzing) [Source:HGNC Symbol;Acc:HGNC:753]
ASNSD1	ENSG00000138381	-1.0716	9.77922e-13	52.3811	24.9175	-0.961151	0.164391	4.3436e-08	110599588	protein_coding	2	189661385	189670831	1	asparagine synthetase domain containing 1 [Source:HGNC Symbol;Acc:HGNC:24910]
ASNSP1	ENSG00000248498	-4.61187	1.82318e-35	17.3242	0.706956	-4.52635	0.332321	3.87666e-40	NA	transcribed_unprocessed_pseudogene	8	46579213	46638886	-1	asparagine synthetase pseudogene 1 [Source:HGNC Symbol;Acc:HGNC:754]
ASS1	ENSG00000130707	-2.1137	2.27736e-10	87.4738	20.1827	-1.99679	0.281559	1.82792e-11	445	protein_coding	9	130444929	130501274	1	argininosuccinate synthase 1 [Source:HGNC Symbol;Acc:HGNC:758]
ASS1P12	ENSG00000237437	3.11621	8.96671e-27	1.38023	12.1411	3.24353	0.315871	4.2188e-23	NA	processed_pseudogene	9	32945996	32947222	1	argininosuccinate synthetase 1 pseudogene 12 [Source:HGNC Symbol;Acc:HGNC:762]
ASTE1	ENSG00000034533	-1.12345	6.96408e-14	21.4998	9.81564	-1.01505	0.152269	3.08371e-10	28990	protein_coding	3	131013875	131027649	-1	asteroid homolog 1 [Source:HGNC Symbol;Acc:HGNC:25021]
ASTN2	ENSG00000148219	1.29485	2.35459e-06	5.25797	13.026	1.42083	0.284943	3.9103e-06	23245	protein_coding	9	116425225	117415070	-1	astrotactin 2 [Source:HGNC Symbol;Acc:HGNC:17021]
ATF4	ENSG00000128272	-1.81819	1.4124e-33	789.178	223.623	-1.70723	0.136256	4.74791e-34	468	protein_coding	22	39519695	39522685	1	activating transcription factor 4 [Source:HGNC Symbol;Acc:HGNC:786]
ATF4P3	ENSG00000228218	-1.71022	2.22917e-15	17.8275	5.39397	-1.60395	0.221556	6.52591e-12	NA	processed_pseudogene	17	76225751	76226806	-1	activating transcription factor 4 pseudogene 3 [Source:HGNC Symbol;Acc:HGNC:788]
ATF4P4	ENSG00000256167	-1.5153	1.10123e-21	89.3671	31.2697	-1.4025	0.134609	9.27681e-24	NA	transcribed_processed_pseudogene	11	113789231	113791366	1	activating transcription factor 4 pseudogene 4 [Source:HGNC Symbol;Acc:HGNC:787]
ATF6B	ENSG00000213676	-2.03063	2.61498e-25	29.8739	7.12531	-1.93159	0.222067	8.45157e-17	1388	protein_coding	6	32115264	32128253	-1	activating transcription factor 6 beta [Source:HGNC Symbol;Acc:HGNC:2349]
ATG4A	ENSG00000101844	1.02588	1.32005e-09	10.9269	22.1549	1.13369	0.172919	6.22577e-10	115201	protein_coding	X	108091668	108154671	1	autophagy related 4A cysteine peptidase [Source:HGNC Symbol;Acc:HGNC:16489]
ATG9A	ENSG00000198925	-1.40703	1.04386e-22	30.8722	11.5475	-1.29851	0.139782	4.77949e-19	79065	protein_coding	2	219219380	219229717	-1	autophagy related 9A [Source:HGNC Symbol;Acc:HGNC:22408]
ATIC	ENSG00000138363	-1.38478	1.49203e-17	39.6155	15.2392	-1.27068	0.161531	6.75394e-14	471	protein_coding	2	215311817	215349773	1	5-aminoimidazole-4-carboxamide ribonucleotide formyltransferase/IMP cyclohydrolase [Source:HGNC Symbol;Acc:HGNC:794]
ATP11C	ENSG00000101974	-1.46774	2.68561e-12	45.5897	16.4262	-1.35721	0.18405	2.5209e-12	286410	protein_coding	X	139726346	139945276	-1	ATPase phospholipid transporting 11C [Source:HGNC Symbol;Acc:HGNC:13554]
ATP13A2	ENSG00000159363	-1.25241	5.36795e-18	43.1206	18.2127	-1.13721	0.150498	6.79781e-13	23400	protein_coding	1	16985958	17011928	-1	ATPase cation transporting 13A2 [Source:HGNC Symbol;Acc:HGNC:30213]
ATP2A1	ENSG00000196296	1.76279	2.16966e-19	5.206	17.6936	1.88091	0.231225	8.3937e-15	487	protein_coding	16	28878405	28904509	1	ATPase sarcoplasmic/endoplasmic reticulum Ca2+ transporting 1 [Source:HGNC Symbol;Acc:HGNC:811]
ATP5F1D	ENSG00000099624	-1.38592	2.08167e-15	20.6342	7.86863	-1.27612	0.167702	4.59608e-13	513	protein_coding	19	1241746	1244826	1	ATP synthase F1 subunit delta [Source:HGNC Symbol;Acc:HGNC:837]
ATP5MC1	ENSG00000159199	-2.13983	1.26992e-33	67.9659	15.3881	-2.02749	0.197477	4.28314e-23	516	protein_coding	17	48892765	48895871	1	ATP synthase membrane subunit c locus 1 [Source:HGNC Symbol;Acc:HGNC:841]
ATP5MC2	ENSG00000135390	-1.07518	1.2922e-08	160.267	75.9477	-0.961831	0.187432	1.92294e-06	517	protein_coding	12	53632726	53677408	-1	ATP synthase membrane subunit c locus 2 [Source:HGNC Symbol;Acc:HGNC:842]
ATP5ME	ENSG00000169020	-1.37636	1.12382e-14	19.8092	7.71894	-1.26398	0.185985	1.32755e-10	521	protein_coding	4	672436	674338	-1	ATP synthase membrane subunit e [Source:HGNC Symbol;Acc:HGNC:846]
ATP5PB	ENSG00000116459	-1.01023	1.05816e-10	82.6966	41.1168	-0.898782	0.152255	3.15425e-08	515	protein_coding	1	111448864	111462773	1	ATP synthase peripheral stalk-membrane subunit b [Source:HGNC Symbol;Acc:HGNC:840]
ATP5PF	ENSG00000154723	-1.25887	1.94549e-08	25.3263	10.4856	-1.15254	0.216147	6.94436e-07	522	protein_coding	21	25716503	25735673	-1	ATP synthase peripheral stalk subunit F6 [Source:HGNC Symbol;Acc:HGNC:847]
ATP6V0D1	ENSG00000159720	2.00812	5.40989e-47	22.063	88.9809	2.12659	0.163752	1.51755e-36	9114	protein_coding	16	67438014	67481237	-1	ATPase H+ transporting V0 subunit d1 [Source:HGNC Symbol;Acc:HGNC:13724]
ATP6V0E2	ENSG00000171130	-1.15361	3.11181e-10	25.6408	11.3135	-1.05618	0.205674	1.88857e-06	155066	protein_coding	7	149872968	149880698	1	ATPase H+ transporting V0 subunit e2 [Source:HGNC Symbol;Acc:HGNC:21723]
ATP6V1F	ENSG00000128524	-1.65034	7.54806e-26	50.3678	16.0258	-1.53927	0.146561	3.97579e-24	9296	protein_coding	7	128862826	128865844	1	ATPase H+ transporting V1 subunit F [Source:HGNC Symbol;Acc:HGNC:16832]
ATP6V1FNB	ENSG00000272899	3.0604	7.09647e-44	1.75846	14.5705	3.17403	0.23028	4.31082e-41	100130705	protein_coding	7	128866308	128872044	1	ATP6V1F neighbor [Source:HGNC Symbol;Acc:HGNC:52392]
ATP6V1H	ENSG00000047249	1.37729	3.51909e-16	11.0465	28.7545	1.49251	0.167228	1.21786e-17	51606	protein_coding	8	53715557	53843558	-1	ATPase H+ transporting V1 subunit H [Source:HGNC Symbol;Acc:HGNC:18303]
ATP7A	ENSG00000165240	-1.46109	3.88573e-14	20.7309	7.46274	-1.35585	0.189809	1.28236e-11	538	protein_coding	X	77910656	78050395	1	ATPase copper transporting alpha [Source:HGNC Symbol;Acc:HGNC:869]
ATP8A1	ENSG00000124406	-2.50875	4.37934e-26	35.0361	6.16854	-2.39918	0.219943	5.73481e-26	10396	protein_coding	4	42408373	42657105	-1	ATPase phospholipid transporting 8A1 [Source:HGNC Symbol;Acc:HGNC:13531]
ATRAID	ENSG00000138085	-2.99316	2.17177e-74	67.3846	8.23394	-2.89556	0.176567	6.39683e-58	51374	protein_coding	2	27212027	27217178	1	all-trans retinoic acid induced differentiation factor [Source:HGNC Symbol;Acc:HGNC:24090]
AUNIP	ENSG00000127423	-2.01994	8.71586e-26	56.2693	13.7783	-1.91765	0.222382	1.58482e-16	79000	protein_coding	1	25831913	25859458	-1	aurora kinase A and ninein interacting protein [Source:HGNC Symbol;Acc:HGNC:28363]
AUP1	ENSG00000115307	-1.02321	5.60634e-14	84.7636	41.5222	-0.915579	0.158231	6.08643e-08	550	protein_coding	2	74526645	74529939	-1	AUP1, lipid droplet regulating VLDL assembly factor [Source:HGNC Symbol;Acc:HGNC:891]
AURKAIP1	ENSG00000175756	-2.73027	5.17042e-37	38.797	5.83376	-2.62363	0.228392	9.8393e-29	54998	protein_coding	1	1373730	1375495	-1	aurora kinase A interacting protein 1 [Source:HGNC Symbol;Acc:HGNC:24114]
AURKB	ENSG00000178999	-1.79483	5.63225e-50	71.2376	20.4614	-1.68536	0.140354	2.5082e-31	9212	protein_coding	17	8204733	8210600	-1	aurora kinase B [Source:HGNC Symbol;Acc:HGNC:11390]
AVIL	ENSG00000135407	2.69903	1.47747e-58	8.28109	53.9297	2.81673	0.164253	2.83718e-63	10677	protein_coding	12	57797376	57818704	-1	advillin [Source:HGNC Symbol;Acc:HGNC:14188]
AVPI1	ENSG00000119986	-1.89537	3.6515e-18	19.9926	5.40945	-1.78447	0.234581	4.6743e-13	60370	protein_coding	10	97677424	97687323	-1	arginine vasopressin induced 1 [Source:HGNC Symbol;Acc:HGNC:30898]
B3GALT4	ENSG00000235863	4.18595	3.0718e-51	1.24222	22.7288	4.30749	0.236114	2.12043e-71	8705	protein_coding	6	33277132	33284832	1	beta-1,3-galactosyltransferase 4 [Source:HGNC Symbol;Acc:HGNC:919]
B3GNT4	ENSG00000176383	3.34491	4.65193e-71	4.12996	41.9851	3.46104	0.183578	2.95574e-76	79369	protein_coding	12	122203543	122208952	1	UDP-GlcNAc:betaGal beta-1,3-N-acetylglucosaminyltransferase 4 [Source:HGNC Symbol;Acc:HGNC:15683]
B4GALNT3	ENSG00000139044	-1.42981	5.11288e-18	19.2039	7.0865	-1.32236	0.178233	1.82585e-12	283358	protein_coding	12	460364	563509	1	beta-1,4-N-acetyl-galactosaminyltransferase 3 [Source:HGNC Symbol;Acc:HGNC:24137]
B4GALT3	ENSG00000158850	-1.03795	7.73973e-08	56.3386	27.2731	-0.935196	0.220056	0.000103379	8703	protein_coding	1	161171310	161177968	-1	beta-1,4-galactosyltransferase 3 [Source:HGNC Symbol;Acc:HGNC:926]
B4GALT5	ENSG00000158470	1.26143	3.00547e-16	19.5516	46.9081	1.37521	0.155705	2.70413e-17	9334	protein_coding	20	49632945	49713878	-1	beta-1,4-galactosyltransferase 5 [Source:HGNC Symbol;Acc:HGNC:928]
B4GALT7	ENSG00000027847	-1.13742	9.09685e-10	27.7933	12.6141	-1.02734	0.202168	2.45968e-06	11285	protein_coding	5	177600100	177610347	1	beta-1,4-galactosyltransferase 7 [Source:HGNC Symbol;Acc:HGNC:930]
B4GAT1	ENSG00000174684	-1.91827	5.8792e-30	53.2847	13.8957	-1.81738	0.185298	3.88902e-21	11041	protein_coding	11	66345372	66347692	-1	beta-1,4-glucuronyltransferase 1 [Source:HGNC Symbol;Acc:HGNC:15685]
B9D1	ENSG00000108641	-1.86055	1.95338e-17	19.5581	5.41429	-1.74579	0.24442	1.28807e-11	27077	protein_coding	17	19337554	19378193	-1	B9 domain containing 1 [Source:HGNC Symbol;Acc:HGNC:24123]
BABAM1	ENSG00000105393	-1.45998	4.61628e-14	13.0556	4.67398	-1.35823	0.210687	1.23421e-09	29086	protein_coding	19	17267350	17281249	1	BRISC and BRCA1 A complex member 1 [Source:HGNC Symbol;Acc:HGNC:25008]
BACE1	ENSG00000186318	1.04433	8.75596e-10	12.3145	25.4555	1.15681	0.146559	5.5186e-14	23621	protein_coding	11	117285207	117316259	-1	beta-secretase 1 [Source:HGNC Symbol;Acc:HGNC:933]
BAIAP3	ENSG00000007516	1.49014	6.36875e-10	5.51175	15.4463	1.60283	0.20006	2.19714e-14	8938	protein_coding	16	1333601	1349441	1	BAI1 associated protein 3 [Source:HGNC Symbol;Acc:HGNC:948]
BAMBI	ENSG00000095739	-1.94139	9.15212e-17	12.3197	3.24733	-1.83385	0.236947	1.75344e-13	25805	protein_coding	10	28677342	28682939	1	BMP and activin membrane bound inhibitor [Source:HGNC Symbol;Acc:HGNC:30251]
BANF1	ENSG00000175334	-1.56624	1.07142e-14	18.5231	6.16998	-1.46442	0.225902	9.8582e-10	8815	protein_coding	11	66002079	66004149	1	barrier to autointegration factor 1 [Source:HGNC Symbol;Acc:HGNC:17397]
BAP1	ENSG00000163930	-1.5066	4.342e-34	92.5696	32.6395	-1.39324	0.147914	1.46601e-19	8314	protein_coding	3	52401013	52410350	-1	BRCA1 associated protein 1 [Source:HGNC Symbol;Acc:HGNC:950]
BASP1	ENSG00000176788	-1.35611	5.88482e-10	13.6738	5.26883	-1.25322	0.229565	3.57611e-07	10409	protein_coding	5	17065598	17276843	1	brain abundant membrane attached signal protein 1 [Source:HGNC Symbol;Acc:HGNC:957]
BBC3	ENSG00000105327	1.94554	6.56166e-24	11.6712	45.0842	2.06418	0.203622	1.56226e-22	27113	protein_coding	19	47220822	47232766	-1	BCL2 binding component 3 [Source:HGNC Symbol;Acc:HGNC:17868]
BBIP1	ENSG00000214413	1.04838	4.68759e-10	10.2581	21.1471	1.15832	0.187216	6.00837e-09	92482	protein_coding	10	110898730	110919274	-1	BBSome interacting protein 1 [Source:HGNC Symbol;Acc:HGNC:28093]
BBS7	ENSG00000138686	-1.13876	8.87355e-12	26.7732	12.0318	-1.03539	0.177924	5.06458e-08	55212	protein_coding	4	121824440	121870497	-1	Bardet-Biedl syndrome 7 [Source:HGNC Symbol;Acc:HGNC:18758]
BCAS2	ENSG00000116752	-1.15884	5.86136e-09	30.7138	13.7429	-1.05191	0.222745	1.34619e-05	10286	protein_coding	1	114567557	114581639	-1	BCAS2, pre-mRNA processing factor [Source:HGNC Symbol;Acc:HGNC:975]
BCAS3	ENSG00000141376	1.45218	1.32493e-16	58.1178	159.194	1.57111	0.195517	1.82403e-14	54828	protein_coding	17	60677453	61392838	1	BCAS3, microtubule associated cell migration factor [Source:HGNC Symbol;Acc:HGNC:14347]
BCAT1	ENSG00000060982	-1.79381	3.47757e-15	53.2341	15.2486	-1.68494	0.213763	5.99315e-14	586	protein_coding	12	24810022	24949459	-1	branched chain amino acid transaminase 1 [Source:HGNC Symbol;Acc:HGNC:976]
BCAT2	ENSG00000105552	-1.02551	6.61371e-09	36.7517	17.9563	-0.916599	0.181375	2.82195e-06	587	protein_coding	19	48795062	48811029	-1	branched chain amino acid transaminase 2 [Source:HGNC Symbol;Acc:HGNC:977]
BCKDK	ENSG00000103507	-1.75873	8.97976e-32	41.3349	12.2235	-1.64832	0.166731	1.83499e-21	10295	protein_coding	16	31106107	31112791	1	branched chain ketoacid dehydrogenase kinase [Source:HGNC Symbol;Acc:HGNC:16902]
BCL2L2	ENSG00000129473	-1.5979	1.20861e-17	21.7163	7.19654	-1.48953	0.178212	1.39401e-15	599	protein_coding	14	23298790	23311759	1	BCL2 like 2 [Source:HGNC Symbol;Acc:HGNC:995]
BCL6	ENSG00000113916	1.47069	1.99001e-16	5.64447	15.5082	1.57996	0.193083	5.7095e-15	604	protein_coding	3	187721377	187745727	-1	B cell CLL/lymphoma 6 [Source:HGNC Symbol;Acc:HGNC:1001]
BCL6B	ENSG00000161940	-1.92203	2.82892e-26	19.062	4.99064	-1.81761	0.193204	1.62735e-19	255877	protein_coding	17	7023020	7030290	1	B cell CLL/lymphoma 6B [Source:HGNC Symbol;Acc:HGNC:1002]
BCL7C	ENSG00000099385	-1.06186	6.74731e-10	37.2683	17.6903	-0.959213	0.20233	1.23746e-05	9274	protein_coding	16	30833626	30894960	-1	BCL tumor suppressor 7C [Source:HGNC Symbol;Acc:HGNC:1006]
BCL9L	ENSG00000186174	1.02886	1.91303e-05	6.62881	13.4618	1.14277	0.206057	2.26039e-07	283149	protein_coding	11	118893875	118925608	-1	B cell CLL/lymphoma 9 like [Source:HGNC Symbol;Acc:HGNC:23688]
BCS1L	ENSG00000074582	-1.43399	5.81836e-19	44.9017	16.6077	-1.32349	0.135956	7.7855e-21	617	protein_coding	2	218658764	218663443	1	BCS1 homolog, ubiquinol-cytochrome c reductase complex chaperone [Source:HGNC Symbol;Acc:HGNC:1020]
BCYRN1	ENSG00000236824	-1.72892	1.10311e-07	583.86	176.005	-1.63008	0.530107	0.00668514	618	scRNA	2	47335315	47335514	1	brain cytoplasmic RNA 1 [Source:HGNC Symbol;Acc:HGNC:1022]
BEST1	ENSG00000167995	3.36922	7.13902e-64	5.20827	53.863	3.48697	0.183322	1.30302e-77	7439	protein_coding	11	61949821	61965515	1	bestrophin 1 [Source:HGNC Symbol;Acc:HGNC:12703]
BET1L	ENSG00000177951	-1.48309	4.05835e-18	18.9841	6.8131	-1.37172	0.189617	6.77306e-12	51272	protein_coding	11	167784	207428	-1	Bet1 golgi vesicular membrane trafficking protein like [Source:HGNC Symbol;Acc:HGNC:19348]
BHLHE40	ENSG00000134107	-1.0325	5.89346e-07	65.8209	32.1973	-0.920023	0.191332	9.07052e-06	8553	protein_coding	3	4979116	4985323	1	basic helix-loop-helix family member e40 [Source:HGNC Symbol;Acc:HGNC:1046]
BLOC1S1	ENSG00000135441	-2.15013	9.18634e-28	18.1576	4.04078	-2.04502	0.205401	9.25651e-22	2647	protein_coding	12	55716037	55720087	1	biogenesis of lysosomal organelles complex 1 subunit 1 [Source:HGNC Symbol;Acc:HGNC:4200]
BLOC1S3	ENSG00000189114	-2.45746	4.17854e-19	18.1929	3.36272	-2.34249	0.304176	2.33255e-13	388552	protein_coding	19	45178745	45181801	1	biogenesis of lysosomal organelles complex 1 subunit 3 [Source:HGNC Symbol;Acc:HGNC:20914]
BLVRA	ENSG00000106605	-1.12609	1.91074e-05	10.4019	4.72377	-1.02019	0.251247	0.000220468	644	protein_coding	7	43758680	43807342	1	biliverdin reductase A [Source:HGNC Symbol;Acc:HGNC:1062]
BMF	ENSG00000104081	1.20372	1.07684e-10	8.96349	20.5586	1.31018	0.214742	1.00133e-08	90427	protein_coding	15	40087890	40108892	-1	Bcl2 modifying factor [Source:HGNC Symbol;Acc:HGNC:24132]
BMP4	ENSG00000125378	-1.51468	4.44733e-19	15.9055	5.68772	-1.39556	0.192248	5.69102e-12	652	protein_coding	14	53949736	53958761	-1	bone morphogenetic protein 4 [Source:HGNC Symbol;Acc:HGNC:1071]
BMS1P1	ENSG00000204177	-1.14322	1.57013e-11	22.7934	10.2294	-1.03461	0.166512	5.12596e-09	NA	transcribed_unprocessed_pseudogene	10	46786674	46811989	1	BMS1, ribosome biogenesis factor pseudogene 1 [Source:HGNC Symbol;Acc:HGNC:23649]
BNIPL	ENSG00000163141	1.93999	5.83884e-22	4.68874	17.9588	2.05229	0.227183	4.68494e-18	149428	protein_coding	1	151036570	151047600	1	BCL2 interacting protein like [Source:HGNC Symbol;Acc:HGNC:16976]
BOLA1	ENSG00000178096	-1.2313	1.02653e-11	16.7521	7.10475	-1.12397	0.193459	5.32961e-08	51027	protein_coding	1	149887890	149900798	1	bolA family member 1 [Source:HGNC Symbol;Acc:HGNC:24263]
BOLA2B	ENSG00000169627	-2.87312	2.11284e-60	68.8931	9.38695	-2.76478	0.200953	6.02579e-41	107984053	protein_coding	16	30192934	30194306	-1	bolA family member 2B [Source:HGNC Symbol;Acc:HGNC:32479]
BOLA3	ENSG00000163170	-1.412	8.30231e-17	23.8012	8.78997	-1.30927	0.181623	8.09547e-12	388962	protein_coding	2	74135398	74147994	-1	bolA family member 3 [Source:HGNC Symbol;Acc:HGNC:24415]
BOP1	ENSG00000261236	-1.89556	2.13721e-37	57.8388	15.4859	-1.78613	0.156922	3.18306e-28	23246	protein_coding	8	144262102	144291370	-1	block of proliferation 1 [Source:HGNC Symbol;Acc:HGNC:15519]
BORA	ENSG00000136122	-1.09309	1.92723e-06	15.6315	7.34056	-0.985096	0.23531	0.000133844	79866	protein_coding	13	72727749	72756198	1	bora, aurora kinase A activator [Source:HGNC Symbol;Acc:HGNC:24724]
BORCS6	ENSG00000196544	-1.31554	8.93219e-05	10.6797	4.26821	-1.21447	0.357902	0.00246526	54785	protein_coding	17	8188333	8190907	-1	BLOC-1 related complex subunit 6 [Source:HGNC Symbol;Acc:HGNC:25939]
BRCA1	ENSG00000012048	-1.0351	1.21276e-08	95.6274	46.4701	-0.927873	0.171658	4.74063e-07	672	protein_coding	17	43044295	43170245	-1	BRCA1, DNA repair associated [Source:HGNC Symbol;Acc:HGNC:1100]
BRCA2	ENSG00000139618	-1.04517	7.66346e-08	61.072	29.3909	-0.94097	0.200357	1.51409e-05	675	protein_coding	13	32315474	32400266	1	BRCA2, DNA repair associated [Source:HGNC Symbol;Acc:HGNC:1101]
BRD3OS	ENSG00000235106	-1.57614	8.23657e-15	16.8599	5.65935	-1.46598	0.222027	4.62388e-10	266655	protein_coding	9	134025439	134034666	1	BRD3 opposite strand [Source:HGNC Symbol;Acc:HGNC:24742]
BRD7P2	ENSG00000184100	-1.25022	2.89055e-10	20.5574	8.52021	-1.14935	0.216457	7.80936e-07	NA	processed_pseudogene	3	160100850	160102793	1	bromodomain containing 7 pseudogene 2 [Source:HGNC Symbol;Acc:HGNC:33541]
BRD9	ENSG00000028310	-1.50885	1.04269e-21	49.6621	17.4194	-1.39916	0.164489	4.17367e-16	65980	protein_coding	5	850291	892824	-1	bromodomain containing 9 [Source:HGNC Symbol;Acc:HGNC:25818]
BRIP1	ENSG00000136492	-1.05683	2.25745e-11	58.0276	27.6421	-0.951715	0.16325	4.77659e-08	83990	protein_coding	17	61681266	61863521	-1	BRCA1 interacting protein C-terminal helicase 1 [Source:HGNC Symbol;Acc:HGNC:20473]
BRIX1	ENSG00000113460	-1.00439	0.000167008	23.1495	11.3615	-0.907927	0.282496	0.00437198	55299	protein_coding	5	34915376	34925996	1	BRX1, biogenesis of ribosomes [Source:HGNC Symbol;Acc:HGNC:24170]
BRK1	ENSG00000254999	-1.32196	8.58772e-21	77.6154	30.9931	-1.21244	0.146783	3.09362e-15	55845	protein_coding	3	10115592	10127190	1	BRICK1, SCAR/WAVE actin nucleating complex subunit [Source:HGNC Symbol;Acc:HGNC:23057]
BRMS1	ENSG00000174744	-1.57196	1.35748e-12	24.9052	8.34488	-1.46716	0.250484	4.09471e-08	25855	protein_coding	11	66337333	66345125	-1	breast cancer metastasis suppressor 1 [Source:HGNC Symbol;Acc:HGNC:17262]
BRSK1	ENSG00000160469	-1.03427	5.21072e-07	10.9366	5.32527	-0.926853	0.192525	8.83473e-06	84446	protein_coding	19	55282072	55312533	1	BR serine/threonine kinase 1 [Source:HGNC Symbol;Acc:HGNC:18994]
BST1	ENSG00000109743	5.37692	2.4569e-91	0.336166	14.1123	5.52514	0.375958	1.20501e-46	683	protein_coding	4	15702950	15738313	1	bone marrow stromal cell antigen 1 [Source:HGNC Symbol;Acc:HGNC:1118]
BTAF1	ENSG00000095564	-1.19996	7.32985e-15	174.851	75.9318	-1.0911	0.160686	1.38068e-10	9044	protein_coding	10	91923769	92030325	1	B-TFIID TATA-box binding protein associated factor 1 [Source:HGNC Symbol;Acc:HGNC:17307]
BTBD2	ENSG00000133243	-1.01326	8.73018e-11	56.1551	27.8368	-0.897446	0.17234	1.31774e-06	55643	protein_coding	19	1985438	2034881	-1	BTB domain containing 2 [Source:HGNC Symbol;Acc:HGNC:15504]
BTBD3	ENSG00000132640	-1.45809	1.00922e-19	95.8448	34.7446	-1.35175	0.175773	2.51965e-13	22903	protein_coding	20	11890723	11926609	1	BTB domain containing 3 [Source:HGNC Symbol;Acc:HGNC:15854]
BTBD6	ENSG00000184887	-2.17357	2.38273e-21	28.6641	6.33375	-2.06965	0.256671	1.46728e-14	90135	protein_coding	14	105248490	105251093	1	BTB domain containing 6 [Source:HGNC Symbol;Acc:HGNC:19897]
BTF3L4	ENSG00000134717	-1.78311	1.68603e-15	33.5447	9.60371	-1.68098	0.239044	2.74612e-11	91408	protein_coding	1	52056125	52090716	1	basic transcription factor 3 like 4 [Source:HGNC Symbol;Acc:HGNC:30547]
BTF3L4P2	ENSG00000213189	-2.1559	7.21971e-15	11.4663	2.50622	-2.0499	0.248458	3.33072e-15	NA	processed_pseudogene	2	159003975	159004320	1	basic transcription factor 3 like 4 pseudogene 2 [Source:HGNC Symbol;Acc:HGNC:39646]
BTG2	ENSG00000159388	1.64376	3.78676e-38	17.0457	53.4232	1.76053	0.152146	3.79737e-29	7832	protein_coding	1	203305491	203309602	1	BTG anti-proliferation factor 2 [Source:HGNC Symbol;Acc:HGNC:1131]
BTG3	ENSG00000154640	1.48369	2.46726e-26	17.4996	48.7639	1.59413	0.146257	6.26252e-26	10950	protein_coding	21	17593653	17612947	-1	BTG anti-proliferation factor 3 [Source:HGNC Symbol;Acc:HGNC:1132]
BTG3P1	ENSG00000235334	1.31883	1.19529e-08	7.18067	18.1482	1.44181	0.23817	1.32324e-08	NA	processed_pseudogene	X	128122734	128123496	1	BTG anti-proliferation factor 3 pseudogene 1 [Source:HGNC Symbol;Acc:HGNC:51543]
BTN3A2	ENSG00000186470	-2.7536	6.2899e-19	12.1976	1.86187	-2.6388	0.315542	1.34381e-15	11118	protein_coding	6	26365159	26378320	1	butyrophilin subfamily 3 member A2 [Source:HGNC Symbol;Acc:HGNC:1139]
BUD31	ENSG00000106245	-1.09546	6.81516e-07	29.2648	13.5676	-0.993255	0.233174	9.94529e-05	8896	protein_coding	7	99408641	99419616	1	BUD31 homolog [Source:HGNC Symbol;Acc:HGNC:29629]
BX679664.3	ENSG00000244716	-1.43062	1.46082e-14	334.247	124.078	-1.31134	0.211035	5.11581e-09	NA	processed_pseudogene	1	108992282	108992836	1
BYSL	ENSG00000112578	-1.51736	1.00373e-10	25.6956	8.9807	-1.40906	0.252811	1.94888e-07	705	protein_coding	6	41921188	41933046	1	bystin like [Source:HGNC Symbol;Acc:HGNC:1157]
BZW2	ENSG00000136261	-1.10175	1.07529e-15	40.5631	18.8495	-0.991979	0.14655	1.59191e-10	28969	protein_coding	7	16646131	16706523	1	basic leucine zipper and W2 domains 2 [Source:HGNC Symbol;Acc:HGNC:18808]
C11orf24	ENSG00000171067	-1.92481	6.03069e-21	31.5819	8.2563	-1.82152	0.234217	1.32458e-13	53838	protein_coding	11	68261335	68272001	-1	chromosome 11 open reading frame 24 [Source:HGNC Symbol;Acc:HGNC:1174]
C12orf43	ENSG00000157895	-2.36271	9.56372e-28	24.1745	4.62924	-2.26242	0.254922	1.87246e-17	64897	protein_coding	12	121000486	121016502	-1	chromosome 12 open reading frame 43 [Source:HGNC Symbol;Acc:HGNC:25719]
C12orf57	ENSG00000111678	-1.15993	5.7555e-12	47.8247	21.3645	-1.04883	0.164853	2.07916e-09	113246	protein_coding	12	6942978	6946003	1	chromosome 12 open reading frame 57 [Source:HGNC Symbol;Acc:HGNC:29521]
C12orf73	ENSG00000204954	2.88436	2.03093e-84	7.25576	53.7783	3.00162	0.160367	3.5188e-75	728568	protein_coding	12	103950202	103965708	-1	chromosome 12 open reading frame 73 [Source:HGNC Symbol;Acc:HGNC:34450]
C15orf39	ENSG00000167173	-1.77412	1.07114e-17	46.08	13.4256	-1.66561	0.209615	3.67956e-14	56905	protein_coding	15	75195643	75212169	1	chromosome 15 open reading frame 39 [Source:HGNC Symbol;Acc:HGNC:24497]
C15orf59	ENSG00000205363	-1.01112	1.36832e-08	18.8805	9.23146	-0.908459	0.192886	1.42654e-05	388135	protein_coding	15	73735431	73752747	-1	chromosome 15 open reading frame 59 [Source:HGNC Symbol;Acc:HGNC:33753]
C16orf58	ENSG00000140688	-2.19985	2.44737e-22	27.8573	6.11831	-2.09106	0.199364	4.57129e-24	64755	protein_coding	16	31489471	31509309	-1	chromosome 16 open reading frame 58 [Source:HGNC Symbol;Acc:HGNC:25848]
C16orf91	ENSG00000174109	-1.89663	1.30671e-10	22.1961	5.88849	-1.80117	0.328506	3.14884e-07	283951	protein_coding	16	1419744	1420800	-1	chromosome 16 open reading frame 91 [Source:HGNC Symbol;Acc:HGNC:27558]
C17orf58	ENSG00000186665	-1.94173	1.16062e-21	11.7319	3.03119	-1.83717	0.206271	1.42562e-17	284018	protein_coding	17	67991101	67996431	-1	chromosome 17 open reading frame 58 [Source:HGNC Symbol;Acc:HGNC:27568]
C18orf21	ENSG00000141428	-1.12711	2.05802e-13	22.531	10.2356	-1.02117	0.16161	2.705e-09	83608	protein_coding	18	35972083	35979286	1	chromosome 18 open reading frame 21 [Source:HGNC Symbol;Acc:HGNC:28802]
C18orf32	ENSG00000177576	2.71842	8.0024e-38	3.15412	20.6743	2.83067	0.210545	4.05603e-39	497661	protein_coding	18	49477250	49487252	-1	chromosome 18 open reading frame 32 [Source:HGNC Symbol;Acc:HGNC:31690]
C19orf24	ENSG00000228300	-1.24842	2.1974e-07	19.8456	8.32443	-1.14362	0.250126	2.62844e-05	55009	protein_coding	19	1275438	1279249	1	chromosome 19 open reading frame 24 [Source:HGNC Symbol;Acc:HGNC:26073]
C19orf48	ENSG00000167747	-2.626	4.7762e-59	182.732	29.5452	-2.51655	0.178528	5.88278e-43	84798	protein_coding	19	50797704	50804929	-1	chromosome 19 open reading frame 48 [Source:HGNC Symbol;Acc:HGNC:29667]
C19orf53	ENSG00000104979	-1.39467	5.15691e-18	66.1288	25.159	-1.28331	0.184941	5.14573e-11	28974	protein_coding	19	13774168	13778462	1	chromosome 19 open reading frame 53 [Source:HGNC Symbol;Acc:HGNC:24991]
C19orf54	ENSG00000188493	-1.23354	5.48831e-08	17.3551	7.32947	-1.12356	0.213245	9.65726e-07	284325	protein_coding	19	40740856	40751553	-1	chromosome 19 open reading frame 54 [Source:HGNC Symbol;Acc:HGNC:24758]
C19orf57	ENSG00000132016	-1.48682	1.08458e-10	15.207	5.31524	-1.38265	0.225418	8.25161e-09	79173	protein_coding	19	13882348	13906452	-1	chromosome 19 open reading frame 57 [Source:HGNC Symbol;Acc:HGNC:28153]
C19orf70	ENSG00000174917	-1.51218	4.76722e-25	32.9895	11.5349	-1.40438	0.162335	1.25565e-16	125988	protein_coding	19	5678421	5680896	-1	chromosome 19 open reading frame 70 [Source:HGNC Symbol;Acc:HGNC:33702]
C1orf115	ENSG00000162817	-1.38812	6.68905e-09	21.2437	8.04676	-1.28839	0.271122	1.17679e-05	79762	protein_coding	1	220689845	220699157	1	chromosome 1 open reading frame 115 [Source:HGNC Symbol;Acc:HGNC:25873]
C1orf123	ENSG00000162384	-1.24157	3.12849e-14	26.9201	11.4281	-1.13135	0.158573	1.36123e-11	54987	protein_coding	1	53214099	53220617	-1	chromosome 1 open reading frame 123 [Source:HGNC Symbol;Acc:HGNC:26059]
C1orf159	ENSG00000131591	-1.3315	1.81724e-14	12.2597	4.80154	-1.22761	0.186407	5.15811e-10	54991	protein_coding	1	1081818	1116361	-1	chromosome 1 open reading frame 159 [Source:HGNC Symbol;Acc:HGNC:26062]
C1orf162	ENSG00000143110	3.59622	1.56177e-76	1.53218	18.5774	3.71316	0.233775	2.2957e-54	128346	protein_coding	1	111473792	111478512	1	chromosome 1 open reading frame 162 [Source:HGNC Symbol;Acc:HGNC:28344]
C1orf74	ENSG00000162757	-1.31496	5.46074e-12	13.5611	5.44789	-1.20745	0.186298	9.92719e-10	148304	protein_coding	1	209779208	209784559	-1	chromosome 1 open reading frame 74 [Source:HGNC Symbol;Acc:HGNC:26319]
C1QBP	ENSG00000108561	-1.05753	9.25268e-14	115.216	55.3018	-0.946077	0.148344	1.89447e-09	708	protein_coding	17	5432777	5448830	-1	complement C1q binding protein [Source:HGNC Symbol;Acc:HGNC:1243]
C1QL4	ENSG00000186897	-2.24949	1.97609e-25	13.7771	2.92312	-2.13661	0.256536	1.77079e-15	338761	protein_coding	12	49332411	49337188	-1	complement C1q like 4 [Source:HGNC Symbol;Acc:HGNC:31416]
C20orf27	ENSG00000101220	-2.40889	1.33621e-58	46.291	8.68433	-2.29958	0.169355	6.73044e-40	54976	protein_coding	20	3753508	3768387	-1	chromosome 20 open reading frame 27 [Source:HGNC Symbol;Acc:HGNC:15873]
C22orf46	ENSG00000184208	-1.09201	4.09344e-05	16.77	7.81208	-0.98145	0.254907	0.000492539	79640	protein_coding	22	41688939	41698136	1	chromosome 22 open reading frame 46 [Source:HGNC Symbol;Acc:HGNC:26294]
C2CD5	ENSG00000111731	-1.0116	5.6515e-08	30.6358	15.0801	-0.905051	0.190894	1.23673e-05	9847	protein_coding	12	22448583	22544546	-1	C2 calcium dependent domain containing 5 [Source:HGNC Symbol;Acc:HGNC:29062]
C2orf68	ENSG00000168887	-1.31501	6.60656e-14	49.9336	19.8978	-1.20762	0.176892	1.08284e-10	388969	protein_coding	2	85606654	85612066	-1	chromosome 2 open reading frame 68 [Source:HGNC Symbol;Acc:HGNC:34353]
C3orf20	ENSG00000131379	1.88233	1.59536e-16	4.3795	16.0785	1.99295	0.255421	1.09474e-13	84077	protein_coding	3	14675099	14773034	1	chromosome 3 open reading frame 20 [Source:HGNC Symbol;Acc:HGNC:25320]
C3orf35	ENSG00000198590	3.56583	6.44802e-40	2.18666	25.8173	3.68432	0.245289	1.07823e-48	339883	processed_transcript	3	37386269	37435497	1	chromosome 3 open reading frame 35 [Source:HGNC Symbol;Acc:HGNC:24082]
C4A	ENSG00000244731	3.13435	6.07834e-31	2.60541	23.0076	3.25753	0.272453	4.57236e-31	110384692	protein_coding	6	31982024	32002681	1	complement C4A (Rodgers blood group) [Source:HGNC Symbol;Acc:HGNC:1323]
C4B	ENSG00000224389	3.1624	5.19661e-46	1.93252	17.4899	3.2886	0.262526	4.90369e-34	721	protein_coding	6	32014762	32035418	1	complement C4B (Chido blood group) [Source:HGNC Symbol;Acc:HGNC:1324]
C5orf24	ENSG00000181904	-1.17143	5.12916e-15	22.1526	9.79422	-1.06421	0.175632	1.28164e-08	134553	protein_coding	5	134845680	134859737	1	chromosome 5 open reading frame 24 [Source:HGNC Symbol;Acc:HGNC:26746]
C5orf30	ENSG00000181751	-1.14818	1.64574e-12	13.4152	6.0643	-1.03907	0.182371	9.93465e-08	90355	protein_coding	5	103258702	103278660	1	chromosome 5 open reading frame 30 [Source:HGNC Symbol;Acc:HGNC:25052]
C7orf50	ENSG00000146540	-2.18603	1.00467e-24	50.4081	11.0168	-2.07934	0.225977	1.0499e-18	84310	protein_coding	7	996986	1138260	-1	chromosome 7 open reading frame 50 [Source:HGNC Symbol;Acc:HGNC:22421]
C8orf33	ENSG00000182307	-1.69108	2.70444e-19	79.2289	24.4686	-1.58285	0.211944	1.28346e-12	65265	protein_coding	8	145052378	145056030	1	chromosome 8 open reading frame 33 [Source:HGNC Symbol;Acc:HGNC:26104]
C8orf59	ENSG00000176731	-1.79133	2.74255e-14	12.5952	3.65914	-1.68148	0.249013	1.76926e-10	401466	protein_coding	8	85214076	85220421	-1	chromosome 8 open reading frame 59 [Source:HGNC Symbol;Acc:HGNC:32235]
CA14	ENSG00000118298	2.33007	1.06968e-18	3.11673	15.7067	2.4504	0.253717	1.59958e-20	23632	protein_coding	1	150257159	150265078	1	carbonic anhydrase 14 [Source:HGNC Symbol;Acc:HGNC:1372]
CA2	ENSG00000104267	-2.57605	6.56602e-25	56.9408	9.63539	-2.46571	0.202667	3.84342e-32	760	protein_coding	8	85463852	85481493	1	carbonic anhydrase 2 [Source:HGNC Symbol;Acc:HGNC:1373]
CA8	ENSG00000178538	-1.23196	3.45243e-07	18.169	7.73845	-1.12318	0.191544	3.94436e-08	767	protein_coding	8	60187347	60281412	-1	carbonic anhydrase 8 [Source:HGNC Symbol;Acc:HGNC:1382]
CABLES2	ENSG00000149679	1.00208	2.25198e-06	5.81811	11.5679	1.11262	0.211742	1.03825e-06	81928	protein_coding	20	62388632	62407285	-1	Cdk5 and Abl enzyme substrate 2 [Source:HGNC Symbol;Acc:HGNC:16143]
CACNA1H	ENSG00000196557	-2.88518	5.29159e-68	36.0036	4.8445	-2.77804	0.178844	5.13638e-52	8912	protein_coding	16	1153121	1221772	1	calcium voltage-gated channel subunit alpha1 H [Source:HGNC Symbol;Acc:HGNC:1395]
CACNA2D4	ENSG00000151062	4.73534	1.94808e-85	1.0234	27.6429	4.86695	0.282645	8.96151e-64	93589	protein_coding	12	1791957	1918836	-1	calcium voltage-gated channel auxiliary subunit alpha2delta 4 [Source:HGNC Symbol;Acc:HGNC:20202]
CACNB1	ENSG00000067191	-1.13198	4.03176e-10	12.5442	5.63177	-1.02807	0.195995	1.08715e-06	782	protein_coding	17	39173456	39197703	-1	calcium voltage-gated channel auxiliary subunit beta 1 [Source:HGNC Symbol;Acc:HGNC:1401]
CAD	ENSG00000084774	-1.39044	5.3083e-33	145.293	55.377	-1.279	0.108509	3.23644e-30	790	protein_coding	2	27217390	27243943	1	carbamoyl-phosphate synthetase 2, aspartate transcarbamylase, and dihydroorotase [Source:HGNC Symbol;Acc:HGNC:1424]
CADPS2	ENSG00000081803	-1.59985	3.43062e-10	13.2668	4.2502	-1.49382	0.23966	4.54804e-09	93664	protein_coding	7	122318425	122886759	-1	calcium dependent secretion activator 2 [Source:HGNC Symbol;Acc:HGNC:16018]
CALHM2	ENSG00000138172	1.42302	3.65171e-10	3.99396	10.7844	1.53856	0.218438	2.54437e-11	51063	protein_coding	10	103446786	103452402	-1	calcium homeostasis modulator family member 2 [Source:HGNC Symbol;Acc:HGNC:23493]
CAMK2B	ENSG00000058404	1.3894	6.29169e-07	4.04767	10.5572	1.50266	0.281917	7.02129e-07	816	protein_coding	7	44217150	44334577	-1	calcium/calmodulin dependent protein kinase II beta [Source:HGNC Symbol;Acc:HGNC:1461]
CAMK4	ENSG00000152495	1.89276	4.43716e-21	8.08881	30.0749	2.00895	0.207852	1.49295e-20	814	protein_coding	5	111223653	111494886	1	calcium/calmodulin dependent protein kinase IV [Source:HGNC Symbol;Acc:HGNC:1464]
CAMKK2	ENSG00000110931	-1.44694	2.46361e-24	35.1945	12.8389	-1.3389	0.15855	6.88935e-16	10645	protein_coding	12	121237691	121298308	-1	calcium/calmodulin dependent protein kinase kinase 2 [Source:HGNC Symbol;Acc:HGNC:1470]
CAPNS1	ENSG00000126247	-1.38333	1.08573e-18	96.9773	37.2414	-1.26897	0.14592	8.57396e-17	826	protein_coding	19	36139575	36150353	1	calpain small subunit 1 [Source:HGNC Symbol;Acc:HGNC:1481]
CARHSP1	ENSG00000153048	-1.09708	7.22264e-11	29.7672	13.8243	-0.990846	0.181531	3.59259e-07	23589	protein_coding	16	8852942	8869012	-1	calcium regulated heat stable protein 1 [Source:HGNC Symbol;Acc:HGNC:17150]
CARMIL1	ENSG00000079691	1.73596	1.40126e-29	24.6049	82.0329	1.85081	0.147655	4.46024e-34	55604	protein_coding	6	25279078	25620530	1	capping protein regulator and myosin 1 linker 1 [Source:HGNC Symbol;Acc:HGNC:21581]
CARMIL2	ENSG00000159753	1.64177	3.65539e-14	4.22566	13.053	1.7497	0.227509	2.51336e-13	146206	protein_coding	16	67644919	67657569	1	capping protein regulator and myosin 1 linker 2 [Source:HGNC Symbol;Acc:HGNC:27089]
CARNMT1	ENSG00000156017	-1.58681	1.50637e-19	13.753	4.45395	-1.48824	0.192634	1.94198e-13	138199	protein_coding	9	74981020	75028423	-1	carnosine N-methyltransferase 1 [Source:HGNC Symbol;Acc:HGNC:23435]
CASC3	ENSG00000108349	-1.7867	2.72295e-20	107.435	31.0078	-1.68269	0.213347	5.78094e-14	22794	protein_coding	17	40140318	40172183	1	CASC3, exon junction complex subunit [Source:HGNC Symbol;Acc:HGNC:17040]
CASP8AP2	ENSG00000118412	-1.06604	1.34063e-07	26.8757	12.6694	-0.964199	0.222115	7.10774e-05	9994	protein_coding	6	89829894	89874436	1	caspase 8 associated protein 2 [Source:HGNC Symbol;Acc:HGNC:1510]
CASP9	ENSG00000132906	-1.22346	3.78906e-08	11.1246	4.63241	-1.12658	0.234305	9.08396e-06	842	protein_coding	1	15490832	15526534	-1	caspase 9 [Source:HGNC Symbol;Acc:HGNC:1511]
CASS4	ENSG00000087589	2.64619	2.0034e-42	2.51823	15.8411	2.76601	0.231269	4.37557e-31	57091	protein_coding	20	56412112	56460387	1	Cas scaffold protein family member 4 [Source:HGNC Symbol;Acc:HGNC:15878]
CAST	ENSG00000153113	-1.41908	9.19105e-16	65.3152	24.258	-1.31539	0.202006	8.20498e-10	831	protein_coding	5	96525267	96779595	1	calpastatin [Source:HGNC Symbol;Acc:HGNC:1515]
CBFA2T2	ENSG00000078699	1.01792	3.98951e-11	17.2954	35.1519	1.13576	0.171655	4.23624e-10	9139	protein_coding	20	33490075	33650036	1	CBFA2/RUNX1 translocation partner 2 [Source:HGNC Symbol;Acc:HGNC:1536]
CBR1	ENSG00000159228	-1.78742	1.1084e-15	31.7902	9.15918	-1.68366	0.241653	4.2494e-11	873	protein_coding	21	36069941	36073166	1	carbonyl reductase 1 [Source:HGNC Symbol;Acc:HGNC:1548]
CBS	ENSG00000160200	-3.24453	7.46029e-86	295.357	31.1566	-3.13	0.163771	2.62129e-78	102724560	protein_coding	21	43053191	43076943	-1	cystathionine-beta-synthase [Source:HGNC Symbol;Acc:HGNC:1550]
CBSL	ENSG00000274276	-3.34801	1.47243e-88	264.478	25.9642	-3.23387	0.163992	2.45908e-83	102724560	protein_coding	21	6444869	6468040	-1	cystathionine-beta-synthase like [Source:HGNC Symbol;Acc:HGNC:51829]
CBX2	ENSG00000173894	-1.46661	5.44513e-19	122.034	44.044	-1.35824	0.17548	1.74591e-13	84733	protein_coding	17	79778132	79787983	1	chromobox 2 [Source:HGNC Symbol;Acc:HGNC:1552]
CBX6	ENSG00000183741	-1.28591	8.27039e-16	152.347	62.3406	-1.1781	0.166369	1.96473e-11	23466	protein_coding	22	38861450	38872314	-1	chromobox 6 [Source:HGNC Symbol;Acc:HGNC:1556]
CBX8	ENSG00000141570	-1.18417	1.15221e-09	29.7245	12.9421	-1.07805	0.205636	1.10349e-06	57332	protein_coding	17	79792132	79801683	-1	chromobox 8 [Source:HGNC Symbol;Acc:HGNC:15962]
CBY1	ENSG00000100211	-1.43267	1.24334e-17	18.3601	6.82221	-1.32416	0.174698	5.72353e-13	25776	protein_coding	22	38656636	38673854	1	chibby family member 1, beta catenin antagonist [Source:HGNC Symbol;Acc:HGNC:1307]
CC2D1A	ENSG00000132024	-1.19016	2.35363e-08	28.8907	12.5241	-1.08795	0.234101	1.88585e-05	54862	protein_coding	19	13906201	13930879	1	coiled-coil and C2 domain containing 1A [Source:HGNC Symbol;Acc:HGNC:30237]
CCDC115	ENSG00000136710	-1.39256	3.81809e-18	19.9075	7.46922	-1.29181	0.187977	8.02877e-11	84317	protein_coding	2	130338241	130342349	-1	coiled-coil domain containing 115 [Source:HGNC Symbol;Acc:HGNC:28178]
CCDC124	ENSG00000007080	-1.31427	1.01812e-11	22.8771	9.13636	-1.2082	0.219735	2.90302e-07	115098	protein_coding	19	17933016	17943991	1	coiled-coil domain containing 124 [Source:HGNC Symbol;Acc:HGNC:25171]
CCDC125	ENSG00000183323	-1.3501	5.67071e-09	19.9357	7.66809	-1.24602	0.216235	6.95003e-08	202243	protein_coding	5	69280175	69332809	-1	coiled-coil domain containing 125 [Source:HGNC Symbol;Acc:HGNC:28924]
CCDC130	ENSG00000104957	-1.15222	8.72787e-10	37.1711	16.5987	-1.04814	0.203968	1.85715e-06	81576	protein_coding	19	13731760	13763296	1	coiled-coil domain containing 130 [Source:HGNC Symbol;Acc:HGNC:28118]
CCDC136	ENSG00000128596	-1.37889	5.09295e-19	26.2797	10.1304	-1.26857	0.167562	6.11323e-13	64753	protein_coding	7	128790757	128822132	1	coiled-coil domain containing 136 [Source:HGNC Symbol;Acc:HGNC:22225]
CCDC137	ENSG00000185298	-1.41101	5.34684e-11	51.2323	19.1912	-1.30443	0.226656	7.23993e-08	339230	protein_coding	17	81666364	81673904	1	coiled-coil domain containing 137 [Source:HGNC Symbol;Acc:HGNC:33451]
CCDC144CP	ENSG00000154898	1.0637	2.00897e-06	7.04552	14.7766	1.18	0.213781	2.59398e-07	NA	transcribed_processed_pseudogene	17	20321164	20403557	1	coiled-coil domain containing 144C, pseudogene [Source:HGNC Symbol;Acc:HGNC:29073]
CCDC144NL.AS1	ENSG00000233098	4.20204	3.27841e-46	0.650271	12.109	4.33667	0.330104	2.25846e-37	NA	antisense	17	20868433	21002276	1	CCDC144NL antisense RNA 1 [Source:HGNC Symbol;Acc:HGNC:51340]
CCDC167	ENSG00000198937	-1.42705	1.01659e-12	13.4328	4.97809	-1.32055	0.217018	1.10255e-08	154467	protein_coding	6	37482920	37499922	-1	coiled-coil domain containing 167 [Source:HGNC Symbol;Acc:HGNC:21239]
CCDC17	ENSG00000159588	3.42309	2.94665e-60	2.10541	22.7332	3.54576	0.228996	1.06977e-51	149483	protein_coding	1	45620044	45624057	-1	coiled-coil domain containing 17 [Source:HGNC Symbol;Acc:HGNC:26574]
CCDC22	ENSG00000101997	-2.49094	3.4052e-26	19.7845	3.41471	-2.39347	0.242539	2.17943e-21	28952	protein_coding	X	49235467	49250526	1	coiled-coil domain containing 22 [Source:HGNC Symbol;Acc:HGNC:28909]
CCDC43	ENSG00000180329	-1.09285	2.94968e-07	21.0632	9.77005	-0.98821	0.202179	6.26257e-06	124808	protein_coding	17	44673069	44689779	-1	coiled-coil domain containing 43 [Source:HGNC Symbol;Acc:HGNC:26472]
CCDC57	ENSG00000176155	-1.44164	1.19837e-20	39.1656	14.4866	-1.32741	0.169816	9.83815e-14	284001	protein_coding	17	82101460	82212830	-1	coiled-coil domain containing 57 [Source:HGNC Symbol;Acc:HGNC:27564]
CCDC62	ENSG00000130783	3.23911	7.79917e-54	1.54768	14.585	3.3567	0.226679	2.41298e-47	84660	protein_coding	12	122774327	122827528	1	coiled-coil domain containing 62 [Source:HGNC Symbol;Acc:HGNC:30723]
CCDC69	ENSG00000198624	-1.67538	2.4751e-13	10.7361	3.2452	-1.58362	0.268923	3.42479e-08	26112	protein_coding	5	151181052	151224145	-1	coiled-coil domain containing 69 [Source:HGNC Symbol;Acc:HGNC:24487]
CCDC74A	ENSG00000163040	-1.51826	1.05415e-14	16.5077	5.82342	-1.40097	0.222451	3.07065e-09	90557	protein_coding	2	131527675	131533666	1	coiled-coil domain containing 74A [Source:HGNC Symbol;Acc:HGNC:25197]
CCDC74B	ENSG00000152076	-1.13046	1.10705e-07	15.7881	7.24022	-1.01424	0.23014	5.38973e-05	91409	protein_coding	2	130139287	130145134	-1	coiled-coil domain containing 74B [Source:HGNC Symbol;Acc:HGNC:25267]
CCDC8	ENSG00000169515	-1.77152	1.77802e-29	32.2824	9.51084	-1.65883	0.171116	1.13961e-20	83987	protein_coding	19	46410372	46413584	-1	coiled-coil domain containing 8 [Source:HGNC Symbol;Acc:HGNC:25367]
CCDC85B	ENSG00000175602	-1.27504	2.24645e-07	10.8474	4.51931	-1.1656	0.221935	1.05167e-06	11007	protein_coding	11	65890112	65891635	1	coiled-coil domain containing 85B [Source:HGNC Symbol;Acc:HGNC:24926]
CCDC86	ENSG00000110104	-1.08894	9.55798e-05	26.1657	12.2084	-0.988509	0.285127	0.0019226	79080	protein_coding	11	60842071	60851081	1	coiled-coil domain containing 86 [Source:HGNC Symbol;Acc:HGNC:28359]
CCDC88A	ENSG00000115355	-1.21017	2.76488e-21	71.031	30.442	-1.10493	0.145695	5.55412e-13	55704	protein_coding	2	55287842	55419895	-1	coiled-coil domain containing 88A [Source:HGNC Symbol;Acc:HGNC:25523]
CCDC97	ENSG00000142039	-1.71462	8.11364e-19	28.7707	8.75655	-1.60602	0.202721	4.40707e-14	90324	protein_coding	19	41310189	41324883	1	coiled-coil domain containing 97 [Source:HGNC Symbol;Acc:HGNC:28289]
CCM2	ENSG00000136280	1.34314	1.39066e-16	8.66122	22.1985	1.46454	0.189165	1.72134e-13	83605	protein_coding	7	44999475	45076469	1	CCM2 scaffold protein [Source:HGNC Symbol;Acc:HGNC:21708]
CCNB1	ENSG00000134057	-1.31621	4.47875e-19	66.7702	26.7733	-1.2068	0.142235	4.98688e-16	891	protein_coding	5	69167010	69178245	1	cyclin B1 [Source:HGNC Symbol;Acc:HGNC:1579]
CCNB1IP1	ENSG00000100814	-1.38073	3.52996e-21	90.0323	34.4413	-1.26992	0.130461	7.82504e-21	57820	protein_coding	14	20311368	20333312	-1	cyclin B1 interacting protein 1 [Source:HGNC Symbol;Acc:HGNC:19437]
CCND2	ENSG00000118971	-1.69838	3.03777e-31	87.3331	26.6935	-1.59216	0.154143	2.29532e-23	894	protein_coding	12	4273772	4305350	1	cyclin D2 [Source:HGNC Symbol;Acc:HGNC:1583]
CCNF	ENSG00000162063	-1.09645	6.69965e-07	62.5507	29.23	-0.987565	0.244437	0.000238824	899	protein_coding	16	2429394	2458854	1	cyclin F [Source:HGNC Symbol;Acc:HGNC:1591]
CCNG1	ENSG00000113328	-1.5963	8.61038e-14	56.1781	18.5488	-1.48388	0.231246	1.48406e-09	900	protein_coding	5	163437569	163446151	1	cyclin G1 [Source:HGNC Symbol;Acc:HGNC:1592]
CCNG2	ENSG00000138764	1.12247	7.64253e-09	7.95065	17.1964	1.23092	0.204669	1.66597e-08	901	protein_coding	4	77157151	77433388	1	cyclin G2 [Source:HGNC Symbol;Acc:HGNC:1593]
CCNH	ENSG00000134480	-1.39972	1.19446e-07	31.2859	11.6877	-1.30206	0.290295	3.84825e-05	902	protein_coding	5	87318416	87413019	-1	cyclin H [Source:HGNC Symbol;Acc:HGNC:1594]
CCNI	ENSG00000118816	-1.34208	5.95252e-25	89.4161	35.1979	-1.23151	0.150723	6.3005e-15	10983	protein_coding	4	77047158	77076005	-1	cyclin I [Source:HGNC Symbol;Acc:HGNC:1595]
CCS	ENSG00000173992	-1.95675	9.63799e-22	14.2519	3.64689	-1.85015	0.209954	3.21051e-17	9973	protein_coding	11	66592821	66606019	1	copper chaperone for superoxide dismutase [Source:HGNC Symbol;Acc:HGNC:1613]
CD101	ENSG00000134256	1.50232	2.17466e-12	9.29173	26.2519	1.61312	0.217156	1.71263e-12	9398	protein_coding	1	117001750	117036476	1	CD101 molecule [Source:HGNC Symbol;Acc:HGNC:5949]
CD151	ENSG00000177697	-2.69176	2.63252e-71	68.2021	10.4652	-2.58615	0.162403	1.21513e-54	977	protein_coding	11	832843	839831	1	CD151 molecule (Raph blood group) [Source:HGNC Symbol;Acc:HGNC:1630]
CD320	ENSG00000167775	-2.26237	2.69944e-34	41.0073	8.54073	-2.15513	0.197281	4.81779e-26	51293	protein_coding	19	8302127	8308356	-1	CD320 molecule [Source:HGNC Symbol;Acc:HGNC:16692]
CDC14B	ENSG00000081377	-1.15372	9.95766e-11	29.6439	13.3337	-1.04483	0.186508	1.67574e-07	8555	protein_coding	9	96490241	96619830	-1	cell division cycle 14B [Source:HGNC Symbol;Acc:HGNC:1719]
CDC25A	ENSG00000164045	-1.09341	9.31041e-10	106.066	49.6505	-0.98622	0.201702	6.21643e-06	993	protein_coding	3	48157146	48188402	-1	cell division cycle 25A [Source:HGNC Symbol;Acc:HGNC:1725]
CDC25B	ENSG00000101224	-2.0273	6.98018e-32	32.968	8.06182	-1.91762	0.178728	3.76485e-25	994	protein_coding	20	3786772	3806121	1	cell division cycle 25B [Source:HGNC Symbol;Acc:HGNC:1726]
CDC34	ENSG00000099804	-1.37989	9.03508e-11	59.9912	22.9906	-1.27433	0.238125	6.29406e-07	997	protein_coding	19	531712	542092	1	cell division cycle 34 [Source:HGNC Symbol;Acc:HGNC:1734]
CDC37	ENSG00000105401	-1.29139	1.13221e-21	114.16	46.6389	-1.17921	0.153238	2.43404e-13	11140	protein_coding	19	10391134	10420121	-1	cell division cycle 37 [Source:HGNC Symbol;Acc:HGNC:1735]
CDC42BPG	ENSG00000171219	1.24559	1.19529e-08	4.95816	11.7722	1.36225	0.224228	1.16628e-08	55561	protein_coding	11	64823387	64844569	-1	CDC42 binding protein kinase gamma [Source:HGNC Symbol;Acc:HGNC:29829]
CDC42EP1	ENSG00000128283	-2.89612	4.53646e-39	84.7228	11.2663	-2.79187	0.227879	1.37625e-32	11135	protein_coding	22	37560447	37569405	1	CDC42 effector protein 1 [Source:HGNC Symbol;Acc:HGNC:17014]
CDC45	ENSG00000093009	-2.71082	7.77959e-68	64.9751	10.0568	-2.59565	0.16845	3.32841e-51	8318	protein_coding	22	19479459	19520612	1	cell division cycle 45 [Source:HGNC Symbol;Acc:HGNC:1739]
CDC6	ENSG00000094804	-1.28127	3.44211e-12	99.8704	40.9779	-1.17553	0.213327	2.7243e-07	990	protein_coding	17	40287633	40304657	1	cell division cycle 6 [Source:HGNC Symbol;Acc:HGNC:1744]
CDC7	ENSG00000097046	-1.69221	1.594e-22	66.4225	20.3668	-1.58889	0.188055	6.65316e-16	8317	protein_coding	1	91500893	91525764	1	cell division cycle 7 [Source:HGNC Symbol;Acc:HGNC:1745]
CDCA4	ENSG00000170779	-1.70911	4.5852e-30	58.8701	18.0201	-1.5989	0.175856	2.78981e-18	55038	protein_coding	14	105009573	105021148	-1	cell division cycle associated 4 [Source:HGNC Symbol;Acc:HGNC:14625]
CDCA7	ENSG00000144354	-2.59498	5.20786e-49	49.7303	8.11458	-2.49078	0.187208	2.53575e-38	83879	protein_coding	2	173354820	173368997	1	cell division cycle associated 7 [Source:HGNC Symbol;Acc:HGNC:14628]
CDCA7L	ENSG00000164649	-1.99069	1.06465e-28	23.15	5.78493	-1.88361	0.172135	3.95504e-26	55536	protein_coding	7	21900900	21946084	-1	cell division cycle associated 7 like [Source:HGNC Symbol;Acc:HGNC:30777]
CDH24	ENSG00000139880	1.91214	4.58889e-26	6.87722	25.8368	2.02507	0.176817	1.44194e-28	64403	protein_coding	14	23047062	23057538	-1	cadherin 24 [Source:HGNC Symbol;Acc:HGNC:14265]
CDIP1	ENSG00000089486	1.56027	4.56514e-29	24.5974	72.6922	1.67842	0.159724	3.75234e-24	29965	protein_coding	16	4510675	4538828	-1	cell death inducing p53 target 1 [Source:HGNC Symbol;Acc:HGNC:13234]
CDIPT	ENSG00000103502	-1.78077	1.33512e-38	69.5674	20.2421	-1.67146	0.157853	1.63594e-24	10423	protein_coding	16	29858357	29863736	-1	CDP-diacylglycerol--inositol 3-phosphatidyltransferase [Source:HGNC Symbol;Acc:HGNC:1769]
CDK10	ENSG00000185324	-2.30297	4.85186e-44	30.6934	6.1084	-2.2014	0.18659	2.85648e-30	8558	protein_coding	16	89680737	89696364	1	cyclin dependent kinase 10 [Source:HGNC Symbol;Acc:HGNC:1770]
CDK18	ENSG00000117266	-1.59459	1.31577e-12	19.3641	6.32571	-1.48533	0.222909	3.13897e-10	5129	protein_coding	1	205504595	205532793	1	cyclin dependent kinase 18 [Source:HGNC Symbol;Acc:HGNC:8751]
CDK19	ENSG00000155111	1.26493	1.70601e-16	10.8338	26.0534	1.37845	0.16003	1.71296e-16	23097	protein_coding	6	110609978	110815958	-1	cyclin dependent kinase 19 [Source:HGNC Symbol;Acc:HGNC:19338]
CDK2	ENSG00000123374	-2.56975	8.80342e-60	59.6566	9.96755	-2.46481	0.165382	5.95012e-48	1017	protein_coding	12	55966769	55972784	1	cyclin dependent kinase 2 [Source:HGNC Symbol;Acc:HGNC:1771]
CDK20	ENSG00000156345	-1.80677	2.54944e-20	17.5805	5.07793	-1.69639	0.198805	3.34169e-16	23552	protein_coding	9	87966441	87974753	-1	cyclin dependent kinase 20 [Source:HGNC Symbol;Acc:HGNC:21420]
CDK4	ENSG00000135446	-1.40758	1.1254e-28	58.9187	22.1664	-1.29796	0.133864	1.12112e-20	1019	protein_coding	12	57747727	57756013	-1	cyclin dependent kinase 4 [Source:HGNC Symbol;Acc:HGNC:1773]
CDK5	ENSG00000164885	-2.02924	2.32378e-31	20.8929	4.93178	-1.93636	0.204779	1.05469e-19	1020	protein_coding	7	151053812	151058530	-1	cyclin dependent kinase 5 [Source:HGNC Symbol;Acc:HGNC:1774]
CDK5RAP3	ENSG00000108465	-2.36973	7.73461e-29	14.6741	2.82902	-2.26462	0.206893	3.83289e-26	80279	protein_coding	17	47967810	47981774	1	CDK5 regulatory subunit associated protein 3 [Source:HGNC Symbol;Acc:HGNC:18673]
CDK9	ENSG00000136807	-2.07619	9.24011e-20	42.7415	10.1123	-1.96994	0.264321	1.43516e-12	1025	protein_coding	9	127785679	127790787	1	cyclin dependent kinase 9 [Source:HGNC Symbol;Acc:HGNC:1780]
CDKN1A	ENSG00000124762	3.68047	6.99673e-162	39.3668	504.491	3.79243	0.145651	2.1816e-145	1026	protein_coding	6	36676460	36687339	1	cyclin dependent kinase inhibitor 1A [Source:HGNC Symbol;Acc:HGNC:1784]
CDKN2AIP	ENSG00000168564	-1.33147	1.01875e-12	16.4672	6.53617	-1.22456	0.219966	2.01777e-07	55602	protein_coding	4	183444591	183448198	1	CDKN2A interacting protein [Source:HGNC Symbol;Acc:HGNC:24325]
CDKN2B	ENSG00000147883	1.18049	8.48744e-10	13.5049	30.5099	1.28741	0.225057	8.75209e-08	1030	protein_coding	9	22002903	22009363	-1	cyclin dependent kinase inhibitor 2B [Source:HGNC Symbol;Acc:HGNC:1788]
CDKN2B.AS1	ENSG00000240498	1.25438	1.30114e-07	4.39844	10.3601	1.36116	0.233518	4.79842e-08	NA	antisense	9	21994778	22121097	1	CDKN2B antisense RNA 1 [Source:HGNC Symbol;Acc:HGNC:34341]
CDPF1	ENSG00000205643	-1.73073	5.81407e-17	12.3509	3.57669	-1.63253	0.220442	2.01292e-12	150383	protein_coding	22	46244011	46250679	-1	cysteine rich DPF motif domain containing 1 [Source:HGNC Symbol;Acc:HGNC:33710]
CDR2	ENSG00000140743	-1.34847	5.31637e-15	29.6766	11.7182	-1.23561	0.175951	2.92614e-11	101060399	protein_coding	16	22345936	22437165	-1	cerebellar degeneration related protein 2 [Source:HGNC Symbol;Acc:HGNC:1799]
CDS1	ENSG00000163624	-1.47268	5.24798e-18	20.3847	7.27541	-1.36865	0.185726	2.61103e-12	1040	protein_coding	4	84582979	84651338	1	CDP-diacylglycerol synthase 1 [Source:HGNC Symbol;Acc:HGNC:1800]
CDX2	ENSG00000165556	-1.43237	1.98061e-09	29.5326	10.859	-1.33209	0.267082	3.88912e-06	1045	protein_coding	13	27962137	27971139	-1	caudal type homeobox 2 [Source:HGNC Symbol;Acc:HGNC:1806]
CEBPB	ENSG00000172216	-1.82973	3.4956e-29	22.4495	6.44681	-1.70985	0.188101	2.83978e-18	1051	protein_coding	20	50190734	50192689	1	CCAAT enhancer binding protein beta [Source:HGNC Symbol;Acc:HGNC:1834]
CEBPG	ENSG00000153879	-2.15237	1.45519e-17	162.398	36.4926	-2.04476	0.237238	1.63834e-16	1054	protein_coding	19	33373330	33382686	1	CCAAT enhancer binding protein gamma [Source:HGNC Symbol;Acc:HGNC:1837]
CEBPZOS	ENSG00000218739	-1.33115	6.53215e-13	21.2338	8.37116	-1.22157	0.170354	1.05617e-11	100505876	protein_coding	2	37196488	37216193	1	CEBPZ opposite strand [Source:HGNC Symbol;Acc:HGNC:49288]
CEL	ENSG00000170835	4.36618	1.0756e-68	1.18246	24.7966	4.49973	0.288422	1.86987e-52	1056	protein_coding	9	133061978	133071861	1	carboxyl ester lipase [Source:HGNC Symbol;Acc:HGNC:1848]
CELP	ENSG00000170827	5.32239	3.93826e-52	0.511254	20.9214	5.46767	0.378034	3.31191e-45	NA	transcribed_unprocessed_pseudogene	9	133079900	133087355	1	carboxyl ester lipase pseudogene [Source:HGNC Symbol;Acc:HGNC:1849]
CELSR3	ENSG00000008300	1.2206	9.47033e-13	50.6446	118.107	1.33892	0.170714	8.08992e-14	1951	protein_coding	3	48636469	48662915	-1	cadherin EGF LAG seven-pass G-type receptor 3 [Source:HGNC Symbol;Acc:HGNC:3230]
CEMIP	ENSG00000103888	2.10485	3.51238e-25	3.31967	14.4234	2.22894	0.232479	3.08496e-20	57214	protein_coding	15	80779343	80951776	1	cell migration inducing hyaluronidase 1 [Source:HGNC Symbol;Acc:HGNC:29213]
CENPB	ENSG00000125817	-2.64458	1.46913e-58	83.8473	13.3532	-2.53863	0.179816	4.33331e-43	1059	protein_coding	20	3783851	3786690	-1	centromere protein B [Source:HGNC Symbol;Acc:HGNC:1852]
CENPH	ENSG00000153044	-1.54968	2.50521e-11	16.7752	5.67439	-1.44062	0.219284	5.71284e-10	64946	protein_coding	5	69189548	69210357	1	centromere protein H [Source:HGNC Symbol;Acc:HGNC:17268]
CENPI	ENSG00000102384	-1.08541	4.27231e-11	23.1526	10.809	-0.980164	0.185135	8.46566e-07	2491	protein_coding	X	101098218	101163681	1	centromere protein I [Source:HGNC Symbol;Acc:HGNC:3968]
CENPK	ENSG00000123219	-1.00238	8.81601e-06	11.4276	5.59527	-0.898513	0.233471	0.000495518	64105	protein_coding	5	65517766	65563171	-1	centromere protein K [Source:HGNC Symbol;Acc:HGNC:29479]
CENPM	ENSG00000100162	-2.63818	9.98071e-49	30.7846	5.05461	-2.52066	0.202683	1.47507e-33	79019	protein_coding	22	41938721	41947164	-1	centromere protein M [Source:HGNC Symbol;Acc:HGNC:18352]
CENPT	ENSG00000102901	-2.47806	1.42446e-60	40.7368	7.22638	-2.37235	0.161213	9.12558e-47	80152	protein_coding	16	67828157	67847811	-1	centromere protein T [Source:HGNC Symbol;Acc:HGNC:25787]
CEP131	ENSG00000141577	-1.76159	2.3846e-17	27.7712	8.17679	-1.65346	0.198972	2.06007e-15	22994	protein_coding	17	81189593	81222999	-1	centrosomal protein 131 [Source:HGNC Symbol;Acc:HGNC:29511]
CEP152	ENSG00000103995	-1.37702	2.19276e-22	30.1241	11.3743	-1.27773	0.1631	8.65293e-14	22995	protein_coding	15	48712928	48811146	-1	centrosomal protein 152 [Source:HGNC Symbol;Acc:HGNC:29298]
CEP170B	ENSG00000099814	1.01078	5.28928e-10	28.8829	58.2579	1.12528	0.177198	2.23317e-09	283638	protein_coding	14	104865280	104896770	1	centrosomal protein 170B [Source:HGNC Symbol;Acc:HGNC:20362]
CEP290	ENSG00000198707	-1.53842	1.13082e-12	25.5507	8.68686	-1.43485	0.227429	2.87067e-09	80184	protein_coding	12	88049014	88142216	-1	centrosomal protein 290 [Source:HGNC Symbol;Acc:HGNC:29021]
CEP78	ENSG00000148019	-1.38551	4.28846e-15	55.9086	21.1893	-1.28236	0.190688	2.11546e-10	84131	protein_coding	9	78236062	78279690	1	centrosomal protein 78 [Source:HGNC Symbol;Acc:HGNC:25740]
CEP83	ENSG00000173588	-1.62195	3.44949e-23	13.9239	4.38385	-1.52888	0.200062	3.60505e-13	51134	protein_coding	12	94306449	94459988	-1	centrosomal protein 83 [Source:HGNC Symbol;Acc:HGNC:17966]
CEP85L	ENSG00000111860	1.45136	2.45424e-21	20.3158	55.4637	1.56267	0.142143	2.29428e-26	387119	protein_coding	6	118460772	118710075	-1	centrosomal protein 85 like [Source:HGNC Symbol;Acc:HGNC:21638]
CERCAM	ENSG00000167123	-2.43529	5.42762e-61	44.9892	8.36831	-2.32282	0.159575	8.8776e-46	51148	protein_coding	9	128411751	128437351	1	cerebral endothelial cell adhesion molecule [Source:HGNC Symbol;Acc:HGNC:23723]
CERS2	ENSG00000143418	-1.18679	1.91925e-13	114.959	50.4057	-1.07546	0.16282	4.55736e-10	29956	protein_coding	1	150960583	150975004	-1	ceramide synthase 2 [Source:HGNC Symbol;Acc:HGNC:14076]
CERS4	ENSG00000090661	-1.92669	7.78609e-38	17.8892	4.715	-1.81958	0.177469	4.91992e-23	79603	protein_coding	19	8206736	8262421	1	ceramide synthase 4 [Source:HGNC Symbol;Acc:HGNC:23747]
CES2	ENSG00000172831	-1.08295	7.95148e-12	37.4814	17.7801	-0.967104	0.179498	5.2033e-07	8824	protein_coding	16	66934444	66945096	1	carboxylesterase 2 [Source:HGNC Symbol;Acc:HGNC:1864]
CES3	ENSG00000172828	-2.2304	1.87239e-39	27.3375	5.78513	-2.12294	0.196819	2.07369e-25	23491	protein_coding	16	66961237	66975148	1	carboxylesterase 3 [Source:HGNC Symbol;Acc:HGNC:1865]
CETN2	ENSG00000147400	-1.71031	1.17898e-23	19.5086	5.84091	-1.60905	0.187033	1.87662e-16	1069	protein_coding	X	152826973	152830777	-1	centrin 2 [Source:HGNC Symbol;Acc:HGNC:1867]
CFAP53	ENSG00000172361	3.55202	9.92127e-41	1.10324	13.065	3.67371	0.268425	1.60038e-40	220136	protein_coding	18	50227193	50266522	-1	cilia and flagella associated protein 53 [Source:HGNC Symbol;Acc:HGNC:26530]
CFD	ENSG00000197766	-3.54647	1.7331e-41	10.7772	0.927637	-3.45137	0.308193	2.45136e-27	1675	protein_coding	19	859643	863630	1	complement factor D [Source:HGNC Symbol;Acc:HGNC:2771]
CFDP1	ENSG00000153774	-1.65971	1.8759e-19	27.897	8.76641	-1.55345	0.215344	7.80639e-12	10428	protein_coding	16	75293698	75433485	-1	craniofacial development protein 1 [Source:HGNC Symbol;Acc:HGNC:1873]
CFL2	ENSG00000165410	-1.57461	6.74062e-21	24.4081	8.07428	-1.47422	0.196991	1.1483e-12	1073	protein_coding	14	34706769	34714823	-1	cofilin 2 [Source:HGNC Symbol;Acc:HGNC:1875]
CFP	ENSG00000126759	3.03957	9.79577e-30	1.42587	11.8208	3.16235	0.266912	1.61035e-30	5199	protein_coding	X	47623172	47630305	-1	complement factor properdin [Source:HGNC Symbol;Acc:HGNC:8864]
CHAC1	ENSG00000128965	-5.54402	9.27873e-67	87.9815	1.9289	-5.45613	0.231159	1.79573e-119	79094	protein_coding	15	40952962	40956519	1	ChaC glutathione specific gamma-glutamylcyclotransferase 1 [Source:HGNC Symbol;Acc:HGNC:28680]
CHCHD10	ENSG00000250479	-2.28044	2.62625e-45	23.2899	4.77438	-2.17217	0.188627	7.19304e-29	400916	protein_coding	22	23765834	23768443	-1	coiled-coil-helix-coiled-coil-helix domain containing 10 [Source:HGNC Symbol;Acc:HGNC:15559]
CHD1	ENSG00000153922	-1.01894	4.18435e-09	74.5337	36.6354	-0.912546	0.18966	8.9441e-06	1105	protein_coding	5	98853985	98928957	-1	chromodomain helicase DNA binding protein 1 [Source:HGNC Symbol;Acc:HGNC:1915]
CHD1L	ENSG00000131778	-1.17962	5.9483e-12	81.2509	35.7305	-1.07159	0.18293	4.07994e-08	9557	protein_coding	1	147242641	147295766	1	chromodomain helicase DNA binding protein 1 like [Source:HGNC Symbol;Acc:HGNC:1916]
CHDH	ENSG00000016391	-1.90392	1.82822e-20	15.3246	4.15897	-1.78719	0.235333	5.13982e-13	55349	protein_coding	3	53812335	53846390	-1	choline dehydrogenase [Source:HGNC Symbol;Acc:HGNC:24288]
CHID1	ENSG00000177830	-2.74889	1.25156e-48	38.9274	5.79855	-2.63831	0.215322	1.35726e-32	66005	protein_coding	11	867860	915058	-1	chitinase domain containing 1 [Source:HGNC Symbol;Acc:HGNC:28474]
CHML	ENSG00000203668	-1.81028	2.66914e-14	23.5276	6.56821	-1.71523	0.26343	8.23e-10	1122	protein_coding	1	241628853	241640254	-1	CHM like, Rab escort protein 2 [Source:HGNC Symbol;Acc:HGNC:1941]
CHMP4B	ENSG00000101421	1.11891	3.3024e-11	16.92	36.6524	1.22768	0.194439	2.78555e-09	128866	protein_coding	20	33811304	33854366	1	charged multivesicular body protein 4B [Source:HGNC Symbol;Acc:HGNC:16171]
CHMP7	ENSG00000147457	-1.14884	4.45626e-12	22.5671	10.0227	-1.04279	0.166163	3.51742e-09	91782	protein_coding	8	23243637	23262000	1	charged multivesicular body protein 7 [Source:HGNC Symbol;Acc:HGNC:28439]
CHRAC1	ENSG00000104472	-1.01595	2.31915e-09	16.4533	7.99101	-0.912086	0.1757	1.43137e-06	54108	protein_coding	8	140511298	140517137	1	chromatin accessibility complex 1 [Source:HGNC Symbol;Acc:HGNC:13544]
CHRNA10	ENSG00000129749	3.37246	2.32485e-72	2.41159	24.976	3.49156	0.219478	1.55168e-54	57053	protein_coding	11	3665587	3671384	-1	cholinergic receptor nicotinic alpha 10 subunit [Source:HGNC Symbol;Acc:HGNC:13800]
CHRNB2	ENSG00000160716	3.38494	4.99081e-65	2.02382	21.4043	3.51116	0.232854	4.613e-49	1141	protein_coding	1	154567781	154580026	1	cholinergic receptor nicotinic beta 2 subunit [Source:HGNC Symbol;Acc:HGNC:1962]
CHSY3	ENSG00000198108	-1.89212	1.78032e-28	12.1208	3.12613	-1.80344	0.214524	9.39822e-16	337876	protein_coding	5	129904472	130186634	1	chondroitin sulfate synthase 3 [Source:HGNC Symbol;Acc:HGNC:24293]
CHTF18	ENSG00000127586	-2.71107	3.02418e-59	54.4639	8.18759	-2.60675	0.174884	5.81746e-48	63922	protein_coding	16	788046	800737	1	chromosome transmission fidelity factor 18 [Source:HGNC Symbol;Acc:HGNC:18435]
CHTOP	ENSG00000160679	-1.01156	5.62774e-14	56.2297	27.8565	-0.901166	0.138325	8.04922e-10	26097	protein_coding	1	153633982	153646306	1	chromatin target of PRMT1 [Source:HGNC Symbol;Acc:HGNC:24511]
CIAO1	ENSG00000144021	-1.01926	4.88122e-08	64.8439	32.0344	-0.908165	0.191502	1.22966e-05	9391	protein_coding	2	96266132	96273349	1	cytosolic iron-sulfur assembly component 1 [Source:HGNC Symbol;Acc:HGNC:14280]
CIB2	ENSG00000136425	-1.97822	5.51644e-28	18.3635	4.7512	-1.86173	0.205701	4.0388e-18	10518	protein_coding	15	78104606	78131544	-1	calcium and integrin binding family member 2 [Source:HGNC Symbol;Acc:HGNC:24579]
CINP	ENSG00000100865	-1.8088	9.41079e-30	26.851	7.72992	-1.6962	0.189025	7.95349e-18	51550	protein_coding	14	102341102	102362916	-1	cyclin dependent kinase 2 interacting protein [Source:HGNC Symbol;Acc:HGNC:23789]
CISD1	ENSG00000122873	-1.50413	3.491e-11	12.745	4.32489	-1.41053	0.241282	4.35991e-08	55847	protein_coding	10	58269058	58289586	1	CDGSH iron sulfur domain 1 [Source:HGNC Symbol;Acc:HGNC:30880]
CISD3	ENSG00000277972	-2.75921	2.19543e-24	11.8091	1.7772	-2.65393	0.287447	7.96376e-19	284106	protein_coding	17	38730235	38735044	1	CDGSH iron sulfur domain 3 [Source:HGNC Symbol;Acc:HGNC:27578]
CITED2	ENSG00000164442	-1.14111	2.91854e-11	89.3264	40.3829	-1.02909	0.141271	4.75853e-12	10370	protein_coding	6	139371807	139374620	-1	Cbp/p300 interacting transactivator with Glu/Asp rich carboxy-terminal domain 2 [Source:HGNC Symbol;Acc:HGNC:1987]
CIZ1	ENSG00000148337	-1.25037	9.24435e-16	96.2675	40.3328	-1.13937	0.146591	1.37135e-13	25792	protein_coding	9	128166064	128204383	-1	CDKN1A interacting zinc finger protein 1 [Source:HGNC Symbol;Acc:HGNC:16744]
CKB	ENSG00000166165	-1.14947	5.62983e-11	245.575	110.824	-1.02992	0.207258	4.25236e-06	1152	protein_coding	14	103519659	103523111	-1	creatine kinase B [Source:HGNC Symbol;Acc:HGNC:1991]
CKMT1A	ENSG00000223572	-2.0146	6.73164e-50	48.7275	12.1465	-1.90001	0.167067	3.52848e-28	548596	protein_coding	15	43692886	43699222	1	creatine kinase, mitochondrial 1A [Source:HGNC Symbol;Acc:HGNC:31736]
CKMT1B	ENSG00000237289	-2.03749	6.42806e-47	71.656	17.5501	-1.9223	0.171858	2.83529e-27	1159	protein_coding	15	43593054	43604901	1	creatine kinase, mitochondrial 1B [Source:HGNC Symbol;Acc:HGNC:1995]
CLASP2	ENSG00000163539	-1.30075	2.30372e-26	89.4465	36.1686	-1.19123	0.138565	1.97282e-16	23122	protein_coding	3	33496245	33718356	-1	cytoplasmic linker associated protein 2 [Source:HGNC Symbol;Acc:HGNC:17078]
CLCC1	ENSG00000121940	-1.77345	4.57167e-32	29.9768	8.72946	-1.66687	0.169756	3.48374e-21	23155	protein_coding	1	108929508	108963457	-1	chloride channel CLIC like 1 [Source:HGNC Symbol;Acc:HGNC:29675]
CLCN1	ENSG00000188037	5.84862	2.54942e-59	0.16527	10.0715	6.04087	0.527397	1.42464e-28	1180	protein_coding	7	143316126	143352083	1	chloride voltage-gated channel 1 [Source:HGNC Symbol;Acc:HGNC:2019]
CLDN15	ENSG00000106404	1.14459	1.18369e-15	12.6017	27.8415	1.25854	0.16081	9.17344e-14	24146	protein_coding	7	101232092	101238820	-1	claudin 15 [Source:HGNC Symbol;Acc:HGNC:2036]
CLDN2	ENSG00000165376	3.9816	1.51555e-35	0.805021	13.0099	4.11973	0.347253	1.34419e-30	9075	protein_coding	X	106900164	106930861	1	claudin 2 [Source:HGNC Symbol;Acc:HGNC:2041]
CLIC1	ENSG00000213719	-1.41127	6.47891e-17	67.9968	25.3504	-1.30633	0.180036	5.82451e-12	1192	protein_coding	6	31730581	31739763	-1	chloride intracellular channel 1 [Source:HGNC Symbol;Acc:HGNC:2062]
CLIP2	ENSG00000106665	-1.38434	4.87056e-12	15.1971	5.84358	-1.27517	0.232351	3.065e-07	7461	protein_coding	7	74289475	74405943	1	CAP-Gly domain containing linker protein 2 [Source:HGNC Symbol;Acc:HGNC:2586]
CLNS1A	ENSG00000074201	-1.45799	3.76515e-14	54.2282	19.6705	-1.34767	0.220969	1.01395e-08	1207	protein_coding	11	77514936	77637805	-1	chloride nucleotide-sensitive channel 1A [Source:HGNC Symbol;Acc:HGNC:2080]
CLSPN	ENSG00000092853	-1.30501	2.39747e-12	43.5248	17.4917	-1.20156	0.199369	1.54973e-08	63967	protein_coding	1	35720218	35769967	-1	claspin [Source:HGNC Symbol;Acc:HGNC:19715]
CLSTN2	ENSG00000158258	1.51751	2.90362e-08	3.95865	11.4484	1.63354	0.227893	1.07661e-11	64084	protein_coding	3	139935185	140577397	1	calsyntenin 2 [Source:HGNC Symbol;Acc:HGNC:17448]
CLUAP1	ENSG00000103351	-1.33699	2.8345e-09	12.8284	5.03586	-1.23022	0.205996	2.11946e-08	23059	protein_coding	16	3500924	3539048	1	clusterin associated protein 1 [Source:HGNC Symbol;Acc:HGNC:19009]
CMTR1	ENSG00000137200	-1.24175	5.98388e-21	68.6435	28.9656	-1.1323	0.14958	6.14847e-13	23070	protein_coding	6	37433219	37482827	1	cap methyltransferase 1 [Source:HGNC Symbol;Acc:HGNC:21077]
CMTR2	ENSG00000180917	-1.0766	1.42254e-07	10.2085	4.74799	-0.97412	0.210027	1.96483e-05	55783	protein_coding	16	71281389	71289715	-1	cap methyltransferase 2 [Source:HGNC Symbol;Acc:HGNC:25635]
CNBP	ENSG00000169714	-1.07786	1.92072e-16	148.959	70.6131	-0.965721	0.12084	2.5654e-14	7555	protein_coding	3	129169484	129183922	-1	CCHC-type zinc finger nucleic acid binding protein [Source:HGNC Symbol;Acc:HGNC:13164]
CNNM3	ENSG00000168763	-1.10145	1.47252e-11	23.1149	10.7313	-0.992017	0.175412	1.25247e-07	26505	protein_coding	2	96816245	96833911	1	cyclin and CBS domain divalent metal cation transport mediator 3 [Source:HGNC Symbol;Acc:HGNC:104]
CNOT9	ENSG00000144580	-1.39918	4.87185e-25	99.8683	37.6633	-1.29214	0.148683	8.99273e-17	9125	protein_coding	2	218568580	218597080	1	CCR4-NOT transcription complex subunit 9 [Source:HGNC Symbol;Acc:HGNC:10445]
CNPPD1	ENSG00000115649	-1.51123	4.05906e-24	34.7648	12.2085	-1.40106	0.160809	7.50733e-17	27013	protein_coding	2	219171897	219178106	-1	cyclin Pas1/PHO80 domain containing 1 [Source:HGNC Symbol;Acc:HGNC:25220]
CNPY3	ENSG00000137161	-1.91989	6.42523e-21	18.9544	4.95873	-1.8175	0.236199	2.44286e-13	10695	protein_coding	6	42929192	42939287	1	canopy FGF signaling regulator 3 [Source:HGNC Symbol;Acc:HGNC:11968]
CNTD2	ENSG00000105219	6.16006	1.28334e-74	0.282868	20.7518	6.31903	0.406881	5.33597e-52	79935	protein_coding	19	40222208	40226697	-1	cyclin N-terminal domain containing 2 [Source:HGNC Symbol;Acc:HGNC:25805]
CNTN1	ENSG00000018236	-1.53091	6.93028e-06	20.3465	7.06581	-1.42536	0.212102	2.1806e-10	1272	protein_coding	12	40692442	41072418	1	contactin 1 [Source:HGNC Symbol;Acc:HGNC:2171]
CNTN2	ENSG00000184144	2.02311	1.04306e-16	6.36374	25.8927	2.14061	0.211483	1.81736e-22	6900	protein_coding	1	205042937	205078284	1	contactin 2 [Source:HGNC Symbol;Acc:HGNC:2172]
CNTNAP3	ENSG00000106714	-1.01811	4.59045e-07	17.6936	8.72171	-0.90862	0.160115	1.12693e-07	79937	protein_coding	9	39072767	39288315	-1	contactin associated protein like 3 [Source:HGNC Symbol;Acc:HGNC:13834]
CNTNAP3P2	ENSG00000276386	-1.03237	7.45879e-05	10.5073	5.09524	-0.919334	0.191564	9.4708e-06	NA	unprocessed_pseudogene	9	67059560	67293468	1	contactin associated protein-like 3 pseudogene 2 [Source:HGNC Symbol;Acc:HGNC:49589]
CNTROB	ENSG00000170037	-1.45898	1.02979e-27	54.1937	19.6173	-1.35163	0.154895	6.70093e-17	116840	protein_coding	17	7932101	7949918	1	centrobin, centriole duplication and spindle assembly protein [Source:HGNC Symbol;Acc:HGNC:29616]
COA3	ENSG00000183978	-2.88677	5.25926e-35	39.4279	5.2943	-2.78697	0.267821	1.05331e-23	28958	protein_coding	17	42795147	42798704	-1	cytochrome c oxidase assembly factor 3 [Source:HGNC Symbol;Acc:HGNC:24990]
COA4	ENSG00000181924	-3.05078	6.92049e-46	43.5943	5.27564	-2.94323	0.227914	3.88693e-36	51287	protein_coding	11	73872667	73876988	-1	cytochrome c oxidase assembly factor 4 homolog [Source:HGNC Symbol;Acc:HGNC:24604]
COA6	ENSG00000168275	-1.14148	4.49528e-07	12.6687	5.64817	-1.0413	0.244272	9.81606e-05	388753	protein_coding	1	234373456	234384049	1	cytochrome c oxidase assembly factor 6 [Source:HGNC Symbol;Acc:HGNC:18025]
COA7	ENSG00000162377	-1.29196	7.16989e-08	54.2188	22.146	-1.1841	0.26908	5.53809e-05	65260	protein_coding	1	52684451	52698366	-1	cytochrome c oxidase assembly factor 7 (putative) [Source:HGNC Symbol;Acc:HGNC:25716]
COCH	ENSG00000100473	-1.51662	1.15834e-26	35.7812	12.5233	-1.40561	0.161405	7.74587e-17	1690	protein_coding	14	30874514	30895065	1	cochlin [Source:HGNC Symbol;Acc:HGNC:2180]
COG8	ENSG00000213380	-1.12198	2.58423e-14	33.4272	15.2833	-1.01661	0.174251	4.65584e-08	NA	protein_coding	16	69320140	69339583	-1	component of oligomeric golgi complex 8 [Source:HGNC Symbol;Acc:HGNC:18623]
COL11A2	ENSG00000204248	3.09665	2.46977e-25	1.98285	16.8405	3.20789	0.277906	5.2447e-29	1302	protein_coding	6	33162681	33192499	-1	collagen type XI alpha 2 chain [Source:HGNC Symbol;Acc:HGNC:2187]
COL14A1	ENSG00000187955	-1.65748	6.67291e-23	81.7573	25.8275	-1.54669	0.15476	6.3766e-22	7373	protein_coding	8	120059780	120372036	1	collagen type XIV alpha 1 chain [Source:HGNC Symbol;Acc:HGNC:2191]
COL17A1	ENSG00000065618	4.03621	8.52252e-90	1.51525	24.9114	4.15708	0.218148	6.86514e-78	1308	protein_coding	10	104031286	104086002	-1	collagen type XVII alpha 1 chain [Source:HGNC Symbol;Acc:HGNC:2194]
COL25A1	ENSG00000188517	-2.38123	4.09572e-29	10.0653	1.94132	-2.27269	0.263689	1.64042e-16	84570	protein_coding	4	108808725	109302752	-1	collagen type XXV alpha 1 chain [Source:HGNC Symbol;Acc:HGNC:18603]
COL7A1	ENSG00000114270	3.40787	1.51292e-45	4.9786	53.1194	3.52271	0.199644	7.02008e-67	1294	protein_coding	3	48564073	48595267	-1	collagen type VII alpha 1 chain [Source:HGNC Symbol;Acc:HGNC:2214]
COLEC12	ENSG00000158270	-1.14319	3.16754e-06	10.7504	4.76538	-1.04583	0.25554	0.000194308	81035	protein_coding	18	316740	500722	-1	collectin subfamily member 12 [Source:HGNC Symbol;Acc:HGNC:16016]
COMMD2	ENSG00000114744	-1.59362	1.61097e-23	30.0831	9.80302	-1.49206	0.174173	2.5438e-16	51122	protein_coding	3	149738470	149752499	-1	COMM domain containing 2 [Source:HGNC Symbol;Acc:HGNC:24993]
COMMD4	ENSG00000140365	-1.11914	3.53815e-09	35.8541	16.409	-1.01134	0.192423	1.03165e-06	54939	protein_coding	15	75335891	75343224	1	COMM domain containing 4 [Source:HGNC Symbol;Acc:HGNC:26027]
COMMD5	ENSG00000170619	-1.10208	4.47281e-06	15.6471	7.17792	-1.00436	0.269931	0.000794324	28991	protein_coding	8	144841042	144853736	-1	COMM domain containing 5 [Source:HGNC Symbol;Acc:HGNC:17902]
COMMD7	ENSG00000149600	-1.57757	2.32962e-12	15.0903	5.03673	-1.47225	0.207334	1.71683e-11	149951	protein_coding	20	32702691	32743997	-1	COMM domain containing 7 [Source:HGNC Symbol;Acc:HGNC:16223]
COMT	ENSG00000093010	-1.03825	1.02991e-07	53.8302	26.2325	-0.921627	0.217641	0.000110009	1312	protein_coding	22	19941607	19969975	1	catechol-O-methyltransferase [Source:HGNC Symbol;Acc:HGNC:2228]
COMTD1	ENSG00000165644	-1.07767	2.32672e-10	14.2236	6.67803	-0.971826	0.184238	9.36324e-07	118881	protein_coding	10	75233969	75236030	-1	catechol-O-methyltransferase domain containing 1 [Source:HGNC Symbol;Acc:HGNC:26309]
COPRS	ENSG00000172301	-1.19029	5.15966e-11	22.363	9.78185	-1.08298	0.184843	4.05699e-08	55352	protein_coding	17	31851864	31859337	-1	coordinator of PRMT5 and differentiation stimulator [Source:HGNC Symbol;Acc:HGNC:28848]
COPS6	ENSG00000168090	-1.56756	7.47913e-24	42.3473	14.3177	-1.45537	0.175046	1.98913e-15	10980	protein_coding	7	100088954	100092200	1	COP9 signalosome subunit 6 [Source:HGNC Symbol;Acc:HGNC:21749]
COPS7A	ENSG00000111652	-2.02937	1.88677e-37	60.2877	14.6816	-1.92324	0.167269	8.78243e-29	50813	protein_coding	12	6723741	6731875	1	COP9 signalosome subunit 7A [Source:HGNC Symbol;Acc:HGNC:16758]
COQ2	ENSG00000173085	-1.59289	7.34346e-15	13.1096	4.29628	-1.48905	0.229362	9.26956e-10	27235	protein_coding	4	83261536	83284914	-1	coenzyme Q2, polyprenyltransferase [Source:HGNC Symbol;Acc:HGNC:25223]
COQ4	ENSG00000167113	-1.80926	2.53871e-23	35.9951	10.2754	-1.69958	0.174878	9.0481e-21	51117	protein_coding	9	128322536	128334072	1	coenzyme Q4 [Source:HGNC Symbol;Acc:HGNC:19693]
COQ5	ENSG00000110871	-1.69289	5.36578e-22	25.79	7.75909	-1.59422	0.187972	5.12698e-16	84274	protein_coding	12	120503274	120534434	-1	coenzyme Q5, methyltransferase [Source:HGNC Symbol;Acc:HGNC:28722]
COQ7	ENSG00000167186	-1.00704	5.46837e-09	21.292	10.5188	-0.899981	0.16926	7.52075e-07	10229	protein_coding	16	19067599	19080095	1	coenzyme Q7, hydroxylase [Source:HGNC Symbol;Acc:HGNC:2244]
COQ8B	ENSG00000123815	-1.10054	8.26715e-13	23.9692	11.1476	-0.990381	0.169117	4.12039e-08	79934	protein_coding	19	40691529	40718207	-1	coenzyme Q8B [Source:HGNC Symbol;Acc:HGNC:19041]
COQ9	ENSG00000088682	-1.7774	5.22213e-29	32.1044	9.50354	-1.66175	0.178507	3.99619e-19	57017	protein_coding	16	57447425	57461275	1	coenzyme Q9 [Source:HGNC Symbol;Acc:HGNC:25302]
CORO2A	ENSG00000106789	-2.06762	5.27346e-15	10.8595	2.58971	-1.96374	0.227268	1.37052e-16	7464	protein_coding	9	98120975	98192640	-1	coronin 2A [Source:HGNC Symbol;Acc:HGNC:2255]
COX14	ENSG00000178449	-1.51348	2.85797e-10	11.5659	4.11676	-1.39878	0.26729	1.1574e-06	84987	protein_coding	12	50111979	50120457	1	COX14, cytochrome c oxidase assembly factor [Source:HGNC Symbol;Acc:HGNC:28216]
COX19	ENSG00000240230	-1.38557	3.1382e-08	16.3702	6.36238	-1.26635	0.26763	1.29012e-05	90639	protein_coding	7	898778	975599	-1	COX19, cytochrome c oxidase assembly factor [Source:HGNC Symbol;Acc:HGNC:28074]
COX20	ENSG00000203667	1.44107	6.5411e-23	9.77313	26.6031	1.55454	0.1547	3.74599e-22	116228	protein_coding	1	244835322	244845057	1	COX20, cytochrome c oxidase assembly factor [Source:HGNC Symbol;Acc:HGNC:26970]
COX5A	ENSG00000178741	-1.67023	9.22533e-31	46.2027	14.55	-1.55908	0.146425	8.83881e-25	9377	protein_coding	15	74919791	74938168	-1	cytochrome c oxidase subunit 5A [Source:HGNC Symbol;Acc:HGNC:2267]
CPEB3	ENSG00000107864	1.44342	2.88195e-19	5.03868	13.7043	1.55609	0.195225	3.02653e-14	22849	protein_coding	10	92046692	92291087	-1	cytoplasmic polyadenylation element binding protein 3 [Source:HGNC Symbol;Acc:HGNC:21746]
CPEB4	ENSG00000113742	2.04774	3.34857e-47	13.4333	55.5896	2.16184	0.140615	5.63239e-51	80315	protein_coding	5	173888280	173961976	1	cytoplasmic polyadenylation element binding protein 4 [Source:HGNC Symbol;Acc:HGNC:21747]
CPM	ENSG00000135678	3.79796	2.25773e-59	5.82037	81.019	3.91675	0.2452	5.68896e-55	1368	protein_coding	12	68842197	68971570	-1	carboxypeptidase M [Source:HGNC Symbol;Acc:HGNC:2311]
CPSF1	ENSG00000071894	-1.55681	1.93312e-29	111.106	37.7546	-1.44227	0.146864	3.44732e-21	29894	protein_coding	8	144393229	144409349	-1	cleavage and polyadenylation specific factor 1 [Source:HGNC Symbol;Acc:HGNC:2324]
CPSF4	ENSG00000160917	-1.0215	6.39642e-10	52.9597	26.0575	-0.912032	0.19727	2.09713e-05	10898	protein_coding	7	99438922	99457371	1	cleavage and polyadenylation specific factor 4 [Source:HGNC Symbol;Acc:HGNC:2327]
CPTP	ENSG00000224051	-1.19631	9.88958e-05	21.357	9.20429	-1.09702	0.31123	0.00158043	80772	protein_coding	1	1324756	1328897	1	ceramide-1-phosphate transfer protein [Source:HGNC Symbol;Acc:HGNC:28116]
CRABP2	ENSG00000143320	-1.46161	1.02701e-10	27.7117	10.0833	-1.3477	0.206203	7.06071e-10	1382	protein_coding	1	156699606	156705816	-1	cellular retinoic acid binding protein 2 [Source:HGNC Symbol;Acc:HGNC:2339]
CRCP	ENSG00000241258	-1.43791	1.88167e-10	30.6935	11.3326	-1.33005	0.251559	8.77945e-07	27297	protein_coding	7	66114604	66154568	1	CGRP receptor component [Source:HGNC Symbol;Acc:HGNC:17888]
CREB3	ENSG00000107175	-1.4905	1.85708e-16	31.4016	11.1117	-1.38655	0.209088	3.85032e-10	10488	protein_coding	9	35732335	35737004	1	cAMP responsive element binding protein 3 [Source:HGNC Symbol;Acc:HGNC:2347]
CREBRF	ENSG00000164463	1.62595	3.08361e-28	14.717	45.2628	1.73735	0.145536	5.67394e-31	153222	protein_coding	5	173056352	173139284	1	CREB3 regulatory factor [Source:HGNC Symbol;Acc:HGNC:24050]
CREBZF	ENSG00000137504	-1.17685	2.93789e-14	72.5696	32.0386	-1.06721	0.159889	2.92058e-10	58487	protein_coding	11	85659708	85682908	-1	CREB/ATF bZIP transcription factor [Source:HGNC Symbol;Acc:HGNC:24905]
CREG1	ENSG00000143162	-1.85886	1.05154e-26	35.7149	9.71134	-1.75303	0.167401	5.38958e-24	8804	protein_coding	1	167529677	167553767	-1	cellular repressor of E1A stimulated genes 1 [Source:HGNC Symbol;Acc:HGNC:2351]
CRELD1	ENSG00000163703	-1.13044	4.68755e-12	26.1488	11.776	-1.02633	0.178829	7.89584e-08	78987	protein_coding	3	9933822	9945413	1	cysteine rich with EGF like domains 1 [Source:HGNC Symbol;Acc:HGNC:14630]
CRIP2	ENSG00000182809	2.51679	1.35331e-29	1.87244	10.8179	2.63955	0.242768	8.32122e-26	1397	protein_coding	14	105472962	105480170	1	cysteine rich protein 2 [Source:HGNC Symbol;Acc:HGNC:2361]
CRLF3	ENSG00000176390	-1.09536	1.41018e-06	16.4451	7.5954	-0.994016	0.237456	0.000133975	51379	protein_coding	17	30769388	30824776	-1	cytokine receptor like factor 3 [Source:HGNC Symbol;Acc:HGNC:17177]
CRTAP	ENSG00000170275	-1.35299	8.65212e-15	115.395	45.094	-1.2397	0.174684	1.76642e-11	10491	protein_coding	3	33113979	33147773	1	cartilage associated protein [Source:HGNC Symbol;Acc:HGNC:2379]
CRYBG3	ENSG00000080200	-1.02652	3.61211e-11	35.4863	17.2887	-0.919304	0.158895	6.11037e-08	131544	protein_coding	3	97822040	97944963	1	crystallin beta-gamma domain containing 3 [Source:HGNC Symbol;Acc:HGNC:34427]
CRYZL1	ENSG00000205758	-1.2794	5.90207e-10	19.5377	8.07817	-1.1688	0.211963	2.67167e-07	9946	protein_coding	21	33589341	33643926	-1	crystallin zeta like 1 [Source:HGNC Symbol;Acc:HGNC:2420]
CSF1	ENSG00000184371	2.52354	4.7274e-47	5.80567	33.5693	2.64496	0.202962	8.58388e-37	1435	protein_coding	1	109910242	109930992	1	colony stimulating factor 1 [Source:HGNC Symbol;Acc:HGNC:2432]
CSF1R	ENSG00000182578	3.39851	5.65935e-43	1.58195	16.7791	3.52348	0.280757	3.69879e-34	1436	protein_coding	5	150053291	150113372	-1	colony stimulating factor 1 receptor [Source:HGNC Symbol;Acc:HGNC:2433]
CSK	ENSG00000103653	-1.03982	1.20826e-09	32.8672	16.019	-0.925788	0.19011	6.81772e-06	1445	protein_coding	15	74782057	74803198	1	C-terminal Src kinase [Source:HGNC Symbol;Acc:HGNC:2444]
CSNK1E	ENSG00000213923	-1.03723	1.99718e-12	187.668	91.266	-0.928109	0.137784	1.96771e-10	1454	protein_coding	22	38290691	38318084	-1	casein kinase 1 epsilon [Source:HGNC Symbol;Acc:HGNC:2453]
CSNK1G1	ENSG00000169118	1.07403	4.95135e-17	31.9412	67.2497	1.18632	0.155165	3.51208e-13	53944	protein_coding	15	64165517	64356259	-1	casein kinase 1 gamma 1 [Source:HGNC Symbol;Acc:HGNC:2454]
CSNK2B	ENSG00000204435	-1.04938	2.44695e-06	15.9666	7.58262	-0.943999	0.226934	0.000148791	1460	protein_coding	6	31665236	31670343	1	casein kinase 2 beta [Source:HGNC Symbol;Acc:HGNC:2460]
CSRNP3	ENSG00000178662	-1.48952	1.50448e-09	21.7349	7.59173	-1.38405	0.238117	5.25699e-08	80034	protein_coding	2	165469647	165689407	1	cysteine and serine rich nuclear protein 3 [Source:HGNC Symbol;Acc:HGNC:30729]
CSRP2	ENSG00000175183	-1.90301	2.38347e-36	34.8015	9.20712	-1.8011	0.174782	2.92965e-23	1466	protein_coding	12	76858715	76879060	-1	cysteine and glycine rich protein 2 [Source:HGNC Symbol;Acc:HGNC:2470]
CTC1	ENSG00000178971	-1.07131	2.67799e-14	34.6596	16.5334	-0.960431	0.143234	2.39993e-10	80169	protein_coding	17	8224821	8248095	-1	CST telomere replication complex component 1 [Source:HGNC Symbol;Acc:HGNC:26169]
CTDSP1	ENSG00000144579	-1.19562	1.39911e-16	44.3242	19.1845	-1.08708	0.145654	1.32872e-12	58190	protein_coding	2	218398256	218405941	1	CTD small phosphatase 1 [Source:HGNC Symbol;Acc:HGNC:21614]
CTH	ENSG00000116761	-3.28311	1.82164e-38	46.0665	4.75431	-3.17847	0.184767	1.16485e-63	1491	protein_coding	1	70411218	70439851	1	cystathionine gamma-lyase [Source:HGNC Symbol;Acc:HGNC:2501]
CTNS	ENSG00000040531	-1.42532	6.53548e-17	14.4725	5.3866	-1.31778	0.175613	9.93196e-13	1497	protein_coding	17	3636468	3661542	1	cystinosin, lysosomal cystine transporter [Source:HGNC Symbol;Acc:HGNC:2518]
CTPS1	ENSG00000171793	-1.91366	3.05583e-50	103.394	27.6446	-1.79667	0.150099	3.89927e-31	1503	protein_coding	1	40979335	41012565	1	CTP synthase 1 [Source:HGNC Symbol;Acc:HGNC:2519]
CTSC	ENSG00000109861	-1.67291	2.66527e-16	26.6181	8.25509	-1.56356	0.176259	1.93893e-17	1075	protein_coding	11	88293592	88337787	-1	cathepsin C [Source:HGNC Symbol;Acc:HGNC:2528]
CTSF	ENSG00000174080	-2.21679	3.40083e-36	14.022	3.02965	-2.10959	0.206785	8.23026e-23	8722	protein_coding	11	66563463	66568841	-1	cathepsin F [Source:HGNC Symbol;Acc:HGNC:2531]
CTSK	ENSG00000143387	2.7891	1.39069e-41	1.62307	11.1815	2.89867	0.247424	7.36112e-30	1513	protein_coding	1	150796208	150808323	-1	cathepsin K [Source:HGNC Symbol;Acc:HGNC:2536]
CTSV	ENSG00000136943	-1.72833	3.97669e-24	18.0996	5.43539	-1.62387	0.188951	2.01943e-16	1515	protein_coding	9	97029679	97039643	-1	cathepsin V [Source:HGNC Symbol;Acc:HGNC:2538]
CTU1	ENSG00000142544	-1.24046	1.24043e-12	19.3213	8.06041	-1.13953	0.202314	1.42015e-07	90353	protein_coding	19	51097606	51108370	-1	cytosolic thiouridylase subunit 1 [Source:HGNC Symbol;Acc:HGNC:29590]
CTU2	ENSG00000174177	-1.18066	2.28734e-07	21.9006	9.53916	-1.08112	0.249131	7.14922e-05	348180	protein_coding	16	88706463	88715386	1	cytosolic thiouridylase subunit 2 [Source:HGNC Symbol;Acc:HGNC:28005]
CU633904.1	ENSG00000276077	1.15137	5.31235e-11	10.9398	24.3284	1.26493	0.191924	4.99121e-10	102724951	lincRNA	21	7430659	7469007	1	uncharacterized LOC102724951 [Source:NCBI gene;Acc:102724951]
CU633906.1	ENSG00000275496	1.18949	5.92125e-11	10.0722	23.032	1.30432	0.194578	2.43053e-10	NA	lincRNA	21	6228966	6267317	-1
CU633967.1	ENSG00000274333	1.04704	1.54139e-10	19.7487	40.7104	1.15788	0.175265	4.52555e-10	102724219	lincRNA	21	5553637	5614880	1	uncharacterized LOC102724219 [Source:NCBI gene;Acc:102724219]
CU634019.1	ENSG00000277067	1.08975	3.97012e-08	11.2313	23.9664	1.2045	0.208922	6.83935e-08	102724843	lincRNA	21	7048891	7087229	1	uncharacterized LOC102724843 [Source:NCBI gene;Acc:102724843]
CU634019.7	ENSG00000280330	3.50741	1.30725e-24	1.00696	11.4537	3.63741	0.369471	2.73932e-21	NA	processed_pseudogene	21	7129103	7130287	1
CU638689.4	ENSG00000280145	1.05431	3.46425e-07	15.962	33.065	1.16378	0.221681	1.06361e-06	NA	lincRNA	21	6630182	6670695	-1
CUBN	ENSG00000107611	2.12481	8.10232e-27	4.34335	18.8873	2.23691	0.209234	5.64796e-25	8029	protein_coding	10	16823964	17129831	-1	cubilin [Source:HGNC Symbol;Acc:HGNC:2548]
CUEDC2	ENSG00000107874	-2.23291	1.0382e-39	42.3529	8.99281	-2.12246	0.192169	1.32185e-26	79004	protein_coding	10	102423245	102432661	-1	CUE domain containing 2 [Source:HGNC Symbol;Acc:HGNC:28352]
CUL4B	ENSG00000158290	-1.03902	2.49089e-10	61.5542	29.7558	-0.932554	0.175865	8.10429e-07	8450	protein_coding	X	120524609	120575794	-1	cullin 4B [Source:HGNC Symbol;Acc:HGNC:2555]
CUTA	ENSG00000112514	-1.24989	1.51263e-19	54.8541	23.0231	-1.13895	0.144148	5.18818e-14	51596	protein_coding	6	33416442	33418317	-1	cutA divalent cation tolerance homolog [Source:HGNC Symbol;Acc:HGNC:21101]
CUTC	ENSG00000119929	-1.34456	1.39809e-11	13.5195	5.31858	-1.23591	0.202373	9.66783e-09	51076	protein_coding	10	99702558	99756134	1	cutC copper transporter [Source:HGNC Symbol;Acc:HGNC:24271]
CWF19L1	ENSG00000095485	-1.05685	1.73277e-13	36.7617	17.5915	-0.949507	0.157999	1.70973e-08	55280	protein_coding	10	100232298	100267680	-1	CWF19 like 1, cell cycle control (S. pombe) [Source:HGNC Symbol;Acc:HGNC:25613]
CXorf40B	ENSG00000197021	-1.43867	3.22698e-17	39.6248	14.6915	-1.32494	0.199067	3.2915e-10	541578	protein_coding	X	149929527	149938811	-1	chromosome X open reading frame 40B [Source:HGNC Symbol;Acc:HGNC:17402]
CXorf57	ENSG00000147231	-1.03095	1.76783e-07	62.5992	30.4859	-0.925811	0.196856	1.47136e-05	55086	protein_coding	X	106611930	106679442	1	chromosome X open reading frame 57 [Source:HGNC Symbol;Acc:HGNC:25486]
CYB5D2	ENSG00000167740	-1.83653	3.82536e-23	22.0598	6.15409	-1.72939	0.183742	1.56501e-19	124936	protein_coding	17	4143168	4187310	1	cytochrome b5 domain containing 2 [Source:HGNC Symbol;Acc:HGNC:28471]
CYB5R1	ENSG00000159348	-2.18351	7.27271e-46	39.9085	8.73228	-2.07569	0.171381	7.37908e-32	51706	protein_coding	1	202961869	202967280	-1	cytochrome b5 reductase 1 [Source:HGNC Symbol;Acc:HGNC:13397]
CYB5RL	ENSG00000215883	-1.52885	3.98364e-16	20.2455	7.01773	-1.42125	0.164634	1.46549e-16	606495	protein_coding	1	54169651	54200036	-1	cytochrome b5 reductase like [Source:HGNC Symbol;Acc:HGNC:32220]
CYBA	ENSG00000051523	-1.37409	4.1332e-13	46.1046	17.7494	-1.2604	0.20402	6.35497e-09	1535	protein_coding	16	88643283	88651152	-1	cytochrome b-245 alpha chain [Source:HGNC Symbol;Acc:HGNC:2577]
CYBC1	ENSG00000178927	-1.69422	2.23963e-24	56.2368	17.3649	-1.58442	0.190751	2.1235e-15	79415	protein_coding	17	82442589	82450829	-1	cytochrome b-245 chaperone 1 [Source:HGNC Symbol;Acc:HGNC:28672]
CYC1	ENSG00000179091	-1.19166	4.16387e-18	115.248	50.4503	-1.0789	0.138564	1.23652e-13	1537	protein_coding	8	144095027	144097525	1	cytochrome c1 [Source:HGNC Symbol;Acc:HGNC:2579]
CYCS	ENSG00000172115	-1.34393	1.56539e-15	55.744	21.7724	-1.24045	0.185108	2.4635e-10	54205	protein_coding	7	25120091	25125361	-1	cytochrome c, somatic [Source:HGNC Symbol;Acc:HGNC:19986]
CYFIP2	ENSG00000055163	1.67903	1.02905e-26	68.1816	218.543	1.79728	0.171188	4.12426e-24	26999	protein_coding	5	157266079	157395595	1	cytoplasmic FMR1 interacting protein 2 [Source:HGNC Symbol;Acc:HGNC:13760]
CYP20A1	ENSG00000119004	-1.6427	5.51017e-14	14.9752	4.67459	-1.54297	0.222507	5.30329e-11	57404	protein_coding	2	203238940	203305611	1	cytochrome P450 family 20 subfamily A member 1 [Source:HGNC Symbol;Acc:HGNC:20576]
CYP2R1	ENSG00000186104	-1.40401	4.39386e-16	23.6602	8.80601	-1.30182	0.188687	6.70262e-11	120227	protein_coding	11	14877440	14892252	-1	cytochrome P450 family 2 subfamily R member 1 [Source:HGNC Symbol;Acc:HGNC:20580]
CYP4F3	ENSG00000186529	5.77035	8.61916e-31	0.266394	15.0237	5.93905	0.485796	1.88604e-32	4051	protein_coding	19	15640897	15662825	1	cytochrome P450 family 4 subfamily F member 3 [Source:HGNC Symbol;Acc:HGNC:2646]
CYP51A1	ENSG00000001630	-1.36614	1.0171e-10	15.9	6.22629	-1.254	0.209516	1.96362e-08	1595	protein_coding	7	92112151	92142952	-1	cytochrome P450 family 51 subfamily A member 1 [Source:HGNC Symbol;Acc:HGNC:2649]
CYTH2	ENSG00000105443	-1.16771	3.88027e-10	24.8031	10.9434	-1.06122	0.191562	2.3331e-07	9266	protein_coding	19	48469032	48482314	1	cytohesin 2 [Source:HGNC Symbol;Acc:HGNC:9502]
DAP	ENSG00000112977	1.13962	4.51402e-14	12.9489	28.63	1.25441	0.152848	4.72526e-15	1611	protein_coding	5	10679230	10761272	-1	death associated protein [Source:HGNC Symbol;Acc:HGNC:2672]
DARS2	ENSG00000117593	-1.55812	1.38849e-25	129.413	43.851	-1.44793	0.14914	9.95618e-21	55157	protein_coding	1	173824503	173858546	1	aspartyl-tRNA synthetase 2, mitochondrial [Source:HGNC Symbol;Acc:HGNC:25538]
DAZAP1	ENSG00000071626	-1.0156	1.34367e-14	115.663	56.9342	-0.908194	0.144665	3.471e-09	26528	protein_coding	19	1407569	1435687	1	DAZ associated protein 1 [Source:HGNC Symbol;Acc:HGNC:2683]
DBET	ENSG00000281591	2.54477	8.71586e-26	4.47053	26.0593	2.66122	0.197477	2.6524e-39	NA	lincRNA	4	190064502	190067864	1	D4Z4 binding element transcript (non-protein coding) [Source:HGNC Symbol;Acc:HGNC:43904]
DBF4	ENSG00000006634	-1.22455	4.28042e-10	17.5343	7.35386	-1.12983	0.231409	6.41925e-06	10926	protein_coding	7	87876216	87909541	1	DBF4 zinc finger [Source:HGNC Symbol;Acc:HGNC:17364]
DBF4B	ENSG00000161692	-1.43331	3.48733e-19	40.9946	15.0497	-1.32518	0.15073	3.82303e-17	80174	protein_coding	17	44708608	44752264	1	DBF4 zinc finger B [Source:HGNC Symbol;Acc:HGNC:17883]
DBNL	ENSG00000136279	-1.13948	4.66786e-17	74.391	33.828	-1.02501	0.137223	1.27181e-12	28988	protein_coding	7	44044640	44069456	1	drebrin like [Source:HGNC Symbol;Acc:HGNC:2696]
DBR1	ENSG00000138231	-1.01554	3.67552e-11	22.3385	11.0826	-0.90508	0.157971	8.31786e-08	51163	protein_coding	3	138161012	138174949	-1	debranching RNA lariats 1 [Source:HGNC Symbol;Acc:HGNC:15594]
DCAF13	ENSG00000164934	-1.1472	2.86317e-10	25.7906	11.5737	-1.04421	0.209552	3.97346e-06	25879	protein_coding	8	103414714	103443453	1	DDB1 and CUL4 associated factor 13 [Source:HGNC Symbol;Acc:HGNC:24535]
DCAF4	ENSG00000119599	-1.20839	1.62319e-10	32.4678	14.0337	-1.09869	0.212976	1.68168e-06	26094	protein_coding	14	72926332	72959703	1	DDB1 and CUL4 associated factor 4 [Source:HGNC Symbol;Acc:HGNC:20229]
DCAKD	ENSG00000172992	-1.69875	8.28654e-17	64.8195	19.9108	-1.586	0.188806	9.91343e-16	79877	protein_coding	17	45023340	45061109	-1	dephospho-CoA kinase domain containing [Source:HGNC Symbol;Acc:HGNC:26238]
DCLRE1A	ENSG00000198924	-1.73395	8.30121e-20	60.0593	17.8692	-1.63026	0.196605	2.38528e-15	9937	protein_coding	10	113834725	113854383	-1	DNA cross-link repair 1A [Source:HGNC Symbol;Acc:HGNC:17660]
DCLRE1B	ENSG00000118655	-1.39861	9.87722e-21	62.336	23.569	-1.28955	0.153535	9.99898e-16	64858	protein_coding	1	113905141	113914086	1	DNA cross-link repair 1B [Source:HGNC Symbol;Acc:HGNC:17641]
DCTPP1	ENSG00000179958	-2.32874	1.42446e-22	34.9932	6.91904	-2.2273	0.25877	1.81077e-16	79077	protein_coding	16	30423619	30430075	-1	dCTP pyrophosphatase 1 [Source:HGNC Symbol;Acc:HGNC:28777]
DCXR	ENSG00000169738	-1.04797	9.65763e-10	57.2144	27.576	-0.936256	0.195716	1.01725e-05	51181	protein_coding	17	82035136	82037732	-1	dicarbonyl and L-xylulose reductase [Source:HGNC Symbol;Acc:HGNC:18985]
DDA1	ENSG00000130311	1.04598	7.86005e-10	24.9828	51.5322	1.15822	0.18884	8.26883e-09	79016	protein_coding	19	17309518	17323301	1	DET1 and DDB1 associated 1 [Source:HGNC Symbol;Acc:HGNC:28360]
DDHD2	ENSG00000085788	-1.1559	7.15765e-11	33.1294	14.9158	-1.04231	0.184278	1.24728e-07	23259	protein_coding	8	38225218	38275558	1	DDHD domain containing 2 [Source:HGNC Symbol;Acc:HGNC:29106]
DDI2	ENSG00000197312	-1.31808	3.46157e-14	51.0353	20.4105	-1.20898	0.169678	1.45008e-11	84301	protein_coding	1	15617500	15669044	1	DNA damage inducible 1 homolog 2 [Source:HGNC Symbol;Acc:HGNC:24578]
DDIAS	ENSG00000165490	-1.46186	5.13431e-12	18.1271	6.38141	-1.37204	0.247806	2.3721e-07	220042	protein_coding	11	82899975	82958277	1	DNA damage induced apoptosis suppressor [Source:HGNC Symbol;Acc:HGNC:26351]
DDIT3	ENSG00000175197	-1.95516	9.12176e-12	26.3754	6.80607	-1.84431	0.247175	1.34658e-12	1649	protein_coding	12	57516588	57521737	-1	DNA damage inducible transcript 3 [Source:HGNC Symbol;Acc:HGNC:2726]
DDIT4	ENSG00000168209	-4.41094	2.48571e-55	180.743	8.61868	-4.28991	0.263606	4.85177e-57	54541	protein_coding	10	72273920	72276036	1	DNA damage inducible transcript 4 [Source:HGNC Symbol;Acc:HGNC:24944]
DDN	ENSG00000181418	1.61864	2.42073e-13	3.74906	11.4307	1.73024	0.202489	3.04112e-16	23109	protein_coding	12	48995149	48999309	-1	dendrin [Source:HGNC Symbol;Acc:HGNC:24458]
DDR1	ENSG00000204580	1.42325	1.16349e-14	25.0069	67.0337	1.53411	0.212308	7.17468e-12	780	protein_coding	6	30876421	30900156	1	discoidin domain receptor tyrosine kinase 1 [Source:HGNC Symbol;Acc:HGNC:2730]
DDR2	ENSG00000162733	-1.24457	6.64828e-07	106.589	44.8752	-1.1339	0.221921	2.14519e-06	4921	protein_coding	1	162631373	162787400	1	discoidin domain receptor tyrosine kinase 2 [Source:HGNC Symbol;Acc:HGNC:2731]
DDRGK1	ENSG00000198171	-1.35628	1.34113e-13	41.2396	16.0433	-1.24635	0.196287	2.24286e-09	65992	protein_coding	20	3190350	3204685	-1	DDRGK domain containing 1 [Source:HGNC Symbol;Acc:HGNC:16110]
DDTL	ENSG00000099974	-1.21068	1.49017e-10	41.0603	17.7293	-1.09735	0.211922	1.52843e-06	100037417	protein_coding	22	23966901	23972532	1	D-dopachrome tautomerase like [Source:HGNC Symbol;Acc:HGNC:33446]
DDX11L1	ENSG00000223972	4.22483	1.95975e-82	1.04952	20.0632	4.35133	0.279848	4.08224e-52	NA	transcribed_unprocessed_pseudogene	1	11869	14409	1	DEAD/H-box helicase 11 like 1 [Source:HGNC Symbol;Acc:HGNC:37102]
DDX11L10	ENSG00000233614	1.58364	5.59766e-13	4.4713	13.3997	1.69607	0.202013	1.02604e-15	NA	transcribed_unprocessed_pseudogene	16	11555	14090	1	DEAD/H-box helicase 11 like 10 [Source:HGNC Symbol;Acc:HGNC:14125]
DDX11L16	ENSG00000227159	4.21577	7.68846e-36	0.544378	10.4584	4.35301	0.371337	6.796e-30	NA	unprocessed_pseudogene	X	156025664	156027877	-1	DEAD/H-box helicase 11 like 16 [Source:HGNC Symbol;Acc:HGNC:37115]
DDX11L5	ENSG00000236875	4.42437	7.99348e-47	0.584549	12.8914	4.56258	0.355993	1.32666e-35	NA	unprocessed_pseudogene	9	12134	13783	1	DEAD/H-box helicase 11 like 5 [Source:HGNC Symbol;Acc:HGNC:37106]
DDX11L9	ENSG00000248472	4.57546	1.45738e-101	0.813142	19.8116	4.704	0.277983	1.24584e-61	NA	transcribed_unprocessed_pseudogene	15	101976558	101979093	-1	DEAD/H-box helicase 11 like 9 [Source:HGNC Symbol;Acc:HGNC:37109]
DDX17	ENSG00000100201	-1.00597	8.24435e-11	978.654	487.167	-0.894889	0.156052	8.088e-08	10521	protein_coding	22	38483440	38507660	-1	DEAD-box helicase 17 [Source:HGNC Symbol;Acc:HGNC:2740]
DDX18	ENSG00000088205	-1.60623	5.37912e-28	64.4288	21.0389	-1.49881	0.146845	7.85459e-23	8886	protein_coding	2	117814650	117832379	1	DEAD-box helicase 18 [Source:HGNC Symbol;Acc:HGNC:2741]
DDX20	ENSG00000064703	-1.6125	2.9572e-12	86.4778	28.1615	-1.5107	0.258745	4.54539e-08	11218	protein_coding	1	111755245	111768016	1	DEAD-box helicase 20 [Source:HGNC Symbol;Acc:HGNC:2743]
DDX25	ENSG00000109832	4.62376	3.69581e-61	0.414932	10.3002	4.75976	0.356772	1.56986e-38	29118	protein_coding	11	125903348	125943702	1	DEAD-box helicase 25 [Source:HGNC Symbol;Acc:HGNC:18698]
DDX28	ENSG00000182810	-1.79399	4.589e-16	21.8776	6.24997	-1.69102	0.234915	8.68578e-12	55794	protein_coding	16	68021274	68023442	-1	DEAD-box helicase 28 [Source:HGNC Symbol;Acc:HGNC:17330]
DDX42	ENSG00000198231	-1.04046	2.52164e-08	169.272	82.2392	-0.931783	0.20403	2.6928e-05	11325	protein_coding	17	63773603	63819317	1	DEAD-box helicase 42 [Source:HGNC Symbol;Acc:HGNC:18676]
DDX51	ENSG00000185163	-1.54346	9.83186e-18	24.0003	8.07666	-1.44198	0.195922	2.7844e-12	317781	protein_coding	12	132136594	132144335	-1	DEAD-box helicase 51 [Source:HGNC Symbol;Acc:HGNC:20082]
DDX56	ENSG00000136271	-1.53784	4.65253e-24	119.442	41	-1.43165	0.173407	3.19235e-15	54606	protein_coding	7	44565417	44575051	-1	DEAD-box helicase 56 [Source:HGNC Symbol;Acc:HGNC:18193]
DDX6	ENSG00000110367	-1.0209	1.92944e-10	132.104	64.8652	-0.915543	0.179849	2.35363e-06	1656	protein_coding	11	118747766	118791149	-1	DEAD-box helicase 6 [Source:HGNC Symbol;Acc:HGNC:2747]
DEF8	ENSG00000140995	-1.66462	2.11883e-17	45.7485	14.4014	-1.55747	0.221962	3.03867e-11	54849	protein_coding	16	89947925	89968060	1	differentially expressed in FDCP 8 homolog [Source:HGNC Symbol;Acc:HGNC:25969]
DELE1	ENSG00000081791	-1.79206	1.04501e-16	39.7625	11.4296	-1.68119	0.234752	1.12722e-11	9812	protein_coding	5	141923808	141942047	1	DAP3 binding cell death enhancer 1 [Source:HGNC Symbol;Acc:HGNC:28969]
DENND2C	ENSG00000175984	-1.51112	2.50535e-15	25.1424	8.70008	-1.41185	0.222725	2.39279e-09	163259	protein_coding	1	114582848	114670422	-1	DENN domain containing 2C [Source:HGNC Symbol;Acc:HGNC:24748]
DENND4B	ENSG00000198837	-1.0551	1.69742e-10	39.8572	19.1289	-0.943298	0.169316	1.97295e-07	9909	protein_coding	1	153929501	153946696	-1	DENN domain containing 4B [Source:HGNC Symbol;Acc:HGNC:29044]
DENR	ENSG00000139726	-1.45101	1.4107e-14	34.0242	12.3401	-1.34734	0.213271	2.72579e-09	8562	protein_coding	12	122752774	122771064	1	density regulated re-initiation and release factor [Source:HGNC Symbol;Acc:HGNC:2769]
DESI1	ENSG00000100418	-2.85261	1.47876e-68	56.4712	7.87434	-2.73851	0.180144	7.45553e-50	27351	protein_coding	22	41598028	41621096	-1	desumoylating isopeptidase 1 [Source:HGNC Symbol;Acc:HGNC:24577]
DFFA	ENSG00000160049	-3.68526	5.85562e-98	213.206	16.5516	-3.57684	0.192578	5.03203e-74	1676	protein_coding	1	10456522	10472526	-1	DNA fragmentation factor subunit alpha [Source:HGNC Symbol;Acc:HGNC:2772]
DFFB	ENSG00000169598	-1.06628	1.76175e-09	13.2761	6.40812	-0.953549	0.184404	1.58292e-06	1677	protein_coding	1	3857267	3885429	1	DNA fragmentation factor subunit beta [Source:HGNC Symbol;Acc:HGNC:2773]
DGAT1	ENSG00000185000	-1.05918	1.2628e-07	31.4731	15.1657	-0.947225	0.161456	3.87985e-08	8694	protein_coding	8	144314584	144326910	-1	diacylglycerol O-acyltransferase 1 [Source:HGNC Symbol;Acc:HGNC:2843]
DGCR6	ENSG00000183628	-1.25037	8.36296e-11	30.3835	12.9097	-1.13023	0.219232	1.70907e-06	8214	protein_coding	22	18906028	18914238	1	DiGeorge syndrome critical region gene 6 [Source:HGNC Symbol;Acc:HGNC:2846]
DGCR6L	ENSG00000128185	-2.62668	7.92337e-45	80.8233	13.0847	-2.51593	0.208921	1.67499e-31	85359	protein_coding	22	20314276	20320080	-1	DiGeorge syndrome critical region gene 6 like [Source:HGNC Symbol;Acc:HGNC:18551]
DHCR24	ENSG00000116133	-1.29983	1.17835e-17	142.907	57.9153	-1.18959	0.126003	1.20953e-19	1718	protein_coding	1	54849633	54887218	-1	24-dehydrocholesterol reductase [Source:HGNC Symbol;Acc:HGNC:2859]
DHCR7	ENSG00000172893	-1.17126	8.11143e-15	71.6317	31.763	-1.06075	0.138476	3.15183e-13	1717	protein_coding	11	71428193	71452868	-1	7-dehydrocholesterol reductase [Source:HGNC Symbol;Acc:HGNC:2860]
DHDDS	ENSG00000117682	-1.12946	3.02528e-10	32.257	14.6997	-1.02103	0.192661	8.23198e-07	79947	protein_coding	1	26432282	26471294	1	dehydrodolichyl diphosphate synthase subunit [Source:HGNC Symbol;Acc:HGNC:20603]
DHFR	ENSG00000228716	-1.50258	6.83211e-24	138.199	48.6208	-1.3929	0.134308	1.51228e-23	1719	protein_coding	5	80626228	80654983	-1	dihydrofolate reductase [Source:HGNC Symbol;Acc:HGNC:2861]
DHFR2	ENSG00000178700	1.00352	2.23459e-07	6.00924	11.9239	1.10999	0.205665	4.95244e-07	200895	protein_coding	3	94047836	94063389	-1	dihydrofolate reductase 2 [Source:HGNC Symbol;Acc:HGNC:27309]
DHFRP1	ENSG00000188985	-1.44787	8.73527e-15	19.4763	7.06536	-1.34062	0.179572	1.30756e-12	NA	processed_pseudogene	18	26170726	26171284	-1	dihydrofolate reductase pseudogene 1 [Source:HGNC Symbol;Acc:HGNC:2862]
DHODH	ENSG00000102967	-1.1996	9.35922e-09	21.3921	9.40558	-1.08525	0.229276	1.28018e-05	1723	protein_coding	16	72008588	72027664	1	dihydroorotate dehydrogenase (quinone) [Source:HGNC Symbol;Acc:HGNC:2867]
DHRS4	ENSG00000157326	-1.1472	1.19706e-06	12.3841	5.56815	-1.03833	0.23747	6.23757e-05	10901	protein_coding	14	23953586	23969279	1	dehydrogenase/reductase 4 [Source:HGNC Symbol;Acc:HGNC:16985]
DHX34	ENSG00000134815	-1.75323	1.61363e-18	63.6731	18.8682	-1.64379	0.223769	3.08174e-12	9704	protein_coding	19	47349281	47382704	1	DExH-box helicase 34 [Source:HGNC Symbol;Acc:HGNC:16719]
DHX36	ENSG00000174953	-1.06122	3.491e-11	32.2488	15.3002	-0.955816	0.167831	1.00678e-07	170506	protein_coding	3	154272546	154324497	-1	DEAH-box helicase 36 [Source:HGNC Symbol;Acc:HGNC:14410]
DHX37	ENSG00000150990	-1.43876	4.4227e-08	41.2656	15.2573	-1.32917	0.297564	4.17004e-05	57647	protein_coding	12	124946825	124989122	-1	DEAH-box helicase 37 [Source:HGNC Symbol;Acc:HGNC:17210]
DHX58	ENSG00000108771	4.33884	1.56144e-63	1.09878	22.5854	4.46749	0.269213	2.77732e-59	79132	protein_coding	17	42101404	42112733	-1	DExH-box helicase 58 [Source:HGNC Symbol;Acc:HGNC:29517]
DIAPH2	ENSG00000147202	-1.48549	7.38091e-12	13.1892	4.70894	-1.37707	0.208498	4.56723e-10	1730	protein_coding	X	96684663	97604997	1	diaphanous related formin 2 [Source:HGNC Symbol;Acc:HGNC:2877]
DIDO1	ENSG00000101191	1.3786	4.37033e-42	104.731	272.395	1.49294	0.106423	1.51974e-42	11083	protein_coding	20	62877738	62937952	-1	death inducer-obliterator 1 [Source:HGNC Symbol;Acc:HGNC:2680]
DIMT1	ENSG00000086189	-1.54918	1.12158e-16	18.2612	6.09952	-1.45399	0.215037	1.6684e-10	27292	protein_coding	5	62387254	62403939	-1	DIM1 dimethyladenosine transferase 1 homolog [Source:HGNC Symbol;Acc:HGNC:30217]
DIRAS1	ENSG00000176490	-1.93095	1.76314e-23	19.3685	5.00868	-1.83007	0.21869	1.28396e-15	148252	protein_coding	19	2714567	2721418	-1	DIRAS family GTPase 1 [Source:HGNC Symbol;Acc:HGNC:19127]
DKC1	ENSG00000130826	-1.40795	1.48016e-15	136.759	51.395	-1.30176	0.184506	2.34844e-11	1736	protein_coding	X	154762742	154777689	1	dyskerin pseudouridine synthase 1 [Source:HGNC Symbol;Acc:HGNC:2890]
DLC1	ENSG00000164741	-1.61628	1.30112e-36	54.3271	17.5795	-1.50926	0.142909	2.1872e-24	10395	protein_coding	8	13083361	13604610	-1	DLC1 Rho GTPase activating protein [Source:HGNC Symbol;Acc:HGNC:2897]
DLL3	ENSG00000090932	-2.06858	4.12218e-30	11.8553	2.74985	-1.97052	0.206862	5.48476e-20	10683	protein_coding	19	39498895	39508481	1	delta like canonical Notch ligand 3 [Source:HGNC Symbol;Acc:HGNC:2909]
DLX2	ENSG00000115844	-1.51701	2.62307e-10	13.4359	4.63523	-1.4055	0.206385	1.21001e-10	1746	protein_coding	2	172099439	172102900	-1	distal-less homeobox 2 [Source:HGNC Symbol;Acc:HGNC:2915]
DMAC1	ENSG00000137038	-2.39283	1.19654e-38	23.2527	4.33221	-2.29725	0.211938	1.19349e-25	90871	protein_coding	9	7796490	7888380	-1	distal membrane arm assembly complex 1 [Source:HGNC Symbol;Acc:HGNC:30536]
DMKN	ENSG00000161249	-1.0719	3.18943e-13	107.766	51.0328	-0.963425	0.149508	1.25582e-09	93099	protein_coding	19	35497220	35513658	-1	dermokine [Source:HGNC Symbol;Acc:HGNC:25063]
DNAH10	ENSG00000197653	4.55679	3.47503e-128	2.19788	51.9138	4.67638	0.18897	1.983e-131	196385	protein_coding	12	123762188	123936206	1	dynein axonemal heavy chain 10 [Source:HGNC Symbol;Acc:HGNC:2941]
DNAH12	ENSG00000174844	3.85935	3.23765e-31	0.80658	11.9457	3.99125	0.333307	3.70428e-31	201625	protein_coding	3	57293699	57544344	-1	dynein axonemal heavy chain 12 [Source:HGNC Symbol;Acc:HGNC:2943]
DNAH17	ENSG00000187775	2.44333	6.29908e-25	5.97031	32.4891	2.55786	0.253321	2.32719e-22	8632	protein_coding	17	78423697	78577394	-1	dynein axonemal heavy chain 17 [Source:HGNC Symbol;Acc:HGNC:2946]
DNAJB1	ENSG00000132002	-1.52201	1.99307e-14	82.7782	28.8208	-1.41166	0.194649	5.97351e-12	3337	protein_coding	19	14514770	14529770	-1	DnaJ heat shock protein family (Hsp40) member B1 [Source:HGNC Symbol;Acc:HGNC:5270]
DNAJB12	ENSG00000148719	-1.17252	7.26431e-11	49.6161	22.0771	-1.06006	0.198993	7.13179e-07	54788	protein_coding	10	72332830	72355230	-1	DnaJ heat shock protein family (Hsp40) member B12 [Source:HGNC Symbol;Acc:HGNC:14891]
DNAJB4	ENSG00000162616	1.12394	1.68701e-09	7.06681	15.2299	1.22885	0.196922	4.35284e-09	11080	protein_coding	1	77979175	78017964	1	DnaJ heat shock protein family (Hsp40) member B4 [Source:HGNC Symbol;Acc:HGNC:14886]
DNAJC16	ENSG00000116138	-1.30509	2.47969e-15	28.0778	11.3749	-1.19557	0.187638	1.96076e-09	23341	protein_coding	1	15526813	15592379	1	DnaJ heat shock protein family (Hsp40) member C16 [Source:HGNC Symbol;Acc:HGNC:29157]
DNAJC9	ENSG00000213551	-1.43109	7.91743e-19	34.247	12.7337	-1.31944	0.190058	5.02901e-11	23234	protein_coding	10	73183362	73248862	-1	DnaJ heat shock protein family (Hsp40) member C9 [Source:HGNC Symbol;Acc:HGNC:19123]
DNALI1	ENSG00000163879	2.47742	1.72046e-34	1.85406	10.4548	2.60422	0.249672	8.239e-24	7802	protein_coding	1	37556919	37566857	1	dynein axonemal light intermediate chain 1 [Source:HGNC Symbol;Acc:HGNC:14353]
DNASE2	ENSG00000105612	-2.08117	4.78663e-22	25.5701	6.0322	-1.97402	0.24316	9.54442e-15	1777	protein_coding	19	12875211	12881468	-1	deoxyribonuclease 2, lysosomal [Source:HGNC Symbol;Acc:HGNC:2960]
DNM1	ENSG00000106976	-1.58896	5.01775e-20	44.0639	14.6395	-1.47619	0.166401	1.93208e-17	1759	protein_coding	9	128191655	128255248	1	dynamin 1 [Source:HGNC Symbol;Acc:HGNC:2972]
DNM1P47	ENSG00000259660	1.45888	2.00101e-15	225.282	619.384	1.57435	0.197178	2.71675e-14	NA	transcribed_unprocessed_pseudogene	15	101751032	101794302	1	dynamin 1 pseudogene 47 [Source:HGNC Symbol;Acc:HGNC:35200]
DNPEP	ENSG00000123992	-2.97202	1.74589e-72	30.1722	3.83489	-2.86873	0.188891	9.19617e-50	23549	protein_coding	2	219373527	219400022	-1	aspartyl aminopeptidase [Source:HGNC Symbol;Acc:HGNC:2981]
DNPH1	ENSG00000112667	-2.9136	7.24038e-41	37.9047	5.16744	-2.78689	0.24287	1.12948e-28	10591	protein_coding	6	43225629	43229484	-1	2'-deoxynucleoside 5'-phosphate N-hydrolase 1 [Source:HGNC Symbol;Acc:HGNC:21218]
DOCK11	ENSG00000147251	-2.12785	1.59488e-22	34.6083	7.80711	-2.026	0.244352	2.39848e-15	139818	protein_coding	X	118495898	118686163	1	dedicator of cytokinesis 11 [Source:HGNC Symbol;Acc:HGNC:23483]
DOCK4	ENSG00000128512	-1.08279	4.48942e-07	17.5223	8.24109	-0.97359	0.206757	1.4328e-05	9732	protein_coding	7	111726110	112206411	-1	dedicator of cytokinesis 4 [Source:HGNC Symbol;Acc:HGNC:19192]
DOCK6	ENSG00000130158	-1.26943	4.91364e-11	20.8505	8.73519	-1.15347	0.209663	2.85622e-07	57572	protein_coding	19	11199295	11262481	-1	dedicator of cytokinesis 6 [Source:HGNC Symbol;Acc:HGNC:19189]
DOK1	ENSG00000115325	-1.89339	1.30681e-17	19.3029	5.1694	-1.78988	0.25723	4.51216e-11	1796	protein_coding	2	74549026	74557554	1	docking protein 1 [Source:HGNC Symbol;Acc:HGNC:2990]
DOK3	ENSG00000146094	3.2047	2.88616e-50	2.58449	23.9704	3.32486	0.214254	6.40253e-52	79930	protein_coding	5	177501907	177511274	-1	docking protein 3 [Source:HGNC Symbol;Acc:HGNC:24583]
DOLPP1	ENSG00000167130	-1.04392	3.9366e-07	36.0535	17.438	-0.938706	0.237459	0.000334479	57171	protein_coding	9	129081100	129090438	1	dolichyldiphosphatase 1 [Source:HGNC Symbol;Acc:HGNC:29565]
DPAGT1	ENSG00000172269	-1.79011	2.09883e-33	39.2247	11.3242	-1.67901	0.173258	1.17723e-20	1798	protein_coding	11	119096503	119108331	-1	dolichyl-phosphate N-acetylglucosaminephosphotransferase 1 [Source:HGNC Symbol;Acc:HGNC:2995]
DPCD	ENSG00000166171	-1.14451	3.88735e-10	18.0532	8.27447	-1.0269	0.202658	2.64067e-06	25911	protein_coding	10	101570560	101609668	1	deleted in primary ciliary dyskinesia homolog (mouse) [Source:HGNC Symbol;Acc:HGNC:24542]
DPF1	ENSG00000011332	-1.12628	7.53523e-07	10.8236	4.79091	-1.03371	0.252932	0.000198792	8193	protein_coding	19	38211006	38229714	-1	double PHD fingers 1 [Source:HGNC Symbol;Acc:HGNC:20225]
DPH5	ENSG00000117543	-1.26343	3.08862e-14	25.7774	10.7786	-1.14881	0.190407	1.49259e-08	51611	protein_coding	1	100989623	101026088	-1	diphthamide biosynthesis 5 [Source:HGNC Symbol;Acc:HGNC:24270]
DPH7	ENSG00000148399	-1.21505	7.09626e-14	38.0966	16.4704	-1.10299	0.18899	4.60493e-08	92715	protein_coding	9	137554904	137578935	-1	diphthamide biosynthesis 7 [Source:HGNC Symbol;Acc:HGNC:25199]
DPM2	ENSG00000136908	-1.62369	2.0432e-18	44.4587	14.4231	-1.51464	0.215158	2.60867e-11	8818	protein_coding	9	127935099	127938484	-1	dolichyl-phosphate mannosyltransferase subunit 2, regulatory [Source:HGNC Symbol;Acc:HGNC:3006]
DPM3	ENSG00000179085	-1.90318	1.02236e-19	13.148	3.42866	-1.80367	0.238888	7.09799e-13	54344	protein_coding	1	155139891	155140595	-1	dolichyl-phosphate mannosyltransferase subunit 3 [Source:HGNC Symbol;Acc:HGNC:3007]
DPP3	ENSG00000254986	-1.76777	4.32945e-21	22.6342	6.69246	-1.65742	0.196109	6.53028e-16	10072	protein_coding	11	66480013	66509657	1	dipeptidyl peptidase 3 [Source:HGNC Symbol;Acc:HGNC:3008]
DPY30	ENSG00000162961	-1.17616	9.07095e-08	14.5648	6.21851	-1.08309	0.238173	2.9348e-05	84661	protein_coding	2	31867809	32039812	-1	dpy-30, histone methyltransferase complex regulatory subunit [Source:HGNC Symbol;Acc:HGNC:24590]
DQX1	ENSG00000144045	4.68198	1.03023e-62	0.602362	15.9296	4.81943	0.315154	1.96123e-50	165545	protein_coding	2	74518131	74526336	-1	DEAQ-box RNA dependent ATPase 1 [Source:HGNC Symbol;Acc:HGNC:20410]
DRAM1	ENSG00000136048	2.82717	1.48929e-67	2.63331	18.7474	2.94253	0.19572	8.77206e-49	55332	protein_coding	12	101877351	102012130	1	DNA damage regulated autophagy modulator 1 [Source:HGNC Symbol;Acc:HGNC:25645]
DRAM2	ENSG00000156171	-1.63971	5.23176e-22	30.2946	9.5656	-1.53746	0.18583	2.77055e-15	128338	protein_coding	1	111117333	111140216	-1	DNA damage regulated autophagy modulator 2 [Source:HGNC Symbol;Acc:HGNC:28769]
DRAP1	ENSG00000175550	-1.77787	3.31436e-19	37.2445	10.7907	-1.66981	0.214123	1.12979e-13	10589	protein_coding	11	65919257	65921561	1	DR1 associated protein 1 [Source:HGNC Symbol;Acc:HGNC:3019]
DRC3	ENSG00000171962	1.00349	3.17279e-10	6.02856	12.1827	1.11958	0.176901	2.54322e-09	83450	protein_coding	17	17972813	18016889	1	dynein regulatory complex subunit 3 [Source:HGNC Symbol;Acc:HGNC:25384]
DRG2	ENSG00000108591	-1.10209	3.28169e-17	42.7848	19.9195	-0.989997	0.149387	3.95866e-10	1819	protein_coding	17	18087886	18107971	1	developmentally regulated GTP binding protein 2 [Source:HGNC Symbol;Acc:HGNC:3030]
DSCC1	ENSG00000136982	-1.98064	9.83469e-25	11.3285	2.92019	-1.87004	0.218647	2.84677e-16	79075	protein_coding	8	119833976	119856010	-1	DNA replication and sister chromatid cohesion 1 [Source:HGNC Symbol;Acc:HGNC:24453]
DTNB	ENSG00000138101	-1.32926	7.56645e-21	24.6306	9.78128	-1.21967	0.15533	7.55047e-14	1838	protein_coding	2	25377198	25673647	-1	dystrobrevin beta [Source:HGNC Symbol;Acc:HGNC:3058]
DTWD1	ENSG00000104047	1.10135	1.01493e-11	7.02212	14.998	1.20968	0.181648	3.21527e-10	56986	protein_coding	15	49620980	49656232	1	DTW domain containing 1 [Source:HGNC Symbol;Acc:HGNC:30926]
DUS3L	ENSG00000141994	-1.6469	5.84767e-21	25.6695	8.15037	-1.54093	0.199589	2.01721e-13	56931	protein_coding	19	5784832	5791238	-1	dihydrouridine synthase 3 like [Source:HGNC Symbol;Acc:HGNC:26920]
DUSP8	ENSG00000184545	1.22482	2.22478e-08	10.0226	23.3967	1.33811	0.21508	4.87837e-09	1850	protein_coding	11	1554044	1571920	-1	dual specificity phosphatase 8 [Source:HGNC Symbol;Acc:HGNC:3074]
DUSP9	ENSG00000130829	-1.50499	3.63519e-16	28.5333	9.88559	-1.40361	0.199777	2.86109e-11	1852	protein_coding	X	153642492	153651326	1	dual specificity phosphatase 9 [Source:HGNC Symbol;Acc:HGNC:3076]
DUX4	ENSG00000260596	3.1486	1.61148e-29	2.77749	24.694	3.265	0.19469	1.54794e-60	100288687	protein_coding	4	190173774	190185942	1	double homeobox 4 [Source:HGNC Symbol;Acc:HGNC:50800]
DUX4L1	ENSG00000280757	3.45949	1.2105e-29	1.81361	20.0273	3.57887	0.207971	1.06571e-63	NA	unprocessed_pseudogene	4	190084412	190085686	1	double homeobox 4 like 1 [Source:HGNC Symbol;Acc:HGNC:3082]
DUX4L10	ENSG00000278664	3.44495	1.53837e-33	2.41781	26.3932	3.56303	0.205715	1.79869e-64	NA	unprocessed_pseudogene	10	133743332	133744598	1	double homeobox 4 like 10 [Source:HGNC Symbol;Acc:HGNC:31354]
DUX4L11	ENSG00000278761	3.43898	2.33144e-32	2.48203	27.0027	3.55652	0.19897	1.34022e-68	NA	unprocessed_pseudogene	10	133746641	133747907	1	double homeobox 4 like 11 [Source:HGNC Symbol;Acc:HGNC:38687]
DUX4L12	ENSG00000278790	3.76984	5.07568e-37	1.46325	20.0614	3.89106	0.240745	2.89399e-56	NA	unprocessed_pseudogene	10	133749950	133751216	1	double homeobox 4 like 12 [Source:HGNC Symbol;Acc:HGNC:38671]
DUX4L13	ENSG00000276046	3.37505	2.61811e-31	2.41039	25.091	3.49209	0.21091	5.06187e-59	NA	unprocessed_pseudogene	10	133753250	133754516	1	double homeobox 4 like 13 [Source:HGNC Symbol;Acc:HGNC:38672]
DUX4L14	ENSG00000276904	3.41265	3.93298e-32	2.46321	26.3129	3.53038	0.205406	1.47769e-63	NA	unprocessed_pseudogene	10	133756559	133757825	1	double homeobox 4 like 14 [Source:HGNC Symbol;Acc:HGNC:38673]
DUX4L15	ENSG00000278641	3.51695	9.81691e-34	2.29322	26.3078	3.63629	0.20149	6.26089e-70	NA	unprocessed_pseudogene	10	133759859	133761125	1	double homeobox 4 like 15 [Source:HGNC Symbol;Acc:HGNC:38674]
DUX4L2	ENSG00000280457	3.41313	1.02005e-29	1.84139	19.7149	3.53137	0.207424	2.28618e-62	NA	unprocessed_pseudogene	4	190091005	190092279	1	double homeobox 4 like 2 [Source:HGNC Symbol;Acc:HGNC:37267]
DUX4L20	ENSG00000276164	3.51349	1.1463e-36	2.33737	26.7618	3.63176	0.20291	8.941e-69	NA	unprocessed_pseudogene	10	133683668	133684936	1	double homeobox 4 like 20 [Source:HGNC Symbol;Acc:HGNC:50801]
DUX4L21	ENSG00000275610	3.69961	3.91757e-36	1.48066	19.3134	3.82095	0.238272	2.14198e-55	NA	unprocessed_pseudogene	10	133680369	133681637	1	double homeobox 4 like 21 [Source:HGNC Symbol;Acc:HGNC:50802]
DUX4L22	ENSG00000277274	3.47422	1.21569e-35	2.34933	26.1845	3.59185	0.2041	1.56873e-66	NA	unprocessed_pseudogene	10	133677059	133678327	1	double homeobox 4 like 22 [Source:HGNC Symbol;Acc:HGNC:50803]
DUX4L23	ENSG00000276964	3.51776	1.92072e-33	2.30765	26.4862	3.63661	0.204581	7.37622e-68	NA	unprocessed_pseudogene	10	133673749	133675017	1	double homeobox 4 like 23 [Source:HGNC Symbol;Acc:HGNC:50804]
DUX4L24	ENSG00000274599	3.42589	5.36705e-32	2.43648	26.2429	3.54453	0.204902	2.46589e-64	NA	unprocessed_pseudogene	10	133670450	133671718	1	double homeobox 4 like 24 [Source:HGNC Symbol;Acc:HGNC:50805]
DUX4L25	ENSG00000280337	3.4439	9.85141e-34	2.30576	25.1431	3.5624	0.208523	8.52162e-63	NA	unprocessed_pseudogene	10	133667151	133668419	1	double homeobox 4 like 25 [Source:HGNC Symbol;Acc:HGNC:50806]
DUX4L3	ENSG00000281627	3.3918	4.05636e-29	1.85629	19.5956	3.50897	0.207091	8.63889e-62	NA	unprocessed_pseudogene	4	190087705	190088979	1	double homeobox 4 like 3 [Source:HGNC Symbol;Acc:HGNC:38688]
DUX4L4	ENSG00000258834	3.47525	7.99802e-29	1.83426	20.4569	3.59656	0.208471	5.15517e-64	NA	unprocessed_pseudogene	4	190081118	190082386	1	double homeobox 4 like 4 [Source:HGNC Symbol;Acc:HGNC:38686]
DUX4L5	ENSG00000280799	3.45166	3.70923e-29	1.85846	20.4325	3.56993	0.205921	1.40056e-64	NA	unprocessed_pseudogene	4	190077818	190079092	1	double homeobox 4 like 5 [Source:HGNC Symbol;Acc:HGNC:38689]
DUX4L6	ENSG00000281058	3.36877	1.40991e-29	1.91049	19.8056	3.48816	0.205474	5.12352e-62	NA	unprocessed_pseudogene	4	190074525	190075799	1	double homeobox 4 like 6 [Source:HGNC Symbol;Acc:HGNC:37265]
DUX4L7	ENSG00000281652	3.45367	8.08976e-32	1.92711	21.1982	3.57233	0.204381	1.22402e-65	NA	unprocessed_pseudogene	4	190071232	190072506	1	double homeobox 4 like 7 [Source:HGNC Symbol;Acc:HGNC:37266]
DUX4L8	ENSG00000281720	3.35736	2.29522e-30	1.76221	18.144	3.47669	0.211283	2.64208e-58	NA	unprocessed_pseudogene	4	190067935	190069209	1	double homeobox 4 like 8 [Source:HGNC Symbol;Acc:HGNC:38670]
DVL1	ENSG00000107404	-1.81399	2.29963e-31	78.0932	22.1693	-1.70465	0.157789	1.73453e-25	1855	protein_coding	1	1335276	1349350	-1	dishevelled segment polarity protein 1 [Source:HGNC Symbol;Acc:HGNC:3084]
DXO	ENSG00000204348	-1.09032	1.07664e-07	24.6706	11.5804	-0.977394	0.212652	2.36385e-05	1797	protein_coding	6	31969810	31972292	-1	decapping exoribonuclease [Source:HGNC Symbol;Acc:HGNC:2992]
DYNC1I2P1	ENSG00000225137	-1.31498	9.99097e-18	21.3919	8.58979	-1.20598	0.178762	1.84222e-10	NA	processed_pseudogene	10	50264978	50266815	1	dynein cytoplasmic 1 intermediate chain 2 pseudogene 1 [Source:HGNC Symbol;Acc:HGNC:45012]
DYNC2H1	ENSG00000187240	-2.0832	2.00424e-19	96.2643	22.5947	-1.97681	0.251925	7.85979e-14	79659	protein_coding	11	103109431	103479863	1	dynein cytoplasmic 2 heavy chain 1 [Source:HGNC Symbol;Acc:HGNC:2962]
DYNC2LI1	ENSG00000138036	-1.6429	4.84593e-10	11.3419	3.60025	-1.5377	0.263244	4.47301e-08	51626	protein_coding	2	43774039	43810010	1	dynein cytoplasmic 2 light intermediate chain 1 [Source:HGNC Symbol;Acc:HGNC:24595]
E2F1	ENSG00000101412	-1.76228	3.7907e-32	44.2371	12.8998	-1.65494	0.151092	3.55392e-26	1869	protein_coding	20	33675683	33686404	-1	E2F transcription factor 1 [Source:HGNC Symbol;Acc:HGNC:3113]
E2F4	ENSG00000205250	-1.49317	1.25804e-26	68.8404	24.338	-1.3842	0.144882	4.22378e-20	1874	protein_coding	16	67192169	67198918	1	E2F transcription factor 4 [Source:HGNC Symbol;Acc:HGNC:3118]
E2F7	ENSG00000165891	1.20809	1.65328e-20	34.9141	80.5997	1.31959	0.135159	5.92623e-21	144455	protein_coding	12	77021247	77065580	-1	E2F transcription factor 7 [Source:HGNC Symbol;Acc:HGNC:23820]
EBF3	ENSG00000108001	-1.64771	6.83211e-24	21.1462	6.55981	-1.54888	0.183537	7.20725e-16	253738	protein_coding	10	129835283	129963841	-1	early B cell factor 3 [Source:HGNC Symbol;Acc:HGNC:19087]
EBF4	ENSG00000088881	-2.39297	5.17796e-25	15.4388	2.83952	-2.29309	0.248507	8.33917e-19	57593	protein_coding	20	2692878	2760108	1	early B cell factor 4 [Source:HGNC Symbol;Acc:HGNC:29278]
EBLN3P	ENSG00000281649	-1.1615	7.08502e-16	34.1532	15.1184	-1.05732	0.162857	9.26068e-10	NA	lincRNA	9	37079857	37090507	1	endogenous Bornavirus-like nucleoprotein 3, pseudogene [Source:HGNC Symbol;Acc:HGNC:50682]
EBPL	ENSG00000123179	-1.75007	8.29349e-13	10.5116	3.04282	-1.65153	0.277378	2.35484e-08	84650	protein_coding	13	49660723	49691475	-1	emopamil binding protein like [Source:HGNC Symbol;Acc:HGNC:18061]
ECEL1	ENSG00000171551	-3.8207	5.27392e-62	14.1453	0.935024	-3.73656	0.283497	1.29918e-37	9427	protein_coding	2	232479827	232487828	-1	endothelin converting enzyme like 1 [Source:HGNC Symbol;Acc:HGNC:3147]
ECI1	ENSG00000167969	-1.08066	2.69521e-09	39.0478	18.4314	-0.967901	0.172332	1.54883e-07	1632	protein_coding	16	2239395	2252300	-1	enoyl-CoA delta isomerase 1 [Source:HGNC Symbol;Acc:HGNC:2703]
ECI2	ENSG00000198721	-1.30002	2.21756e-13	24.1712	9.65919	-1.19837	0.200878	2.19934e-08	10455	protein_coding	6	4115689	4135597	-1	enoyl-CoA delta isomerase 2 [Source:HGNC Symbol;Acc:HGNC:14601]
ECM1	ENSG00000143369	1.95129	5.74739e-13	2.94991	11.459	2.0684	0.285709	6.52591e-12	1893	protein_coding	1	150508062	150513789	1	extracellular matrix protein 1 [Source:HGNC Symbol;Acc:HGNC:3153]
EDA2R	ENSG00000131080	4.24971	6.74512e-92	1.834	35.0045	4.37302	0.233472	2.82679e-75	60401	protein_coding	X	66595637	66639298	-1	ectodysplasin A2 receptor [Source:HGNC Symbol;Acc:HGNC:17756]
EDEM2	ENSG00000088298	-1.46692	4.63003e-15	21.5473	7.82728	-1.35705	0.21026	1.17802e-09	55741	protein_coding	20	35115357	35147364	-1	ER degradation enhancing alpha-mannosidase like protein 2 [Source:HGNC Symbol;Acc:HGNC:15877]
EDF1	ENSG00000107223	-2.1476	3.83074e-26	122.426	27.5942	-2.03847	0.233384	6.23307e-17	8721	protein_coding	9	136862119	136866286	-1	endothelial differentiation related factor 1 [Source:HGNC Symbol;Acc:HGNC:3164]
EEF1A2	ENSG00000101210	-1.54235	8.54188e-20	73.6529	25.4876	-1.41892	0.205629	6.66189e-11	1917	protein_coding	20	63488012	63499322	-1	eukaryotic translation elongation factor 1 alpha 2 [Source:HGNC Symbol;Acc:HGNC:3192]
EEF1DP1	ENSG00000228887	-1.16766	2.46258e-07	27.682	12.3279	-1.05248	0.239911	5.86968e-05	NA	processed_pseudogene	19	14070342	14071237	1	eukaryotic translation elongation factor 1 delta pseudogene 1 [Source:HGNC Symbol;Acc:HGNC:32474]
EEF2KMT	ENSG00000118894	-2.3127	7.60444e-24	17.0889	3.57867	-2.18388	0.270405	1.32862e-14	196483	protein_coding	16	5084304	5097808	-1	eukaryotic elongation factor 2 lysine methyltransferase [Source:HGNC Symbol;Acc:HGNC:32221]
EFCAB8	ENSG00000215529	4.66651	1.22594e-71	0.608958	15.3635	4.79497	0.321608	5.52781e-48	388795	protein_coding	20	32858923	32961609	1	EF-hand calcium binding domain 8 [Source:HGNC Symbol;Acc:HGNC:34532]
EFEMP1	ENSG00000115380	-2.0307	2.34016e-12	10.8579	2.55642	-1.92931	0.275253	3.19454e-11	2202	protein_coding	2	55865967	55924139	-1	EGF containing fibulin extracellular matrix protein 1 [Source:HGNC Symbol;Acc:HGNC:3218]
EFHD2	ENSG00000142634	-1.78955	1.63652e-22	23.1608	6.72027	-1.68065	0.201703	1.71901e-15	79180	protein_coding	1	15409895	15430343	1	EF-hand domain family member D2 [Source:HGNC Symbol;Acc:HGNC:28670]
EFNB1	ENSG00000090776	1.26146	2.13543e-10	25.061	60.1344	1.37962	0.218552	2.80999e-09	1947	protein_coding	X	68828997	68842147	1	ephrin B1 [Source:HGNC Symbol;Acc:HGNC:3226]
EFNB3	ENSG00000108947	-1.36021	1.00077e-10	10.1817	3.93389	-1.25388	0.225615	2.12417e-07	1949	protein_coding	17	7705202	7711378	1	ephrin B3 [Source:HGNC Symbol;Acc:HGNC:3228]
EFR3B	ENSG00000084710	-1.97015	2.13315e-14	11.5213	3.08013	-1.83767	0.288649	2.02534e-09	22979	protein_coding	2	25042130	25159137	1	EFR3 homolog B [Source:HGNC Symbol;Acc:HGNC:29155]
EFTUD2	ENSG00000108883	-2.11885	2.54942e-59	162.052	37.2429	-2.01077	0.153082	2.3057e-37	9343	protein_coding	17	44849943	44899662	-1	elongation factor Tu GTP binding domain containing 2 [Source:HGNC Symbol;Acc:HGNC:30858]
EGFL7	ENSG00000172889	-1.70978	1.38236e-18	45.1394	13.7034	-1.59855	0.176205	3.33454e-18	51162	protein_coding	9	136658856	136672678	1	EGF like domain multiple 7 [Source:HGNC Symbol;Acc:HGNC:20594]
EIF1	ENSG00000173812	-1.20847	1.03087e-17	182.479	79.103	-1.09398	0.155373	2.58714e-11	10209	protein_coding	17	41688885	41692668	1	eukaryotic translation initiation factor 1 [Source:HGNC Symbol;Acc:HGNC:3249]
EIF2B2	ENSG00000119718	-1.20264	2.32009e-17	47.0666	20.335	-1.09522	0.160477	1.09696e-10	8892	protein_coding	14	75002911	75012366	1	eukaryotic translation initiation factor 2B subunit beta [Source:HGNC Symbol;Acc:HGNC:3258]
EIF2B3	ENSG00000070785	-1.47381	7.99809e-19	22.7595	8.24459	-1.36373	0.172253	4.59346e-14	8891	protein_coding	1	44850522	44986722	-1	eukaryotic translation initiation factor 2B subunit gamma [Source:HGNC Symbol;Acc:HGNC:3259]
EIF2D	ENSG00000143486	-1.07192	1.65735e-16	84.372	40.1826	-0.957552	0.135984	2.57644e-11	1939	protein_coding	1	206571292	206612463	-1	eukaryotic translation initiation factor 2D [Source:HGNC Symbol;Acc:HGNC:6583]
EIF2S2P4	ENSG00000128692	-1.27036	1.1883e-13	46.0238	19.0111	-1.15912	0.144014	1.64688e-14	NA	processed_pseudogene	2	170751805	170752788	1	eukaryotic translation initiation factor 2 subunit 2 beta pseudogene 4 [Source:HGNC Symbol;Acc:HGNC:37626]
EIF2S3	ENSG00000130741	-1.597	6.62898e-17	188.393	62.3285	-1.47958	0.213875	5.93025e-11	1968	protein_coding	X	24054716	24077971	1	eukaryotic translation initiation factor 2 subunit gamma [Source:HGNC Symbol;Acc:HGNC:3267]
EIF2S3B	ENSG00000180574	-1.66117	5.09166e-15	45.5827	14.4881	-1.54346	0.235749	6.59133e-10	255308	protein_coding	12	10505602	10523135	1	eukaryotic translation initiation factor 2 subunit gamma B [Source:HGNC Symbol;Acc:HGNC:43863]
EIF3G	ENSG00000130811	-1.0553	5.31673e-12	163.374	78.7162	-0.938639	0.175602	6.49881e-07	8666	protein_coding	19	10115017	10119918	-1	eukaryotic translation initiation factor 3 subunit G [Source:HGNC Symbol;Acc:HGNC:3274]
EIF3J	ENSG00000104131	-1.53684	2.33825e-11	17.7641	6.11024	-1.43245	0.24763	6.14296e-08	8669	protein_coding	15	44537057	44563029	1	eukaryotic translation initiation factor 3 subunit J [Source:HGNC Symbol;Acc:HGNC:3270]
EIF3K	ENSG00000178982	-1.33582	4.06037e-13	98.5508	39.1856	-1.21485	0.201495	1.52987e-08	27335	protein_coding	19	38619082	38636955	1	eukaryotic translation initiation factor 3 subunit K [Source:HGNC Symbol;Acc:HGNC:24656]
EIF4A1P10	ENSG00000229132	-1.20325	8.47413e-15	103.989	45.278	-1.08793	0.174856	4.86927e-09	NA	processed_pseudogene	X	92113246	92114461	-1	eukaryotic translation initiation factor 4A1 pseudogene 10 [Source:HGNC Symbol;Acc:HGNC:37930]
EIF4A1P2	ENSG00000235001	-1.00809	1.96704e-07	10.8319	5.46992	-0.891391	0.220261	0.00023246	NA	processed_pseudogene	Y	5337745	5338964	-1	eukaryotic translation initiation factor 4A1 pseudogene 2 [Source:HGNC Symbol;Acc:HGNC:23946]
EIF4EBP1	ENSG00000187840	-4.20758	6.08261e-88	115.344	6.20989	-4.09906	0.15441	4.97243e-151	1978	protein_coding	8	38030341	38060365	1	eukaryotic translation initiation factor 4E binding protein 1 [Source:HGNC Symbol;Acc:HGNC:3288]
EIF5	ENSG00000100664	-1.23079	2.81186e-13	185.383	78.8718	-1.12371	0.182571	7.28051e-09	1983	protein_coding	14	103333544	103345025	1	eukaryotic translation initiation factor 5 [Source:HGNC Symbol;Acc:HGNC:3299]
EIF6	ENSG00000242372	-1.52152	1.79725e-18	59.4076	20.6618	-1.41353	0.205594	7.85964e-11	3692	protein_coding	20	35278911	35284985	-1	eukaryotic translation initiation factor 6 [Source:HGNC Symbol;Acc:HGNC:6159]
ELF3	ENSG00000163435	5.70491	2.96932e-68	0.296176	16.0227	5.86454	0.415393	4.33331e-43	1999	protein_coding	1	202007945	202017188	1	E74 like ETS transcription factor 3 [Source:HGNC Symbol;Acc:HGNC:3318]
ELMOD2	ENSG00000179387	-1.01442	1.01332e-05	12.6282	6.081	-0.91768	0.237626	0.000472166	255520	protein_coding	4	140524158	140553770	1	ELMO domain containing 2 [Source:HGNC Symbol;Acc:HGNC:28111]
ELOA3	ENSG00000183791	2.85539	4.23002e-17	1.4217	10.4079	2.98219	0.315109	9.78789e-20	162699	protein_coding	18	47028202	47030078	-1	elongin A3 [Source:HGNC Symbol;Acc:HGNC:24617]
ELOA3D	ENSG00000274744	3.18138	1.00445e-13	1.1277	10.3683	3.31352	0.389379	4.04847e-16	107983955	protein_coding	18	46962768	46964408	-1	elongin A3 family member D [Source:HGNC Symbol;Acc:HGNC:33511]
ELOB	ENSG00000103363	-1.83385	2.90336e-20	111.332	31.4007	-1.71289	0.212618	1.55202e-14	6923	protein_coding	16	2771414	2777297	-1	elongin B [Source:HGNC Symbol;Acc:HGNC:11619]
ELOF1	ENSG00000130165	-1.0396	2.38876e-09	49.6061	23.9369	-0.935779	0.197408	1.24042e-05	84337	protein_coding	19	11551147	11559236	-1	elongation factor 1 homolog [Source:HGNC Symbol;Acc:HGNC:28691]
ELOVL2	ENSG00000197977	1.29594	2.91977e-08	9.06759	22.3164	1.41103	0.210817	2.595e-10	54898	protein_coding	6	10980759	11044314	-1	ELOVL fatty acid elongase 2 [Source:HGNC Symbol;Acc:HGNC:14416]
ELOVL6	ENSG00000170522	-1.40467	2.55442e-12	18.6654	6.96372	-1.29706	0.184298	2.64154e-11	79071	protein_coding	4	110045846	110199199	-1	ELOVL fatty acid elongase 6 [Source:HGNC Symbol;Acc:HGNC:15829]
ELP5	ENSG00000170291	-1.07249	5.25234e-13	44.6056	20.9812	-0.966397	0.154655	4.13803e-09	23587	protein_coding	17	7251416	7259940	1	elongator acetyltransferase complex subunit 5 [Source:HGNC Symbol;Acc:HGNC:30617]
ELP6	ENSG00000163832	-1.84144	1.12847e-24	37.3532	10.4349	-1.73228	0.182105	6.20596e-20	54859	protein_coding	3	47495640	47513761	-1	elongator acetyltransferase complex subunit 6 [Source:HGNC Symbol;Acc:HGNC:25976]
EMC4	ENSG00000128463	-1.48143	1.67194e-15	20.0284	7.03171	-1.38396	0.208116	3.41544e-10	51234	protein_coding	15	34224999	34230156	1	ER membrane protein complex subunit 4 [Source:HGNC Symbol;Acc:HGNC:28032]
EMC7	ENSG00000134153	-1.44656	3.77466e-15	15.0674	5.52686	-1.33954	0.187162	1.16199e-11	56851	protein_coding	15	34084017	34101948	-1	ER membrane protein complex subunit 7 [Source:HGNC Symbol;Acc:HGNC:24301]
EMC9	ENSG00000100908	-1.17338	6.29807e-08	14.2732	6.27827	-1.06883	0.241808	5.10295e-05	51016	protein_coding	14	24138959	24141588	-1	ER membrane protein complex subunit 9 [Source:HGNC Symbol;Acc:HGNC:20273]
EMD	ENSG00000102119	-1.50687	2.24994e-30	49.7372	17.5309	-1.39522	0.148184	1.51761e-19	2010	protein_coding	X	154379197	154381523	1	emerin [Source:HGNC Symbol;Acc:HGNC:3331]
EME1	ENSG00000154920	-1.29806	2.51487e-12	85.2412	34.6121	-1.18525	0.149824	4.80889e-14	146956	protein_coding	17	50373220	50381483	1	essential meiotic structure-specific endonuclease 1 [Source:HGNC Symbol;Acc:HGNC:24965]
EMG1	ENSG00000126749	-1.50131	1.28706e-21	28.1652	9.9795	-1.39081	0.169377	4.56277e-15	10436	protein_coding	12	6970893	6979941	1	EMG1, N1-specific pseudouridine methyltransferase [Source:NCBI gene;Acc:10436]
EMID1	ENSG00000186998	-1.91841	1.74132e-18	11.3538	3.01319	-1.8084	0.236481	3.4716e-13	129080	protein_coding	22	29205851	29259597	1	EMI domain containing 1 [Source:HGNC Symbol;Acc:HGNC:18036]
EMILIN3	ENSG00000183798	-1.90574	5.92319e-20	11.0789	2.86931	-1.80485	0.218669	3.24966e-15	90187	protein_coding	20	41359966	41366827	-1	elastin microfibril interfacer 3 [Source:HGNC Symbol;Acc:HGNC:16123]
EML4	ENSG00000143924	-1.14034	1.18471e-13	90.7463	40.9562	-1.03524	0.169689	1.00329e-08	27436	protein_coding	2	42169350	42332548	1	echinoderm microtubule associated protein like 4 [Source:HGNC Symbol;Acc:HGNC:1316]
ENGASE	ENSG00000167280	-1.37148	3.31952e-19	31.3509	12.0378	-1.26345	0.168863	1.16089e-12	64772	protein_coding	17	79074939	79088599	1	endo-beta-N-acetylglucosaminidase [Source:HGNC Symbol;Acc:HGNC:24622]
ENPP2	ENSG00000136960	-1.89458	9.69407e-14	23.5347	6.44088	-1.77398	0.251437	2.34844e-11	5168	protein_coding	8	119557086	119673453	-1	ectonucleotide pyrophosphatase/phosphodiesterase 2 [Source:HGNC Symbol;Acc:HGNC:3357]
ENSA	ENSG00000143420	-2.05435	1.03679e-61	95.3853	22.9107	-1.94432	0.141041	4.20133e-41	2029	protein_coding	1	150600851	150629612	-1	endosulfine alpha [Source:HGNC Symbol;Acc:HGNC:3360]
ENTPD4	ENSG00000197217	-1.48787	3.10318e-27	43.7582	15.5681	-1.37981	0.15325	6.09131e-18	9583	protein_coding	8	23385783	23457695	-1	ectonucleoside triphosphate diphosphohydrolase 4 [Source:HGNC Symbol;Acc:HGNC:14573]
ENTPD5	ENSG00000187097	-2.06201	3.8403e-24	41.518	9.80912	-1.95013	0.166911	1.05564e-29	957	protein_coding	14	73958010	74019399	-1	ectonucleoside triphosphate diphosphohydrolase 5 [Source:HGNC Symbol;Acc:HGNC:3367]
ENTR1	ENSG00000165689	-2.19371	3.72873e-33	66.1395	14.4565	-2.08549	0.191314	6.17738e-26	10807	protein_coding	9	136401922	136410609	-1	endosome associated trafficking regulator 1 [Source:HGNC Symbol;Acc:HGNC:10667]
EPAS1	ENSG00000116016	1.15239	6.39566e-07	8.49199	18.9436	1.26895	0.210798	1.61437e-08	2034	protein_coding	2	46293667	46386703	1	endothelial PAS domain protein 1 [Source:HGNC Symbol;Acc:HGNC:3374]
EPB41L4A.AS1	ENSG00000224032	-1.70932	3.84092e-26	34.7591	10.5886	-1.60036	0.162663	2.90226e-21	NA	lincRNA	5	112160526	112164276	1	EPB41L4A antisense RNA 1 [Source:HGNC Symbol;Acc:HGNC:30749]
EPHA2	ENSG00000142627	2.73005	1.00081e-25	14.8588	98.7068	2.85119	0.269017	1.47468e-24	1969	protein_coding	1	16124337	16156087	-1	EPH receptor A2 [Source:HGNC Symbol;Acc:HGNC:3386]
EPHA3	ENSG00000044524	-2.09421	2.28197e-28	19.1135	4.38088	-1.99068	0.190776	7.91392e-24	2042	protein_coding	3	89107524	89482134	1	EPH receptor A3 [Source:HGNC Symbol;Acc:HGNC:3387]
EPHA4	ENSG00000116106	-1.4334	4.22709e-18	58.2058	21.403	-1.3268	0.174231	4.40852e-13	2043	protein_coding	2	221418027	221574202	-1	EPH receptor A4 [Source:HGNC Symbol;Acc:HGNC:3388]
EPHA7	ENSG00000135333	-1.35261	3.05473e-09	14.8658	5.74693	-1.24123	0.189648	6.67254e-10	2045	protein_coding	6	93240020	93419547	-1	EPH receptor A7 [Source:HGNC Symbol;Acc:HGNC:3390]
EPHB4	ENSG00000196411	-1.24894	7.36724e-21	68.8457	28.8306	-1.14085	0.145966	9.90501e-14	2050	protein_coding	7	100802565	100827521	-1	EPH receptor B4 [Source:HGNC Symbol;Acc:HGNC:3395]
EPHX1	ENSG00000143819	-1.29096	8.74177e-14	22.443	9.1575	-1.17927	0.184095	1.59119e-09	2052	protein_coding	1	225810092	225845563	1	epoxide hydrolase 1 [Source:HGNC Symbol;Acc:HGNC:3401]
EPOP	ENSG00000273604	-1.24058	2.42763e-11	12.3251	5.16423	-1.13415	0.188678	1.69511e-08	100170841	protein_coding	17	38671703	38675421	-1	elongin BC and polycomb repressive complex 2 associated protein [Source:HGNC Symbol;Acc:HGNC:34493]
EPPK1	ENSG00000261150	1.00497	0.000905986	78.1073	156.901	1.13121	0.262749	8.22815e-05	83481	protein_coding	8	143857324	143878464	-1	epiplakin 1 [Source:HGNC Symbol;Acc:HGNC:15577]
EPRS	ENSG00000136628	-1.65741	1.37899e-24	226.325	71.6002	-1.549	0.154912	6.06957e-22	2058	protein_coding	1	219968601	220046658	-1	glutamyl-prolyl-tRNA synthetase [Source:HGNC Symbol;Acc:HGNC:3418]
ERAL1	ENSG00000132591	-1.37714	3.21823e-13	29.4017	11.1976	-1.27282	0.209907	1.24921e-08	26284	protein_coding	17	28854938	28861067	1	Era like 12S mitochondrial rRNA chaperone 1 [Source:HGNC Symbol;Acc:HGNC:3424]
ERBB3	ENSG00000065361	-1.67342	3.9379e-16	12.4786	3.8501	-1.56689	0.201114	1.1936e-13	2065	protein_coding	12	56076799	56103505	1	erb-b2 receptor tyrosine kinase 3 [Source:HGNC Symbol;Acc:HGNC:3431]
ERCC1	ENSG00000012061	-2.66361	1.29187e-47	43.1272	6.76616	-2.55497	0.169555	5.3466e-49	2067	protein_coding	19	45407333	45478828	-1	ERCC excision repair 1, endonuclease non-catalytic subunit [Source:HGNC Symbol;Acc:HGNC:3433]
ERCC2	ENSG00000104884	-2.03131	5.26531e-39	48.8018	11.8469	-1.92231	0.155287	2.93059e-33	2068	protein_coding	19	45349837	45370918	-1	ERCC excision repair 2, TFIIH core complex helicase subunit [Source:HGNC Symbol;Acc:HGNC:3434]
ERG28	ENSG00000133935	-1.61282	1.05264e-29	28.9693	9.44822	-1.50427	0.159497	1.31417e-19	11161	protein_coding	14	75649791	75661189	-1	ergosterol biosynthesis 28 homolog [Source:HGNC Symbol;Acc:HGNC:1187]
ERGIC3	ENSG00000125991	-1.00485	1.24687e-12	173.36	86.2933	-0.892627	0.144569	6.47936e-09	51614	protein_coding	20	35542021	35557634	1	ERGIC and golgi 3 [Source:HGNC Symbol;Acc:HGNC:15927]
ERMAP	ENSG00000164010	1.32533	2.2693e-14	5.7727	14.3347	1.43277	0.190315	8.28491e-13	114625	protein_coding	1	42817088	42844993	1	erythroblast membrane associated protein (Scianna blood group) [Source:HGNC Symbol;Acc:HGNC:15743]
ERMARD	ENSG00000130023	-2.31519	1.34937e-35	41.4487	8.28173	-2.20793	0.184124	3.03579e-31	55780	protein_coding	6	169751622	169781584	1	ER membrane associated RNA degradation [Source:HGNC Symbol;Acc:HGNC:21056]
ERN2	ENSG00000134398	4.09777	6.83669e-37	0.742361	12.7896	4.23518	0.376859	1.57883e-27	10595	protein_coding	16	23690326	23713500	-1	endoplasmic reticulum to nucleus signaling 2 [Source:HGNC Symbol;Acc:HGNC:16942]
ERV3.1	ENSG00000213462	1.10454	4.23452e-07	6.51861	13.9567	1.21343	0.241057	3.10198e-06	2086	protein_coding	7	64990809	65006743	-1	endogenous retrovirus group 3 member 1, envelope [Source:HGNC Symbol;Acc:HGNC:3454]
ERVW.1	ENSG00000242950	1.90502	1.1288e-22	4.54076	16.9409	2.01821	0.191637	2.96269e-24	30816	protein_coding	7	92468380	92477986	-1	endogenous retrovirus group W member 1, envelope [Source:HGNC Symbol;Acc:HGNC:13525]
ESAM	ENSG00000149564	3.25861	1.612e-41	1.17226	11.3326	3.38081	0.25752	2.51775e-37	90952	protein_coding	11	124752583	124762290	-1	endothelial cell adhesion molecule [Source:HGNC Symbol;Acc:HGNC:17474]
ESF1	ENSG00000089048	-1.08253	1.96251e-07	14.5784	6.7437	-0.986881	0.243676	0.000229673	51575	protein_coding	20	13714322	13784886	-1	ESF1 nucleolar pre-rRNA processing protein homolog [Source:HGNC Symbol;Acc:HGNC:15898]
ESYT1	ENSG00000139641	-1.3281	5.51581e-27	81.155	32.2099	-1.21732	0.1319	8.21703e-19	23344	protein_coding	12	56118250	56144671	1	extended synaptotagmin 1 [Source:HGNC Symbol;Acc:HGNC:29534]
ETNK2	ENSG00000143845	-1.09013	3.74399e-11	27.532	12.9038	-0.982718	0.17711	2.2296e-07	55224	protein_coding	1	204131062	204152003	-1	ethanolamine kinase 2 [Source:HGNC Symbol;Acc:HGNC:25575]
EXO1	ENSG00000174371	-2.04894	5.99166e-26	157.059	37.831	-1.94383	0.203602	4.48887e-20	9156	protein_coding	1	241847967	241895148	1	exonuclease 1 [Source:HGNC Symbol;Acc:HGNC:3511]
EXOC7	ENSG00000182473	-1.51024	1.25956e-27	84.1238	29.4773	-1.39954	0.143283	5.68743e-21	23265	protein_coding	17	76081017	76121576	-1	exocyst complex component 7 [Source:HGNC Symbol;Acc:HGNC:23214]
EXOSC1	ENSG00000171311	-1.29166	2.4847e-18	31.8254	12.971	-1.18245	0.156403	6.59768e-13	51013	protein_coding	10	97436142	97446017	-1	exosome component 1 [Source:HGNC Symbol;Acc:HGNC:17286]
EXOSC2	ENSG00000130713	-2.52854	3.30641e-56	80.724	14.0878	-2.41692	0.163875	5.69242e-47	23404	protein_coding	9	130693721	130704894	1	exosome component 2 [Source:HGNC Symbol;Acc:HGNC:17097]
EXOSC3	ENSG00000107371	-1.14957	2.6268e-06	10.7318	4.72614	-1.05414	0.271725	0.000442275	51010	protein_coding	9	37766978	37801437	-1	exosome component 3 [Source:HGNC Symbol;Acc:HGNC:17944]
EXOSC4	ENSG00000178896	-2.84217	1.87796e-27	37.7803	5.16048	-2.74672	0.273002	3.31171e-22	54512	protein_coding	8	144078626	144080647	1	exosome component 4 [Source:HGNC Symbol;Acc:HGNC:18189]
EXOSC5	ENSG00000077348	-1.733	4.91609e-16	19.4155	5.73682	-1.62579	0.191833	5.38433e-16	56915	protein_coding	19	41386374	41397479	-1	exosome component 5 [Source:HGNC Symbol;Acc:HGNC:24662]
EXOSC7	ENSG00000075914	-1.44033	1.30671e-15	23.2285	8.51811	-1.33425	0.183061	4.6312e-12	23016	protein_coding	3	44975241	45036066	1	exosome component 7 [Source:HGNC Symbol;Acc:HGNC:28112]
EXOSC8	ENSG00000120699	-1.45442	3.2819e-15	32.2454	11.6481	-1.34564	0.176041	3.55506e-13	11340	protein_coding	13	36998816	37009613	1	exosome component 8 [Source:HGNC Symbol;Acc:HGNC:17035]
EXPH5	ENSG00000110723	-1.60363	3.46061e-18	30.6216	9.94538	-1.50007	0.203485	2.56306e-12	23086	protein_coding	11	108505431	108593738	-1	exophilin 5 [Source:HGNC Symbol;Acc:HGNC:30578]
FAAP100	ENSG00000185504	-1.34232	2.85823e-10	34.5907	13.5043	-1.23528	0.205263	1.6298e-08	80233	protein_coding	17	81539885	81553961	-1	Fanconi anemia core complex associated protein 100 [Source:HGNC Symbol;Acc:HGNC:26171]
FAAP24	ENSG00000131944	-1.60931	1.61697e-12	14.7957	4.84502	-1.50188	0.243885	7.14176e-09	91442	protein_coding	19	32972209	32978222	1	Fanconi anemia core complex associated protein 24 [Source:HGNC Symbol;Acc:HGNC:28467]
FADS1	ENSG00000149485	-1.23968	4.612e-09	80.0799	33.9057	-1.12575	0.242321	1.89976e-05	3992	protein_coding	11	61799625	61829318	-1	fatty acid desaturase 1 [Source:HGNC Symbol;Acc:HGNC:3574]
FAHD2A	ENSG00000115042	-1.2819	7.29772e-13	32.8691	13.6073	-1.16613	0.183006	1.95691e-09	51011	protein_coding	2	95402721	95416616	1	fumarylacetoacetate hydrolase domain containing 2A [Source:HGNC Symbol;Acc:HGNC:24252]
FAHD2B	ENSG00000144199	-1.83661	5.95654e-20	17.6797	5.04175	-1.7211	0.212791	1.20901e-14	151313	protein_coding	2	97083583	97094882	-1	fumarylacetoacetate hydrolase domain containing 2B [Source:HGNC Symbol;Acc:HGNC:25318]
FAHD2CP	ENSG00000231584	-2.3553	2.06904e-21	14.9862	2.9573	-2.24782	0.232213	1.29822e-20	NA	transcribed_unprocessed_pseudogene	2	96010551	96023380	1	fumarylacetoacetate hydrolase domain containing 2C, pseudogene [Source:HGNC Symbol;Acc:HGNC:44135]
FAM107B	ENSG00000065809	-1.38034	2.35262e-08	10.7877	4.11856	-1.27444	0.274545	1.93024e-05	83641	protein_coding	10	14518557	14774897	-1	family with sequence similarity 107 member B [Source:HGNC Symbol;Acc:HGNC:23726]
FAM118A	ENSG00000100376	-1.2631	2.00146e-12	34.2285	14.1652	-1.15832	0.195402	2.7353e-08	55007	protein_coding	22	45308968	45341955	1	family with sequence similarity 118 member A [Source:HGNC Symbol;Acc:HGNC:1313]
FAM120AOS	ENSG00000188938	-1.27214	3.57643e-19	54.0331	22.3234	-1.16341	0.1589	3.65763e-12	158293	protein_coding	9	93446494	93453592	-1	family with sequence similarity 120A opposite strand [Source:HGNC Symbol;Acc:HGNC:23389]
FAM120C	ENSG00000184083	1.5397	2.79996e-32	10.3654	30.0672	1.65146	0.154842	7.38198e-25	54954	protein_coding	X	54068324	54183281	-1	family with sequence similarity 120C [Source:HGNC Symbol;Acc:HGNC:16949]
FAM122B	ENSG00000156504	-1.22333	2.56666e-13	21.8989	9.2869	-1.11643	0.183036	1.01056e-08	159090	protein_coding	X	134769566	134797232	-1	family with sequence similarity 122B [Source:HGNC Symbol;Acc:HGNC:30490]
FAM129A	ENSG00000135842	-1.1937	0.000334245	12.968	5.68548	-1.08838	0.201999	5.19841e-07	116496	protein_coding	1	184790724	184974550	-1	family with sequence similarity 129 member A [Source:HGNC Symbol;Acc:HGNC:16784]
FAM136A	ENSG00000035141	-1.61149	1.75139e-11	60.4142	19.6984	-1.50975	0.267585	1.34789e-07	84908	protein_coding	2	70295975	70302090	-1	family with sequence similarity 136 member A [Source:HGNC Symbol;Acc:HGNC:25911]
FAM13C	ENSG00000148541	1.4338	5.05301e-09	5.34303	14.5415	1.55221	0.225493	7.4488e-11	220965	protein_coding	10	59246129	59363181	-1	family with sequence similarity 13 member C [Source:HGNC Symbol;Acc:HGNC:19371]
FAM156B	ENSG00000179304	-1.03929	2.07115e-12	38.2786	18.4979	-0.932437	0.162517	7.96405e-08	727866	protein_coding	X	52891306	52908560	1	family with sequence similarity 156 member B [Source:HGNC Symbol;Acc:HGNC:31962]
FAM173A	ENSG00000103254	-1.84406	2.95292e-15	12.8534	3.56154	-1.7378	0.243888	1.44861e-11	65990	protein_coding	16	720581	722601	1	family with sequence similarity 173 member A [Source:HGNC Symbol;Acc:HGNC:14152]
FAM174A	ENSG00000174132	1.41024	3.93994e-15	4.24637	11.3597	1.52847	0.209024	3.90551e-12	345757	protein_coding	5	100535305	100586741	1	family with sequence similarity 174 member A [Source:HGNC Symbol;Acc:HGNC:24943]
FAM189B	ENSG00000160767	-1.27292	5.32506e-12	31.9084	13.0484	-1.16322	0.171019	1.27903e-10	10712	protein_coding	1	155247205	155255483	-1	family with sequence similarity 189 member B [Source:HGNC Symbol;Acc:HGNC:1233]
FAM20A	ENSG00000108950	3.28408	4.0533e-83	3.85112	37.7195	3.4024	0.174802	3.53939e-81	54757	protein_coding	17	68535113	68601389	-1	FAM20A, golgi associated secretory pathway pseudokinase [Source:HGNC Symbol;Acc:HGNC:23015]
FAM213B	ENSG00000157870	-2.83378	1.22947e-39	13.1765	1.83373	-2.73434	0.236411	4.03017e-29	127281	protein_coding	1	2586491	2591469	1	family with sequence similarity 213 member B [Source:HGNC Symbol;Acc:HGNC:28390]
FAM215B	ENSG00000232300	1.5515	9.84551e-11	10.4315	30.6168	1.67034	0.216945	2.3619e-13	NA	lincRNA	17	46558830	46562795	-1	family with sequence similarity 215 member B (non-protein coding) [Source:HGNC Symbol;Acc:HGNC:43639]
FAM217B	ENSG00000196227	-2.15937	1.6137e-22	31.1566	6.83481	-2.06147	0.238141	1.20092e-16	63939	protein_coding	20	59933764	59948680	1	family with sequence similarity 217 member B [Source:HGNC Symbol;Acc:HGNC:16170]
FAM219B	ENSG00000178761	-1.01798	1.29595e-10	19.5146	9.63817	-0.90896	0.162528	1.76135e-07	57184	protein_coding	15	74899987	74907121	-1	family with sequence similarity 219 member B [Source:HGNC Symbol;Acc:HGNC:24695]
FAM227A	ENSG00000184949	-1.65934	6.41188e-11	12.6911	3.92402	-1.5583	0.269506	6.22786e-08	646851	protein_coding	22	38578120	38656629	-1	family with sequence similarity 227 member A [Source:HGNC Symbol;Acc:HGNC:44197]
FAM229A	ENSG00000225828	1.16216	1.51377e-08	7.1514	15.9274	1.2734	0.198624	1.53863e-09	100128071	protein_coding	1	32361270	32364278	-1	family with sequence similarity 229 member A [Source:HGNC Symbol;Acc:HGNC:44652]
FAM229B	ENSG00000203778	-2.17134	1.75634e-24	13.476	2.97723	-2.06575	0.239115	1.3877e-16	619208	protein_coding	6	112087599	112102790	1	family with sequence similarity 229 member B [Source:HGNC Symbol;Acc:HGNC:33858]
FAM234A	ENSG00000167930	-1.26949	4.70973e-10	12.0291	4.88334	-1.1663	0.217157	5.6917e-07	83986	protein_coding	16	234546	268971	1	family with sequence similarity 234 member A [Source:HGNC Symbol;Acc:HGNC:14163]
FAM238C	ENSG00000283709	1.91923	2.50976e-10	3.2586	12.4589	2.03903	0.264035	1.9869e-13	NA	transcribed_unprocessed_pseudogene	10	26931206	26944418	-1	family with sequence similarity 238 member C (non-protein coding) [Source:HGNC Symbol;Acc:HGNC:24672]
FAM3A	ENSG00000071889	-2.47454	5.94029e-56	50.7281	9.00585	-2.36964	0.17184	3.97308e-41	60343	protein_coding	X	154506159	154516242	-1	family with sequence similarity 3 member A [Source:HGNC Symbol;Acc:HGNC:13749]
FAM50A	ENSG00000071859	-1.31021	2.69592e-12	76.9729	31.0007	-1.19919	0.211135	1.09648e-07	9130	protein_coding	X	154444126	154450654	1	family with sequence similarity 50 member A [Source:HGNC Symbol;Acc:HGNC:18786]
FAM69A	ENSG00000154511	1.8867	3.93467e-19	6.29867	23.1375	1.9953	0.20607	1.26732e-20	388650	protein_coding	1	92832737	92961522	-1	family with sequence similarity 69 member A [Source:HGNC Symbol;Acc:HGNC:32213]
FAM69B	ENSG00000165716	-1.41213	1.41759e-15	33.0191	12.3601	-1.30392	0.169616	2.57163e-13	138311	protein_coding	9	136712570	136724050	1	family with sequence similarity 69 member B [Source:HGNC Symbol;Acc:HGNC:28290]
FAM71A	ENSG00000162771	7.01315	6.17122e-54	0.0979956	14.0545	7.26047	0.657476	1.34485e-26	149647	protein_coding	1	212624474	212626778	1	family with sequence similarity 71 member A [Source:HGNC Symbol;Acc:HGNC:26541]
FAM71D	ENSG00000172717	5.74767	5.95209e-63	0.185427	10.1759	5.92215	0.48596	3.01385e-32	161142	protein_coding	14	67189393	67228550	1	family with sequence similarity 71 member D [Source:HGNC Symbol;Acc:HGNC:20101]
FAM83E	ENSG00000105523	4.81501	8.60998e-50	0.638927	18.2821	4.94551	0.297531	1.78253e-59	54854	protein_coding	19	48600810	48614854	-1	family with sequence similarity 83 member E [Source:HGNC Symbol;Acc:HGNC:25972]
FAM83H	ENSG00000180921	-1.64651	3.51749e-20	23.9463	7.64975	-1.53863	0.163139	1.31417e-19	286077	protein_coding	8	143723933	143733801	-1	family with sequence similarity 83 member H [Source:HGNC Symbol;Acc:HGNC:24797]
FAM84B	ENSG00000168672	-2.61685	8.47423e-37	107.844	17.4718	-2.50912	0.191217	2.72487e-37	157638	protein_coding	8	126552442	126558393	-1	family with sequence similarity 84 member B [Source:HGNC Symbol;Acc:HGNC:24166]
FAM86DP	ENSG00000244026	-1.52233	2.6833e-13	10.4563	3.49339	-1.43277	0.254091	1.37207e-07	NA	transcribed_unprocessed_pseudogene	3	75421552	75435110	-1	family with sequence similarity 86 member D, pseudogene [Source:HGNC Symbol;Acc:HGNC:32659]
FAM98A	ENSG00000119812	-1.54746	3.10887e-16	30.4023	10.274	-1.44284	0.185236	1.20972e-13	25940	protein_coding	2	33583658	33599382	-1	family with sequence similarity 98 member A [Source:HGNC Symbol;Acc:HGNC:24520]
FAM98C	ENSG00000130244	-1.62613	1.30093e-17	12.4583	3.94329	-1.52717	0.210246	5.51358e-12	147965	protein_coding	19	38403135	38409088	1	family with sequence similarity 98 member C [Source:HGNC Symbol;Acc:HGNC:27119]
FAN1	ENSG00000198690	-1.28035	2.12457e-13	39.2339	16.0018	-1.17419	0.183913	1.81492e-09	22909	protein_coding	15	30903852	30943108	1	FANCD2 and FANCI associated nuclease 1 [Source:HGNC Symbol;Acc:HGNC:29170]
FANCA	ENSG00000187741	-1.51807	9.96587e-19	90.9458	31.5206	-1.41075	0.161656	6.65827e-17	2175	protein_coding	16	89737549	89816657	-1	Fanconi anemia complementation group A [Source:HGNC Symbol;Acc:HGNC:3582]
FANCB	ENSG00000181544	-1.04296	4.1712e-10	14.4854	6.84661	-0.947072	0.19554	7.70652e-06	2187	protein_coding	X	14835961	14873069	-1	Fanconi anemia complementation group B [Source:HGNC Symbol;Acc:HGNC:3583]
FANCD2	ENSG00000144554	-1.65897	6.25219e-38	143.356	45.2497	-1.54813	0.118127	3.34041e-37	2177	protein_coding	3	10026414	10101930	1	Fanconi anemia complementation group D2 [Source:HGNC Symbol;Acc:HGNC:3585]
FANCE	ENSG00000112039	-1.33481	5.57392e-13	18.9345	7.46986	-1.22762	0.196894	4.49982e-09	2178	protein_coding	6	35452361	35467103	1	Fanconi anemia complementation group E [Source:HGNC Symbol;Acc:HGNC:3586]
FANCG	ENSG00000221829	-1.12448	9.17127e-17	47.7774	21.7727	-1.01548	0.143562	2.07226e-11	2189	protein_coding	9	35073835	35080016	-1	Fanconi anemia complementation group G [Source:HGNC Symbol;Acc:HGNC:3588]
FANCI	ENSG00000140525	-1.0554	7.37851e-09	162.038	77.829	-0.948102	0.195079	7.13157e-06	55215	protein_coding	15	89243949	89317261	1	Fanconi anemia complementation group I [Source:HGNC Symbol;Acc:HGNC:25568]
FARSA	ENSG00000179115	-1.88903	1.19318e-36	94.9317	25.4663	-1.78464	0.172263	1.69024e-23	2193	protein_coding	19	12922479	12934037	-1	phenylalanyl-tRNA synthetase subunit alpha [Source:HGNC Symbol;Acc:HGNC:3592]
FARSB	ENSG00000116120	-1.55679	1.13781e-14	52.7963	17.8668	-1.44847	0.180442	1.94665e-14	10056	protein_coding	2	222570536	222656337	-1	phenylalanyl-tRNA synthetase subunit beta [Source:HGNC Symbol;Acc:HGNC:17800]
FAS	ENSG00000026103	2.7748	1.26992e-33	1.71059	11.8088	2.8955	0.238697	5.91723e-32	355	protein_coding	10	88990582	89015785	1	Fas cell surface death receptor [Source:HGNC Symbol;Acc:HGNC:11920]
FASTKD1	ENSG00000138399	-1.0902	5.66507e-07	15.8195	7.44158	-0.981933	0.221481	4.81609e-05	79675	protein_coding	2	169529749	169573875	-1	FAST kinase domains 1 [Source:HGNC Symbol;Acc:HGNC:26150]
FASTKD3	ENSG00000124279	-1.9156	7.53121e-14	12.8859	3.30935	-1.80722	0.233383	1.70408e-13	79072	protein_coding	5	7859159	7869037	-1	FAST kinase domains 3 [Source:HGNC Symbol;Acc:HGNC:28758]
FASTKD5	ENSG00000215251	-1.28657	3.65979e-17	35.9822	14.6859	-1.17822	0.154209	3.64918e-13	60493	protein_coding	20	3146519	3159897	-1	FAST kinase domains 5 [Source:HGNC Symbol;Acc:HGNC:25790]
FBLIM1	ENSG00000162458	-1.72925	2.87435e-23	19.2576	5.71406	-1.62922	0.206376	5.46485e-14	54751	protein_coding	1	15756607	15786594	1	filamin binding LIM protein 1 [Source:HGNC Symbol;Acc:HGNC:24686]
FBLL1	ENSG00000188573	3.13429	3.08317e-39	1.52717	13.4497	3.25751	0.277176	4.8152e-30	345630	protein_coding	5	168529116	168530634	1	fibrillarin like 1 [Source:HGNC Symbol;Acc:HGNC:35458]
FBXL15	ENSG00000107872	-1.84533	1.08318e-15	17.1991	4.72955	-1.74326	0.246391	2.04987e-11	79176	protein_coding	10	102419189	102423136	1	F-box and leucine rich repeat protein 15 [Source:HGNC Symbol;Acc:HGNC:28155]
FBXL6	ENSG00000182325	-1.84907	2.57322e-22	13.6329	3.75547	-1.74501	0.213849	6.85294e-15	26233	protein_coding	8	144355431	144359376	-1	F-box and leucine rich repeat protein 6 [Source:HGNC Symbol;Acc:HGNC:13603]
FBXO17	ENSG00000269190	-1.98833	1.63521e-20	30.3032	7.63454	-1.88017	0.23811	5.39163e-14	115290	protein_coding	19	38941401	38975910	-1	F-box protein 17 [Source:HGNC Symbol;Acc:HGNC:18754]
FBXO44	ENSG00000132879	-1.59208	4.20911e-24	24.8973	8.1399	-1.48644	0.161	7.96918e-19	93611	protein_coding	1	11654375	11663327	1	F-box protein 44 [Source:HGNC Symbol;Acc:HGNC:24847]
FBXO45	ENSG00000174013	-1.2086	2.75431e-08	23.7064	10.2201	-1.10263	0.249385	5.07484e-05	200933	protein_coding	3	196568611	196589059	1	F-box protein 45 [Source:HGNC Symbol;Acc:HGNC:29148]
FBXO46	ENSG00000177051	-2.0112	1.41918e-36	41.8118	10.2749	-1.9063	0.178917	8.2641e-25	23403	protein_coding	19	45710629	45730904	-1	F-box protein 46 [Source:HGNC Symbol;Acc:HGNC:25069]
FBXW8	ENSG00000174989	1.01529	7.00761e-07	14.8513	30.0809	1.1305	0.200787	1.43633e-07	26259	protein_coding	12	116910956	117031148	1	F-box and WD repeat domain containing 8 [Source:HGNC Symbol;Acc:HGNC:13597]
FCGRT	ENSG00000104870	-2.89352	2.22734e-33	32.5296	4.40753	-2.78952	0.191584	8.40937e-46	2217	protein_coding	19	49506816	49526333	1	Fc fragment of IgG receptor and transporter [Source:HGNC Symbol;Acc:HGNC:3621]
FEM1A	ENSG00000141965	1.5296	1.26533e-15	11.201	32.3544	1.64125	0.194284	6.72406e-16	55527	protein_coding	19	4791681	4801273	1	fem-1 homolog A [Source:HGNC Symbol;Acc:HGNC:16934]
FER	ENSG00000151422	-1.04705	2.88938e-07	23.854	11.3981	-0.9444	0.21571	6.09382e-05	2241	protein_coding	5	108747822	109196841	1	FER tyrosine kinase [Source:HGNC Symbol;Acc:HGNC:3655]
FER1L5	ENSG00000249715	1.20842	4.9951e-05	4.58529	10.62	1.32585	0.243199	3.72072e-07	90342	protein_coding	2	96642737	96704887	1	fer-1 like family member 5 [Source:HGNC Symbol;Acc:HGNC:19044]
FERMT2	ENSG00000073712	-1.16889	1.67194e-15	37.5472	16.5835	-1.06121	0.150248	2.22713e-11	10979	protein_coding	14	52857268	52952435	-1	fermitin family member 2 [Source:HGNC Symbol;Acc:HGNC:15767]
FERMT3	ENSG00000149781	4.02547	5.53787e-51	1.25008	20.3356	4.14837	0.245443	1.73959e-61	83706	protein_coding	11	64206678	64223886	1	fermitin family member 3 [Source:HGNC Symbol;Acc:HGNC:23151]
FES	ENSG00000182511	4.06803	2.22772e-76	1.12196	18.7403	4.18795	0.246797	5.70316e-62	2242	protein_coding	15	90883695	90895776	1	FES proto-oncogene, tyrosine kinase [Source:HGNC Symbol;Acc:HGNC:3657]
FEZ1	ENSG00000149557	1.30261	1.66035e-10	12.8797	31.8563	1.41931	0.222662	1.93126e-09	9638	protein_coding	11	125445745	125496317	-1	fasciculation and elongation protein zeta 1 [Source:HGNC Symbol;Acc:HGNC:3659]
FEZ2	ENSG00000171055	-1.25839	1.87473e-12	15.7548	6.44241	-1.15745	0.188938	8.63817e-09	9637	protein_coding	2	36531805	36646087	-1	fasciculation and elongation protein zeta 2 [Source:HGNC Symbol;Acc:HGNC:3660]
FGF18	ENSG00000156427	3.81277	2.73031e-41	0.843144	11.9524	3.94169	0.300692	3.22e-37	8817	protein_coding	5	171419656	171457623	1	fibroblast growth factor 18 [Source:HGNC Symbol;Acc:HGNC:3674]
FGFR1	ENSG00000077782	-1.03203	3.55524e-16	44.0019	21.4698	-0.921645	0.124209	1.81562e-12	2260	protein_coding	8	38411138	38468834	-1	fibroblast growth factor receptor 1 [Source:HGNC Symbol;Acc:HGNC:3688]
FGFR4	ENSG00000160867	-1.20731	2.85823e-10	12.6461	5.57479	-1.08866	0.208291	1.19464e-06	2264	protein_coding	5	177086886	177098144	1	fibroblast growth factor receptor 4 [Source:HGNC Symbol;Acc:HGNC:3691]
FGFRL1	ENSG00000127418	-2.06618	4.20225e-32	31.4901	7.48002	-1.95645	0.18632	4.05785e-24	53834	protein_coding	4	1009936	1026897	1	fibroblast growth factor receptor like 1 [Source:HGNC Symbol;Acc:HGNC:3693]
FH	ENSG00000091483	-1.32056	4.39922e-13	23.268	9.28345	-1.21174	0.199871	1.25762e-08	2271	protein_coding	1	241497603	241519761	-1	fumarate hydratase [Source:HGNC Symbol;Acc:HGNC:3700]
FHAD1	ENSG00000142621	-1.09069	1.94728e-07	31.2556	14.6855	-0.97647	0.187386	1.29338e-06	114827	protein_coding	1	15247272	15400283	1	forkhead associated phosphopeptide binding domain 1 [Source:HGNC Symbol;Acc:HGNC:29408]
FIBP	ENSG00000172500	-2.71677	9.4086e-35	65.1188	9.95081	-2.60699	0.194913	1.00549e-38	9158	protein_coding	11	65883741	65888539	-1	FGF1 intracellular binding protein [Source:HGNC Symbol;Acc:HGNC:3705]
FIGNL1	ENSG00000132436	-1.50179	9.17622e-17	91.9595	32.3249	-1.39731	0.19779	2.20308e-11	63979	protein_coding	7	50444128	50542535	-1	fidgetin like 1 [Source:HGNC Symbol;Acc:HGNC:13286]
FKBP10	ENSG00000141756	-1.033	7.77322e-14	235.249	114.886	-0.919615	0.157322	4.37404e-08	60681	protein_coding	17	41812680	41823217	1	FK506 binding protein 10 [Source:HGNC Symbol;Acc:HGNC:18169]
FKBP14	ENSG00000106080	-1.48042	5.42363e-10	15.6501	5.50595	-1.37867	0.25048	2.81729e-07	55033	protein_coding	7	30010587	30026684	-1	FK506 binding protein 14 [Source:HGNC Symbol;Acc:HGNC:18625]
FKBP2	ENSG00000173486	-1.25105	1.14301e-07	20.1526	8.37145	-1.145	0.247754	2.11364e-05	2286	protein_coding	11	64241003	64244132	1	FK506 binding protein 2 [Source:HGNC Symbol;Acc:HGNC:3718]
FKBP3	ENSG00000100442	-1.4968	1.85666e-15	19.9594	6.98581	-1.39059	0.206272	1.89781e-10	2287	protein_coding	14	45115600	45135319	-1	FK506 binding protein 3 [Source:HGNC Symbol;Acc:HGNC:3719]
FKBPL	ENSG00000204315	-2.21518	3.72681e-15	14.7738	3.0615	-2.11912	0.290173	4.17705e-12	63943	protein_coding	6	32128707	32130291	-1	FK506 binding protein like [Source:HGNC Symbol;Acc:HGNC:13949]
FKRP	ENSG00000181027	-2.38483	3.08947e-28	31.9476	6.02587	-2.28253	0.217464	4.23818e-24	79147	protein_coding	19	46746046	46776988	1	fukutin related protein [Source:HGNC Symbol;Acc:HGNC:17997]
FKTN	ENSG00000106692	-1.66497	2.25264e-14	25.6868	8.02724	-1.55901	0.223339	3.88137e-11	2218	protein_coding	9	105558130	105641118	1	fukutin [Source:HGNC Symbol;Acc:HGNC:3622]
FLAD1	ENSG00000160688	-1.33608	3.01507e-12	67.9311	26.9237	-1.22548	0.220152	2.02354e-07	80308	protein_coding	1	154983338	154993111	1	flavin adenine dinucleotide synthetase 1 [Source:HGNC Symbol;Acc:HGNC:24671]
FLYWCH2	ENSG00000162076	-2.18179	3.05394e-25	21.5671	4.65489	-2.07634	0.200448	1.71159e-23	114984	protein_coding	16	2883186	2899382	1	FLYWCH family member 2 [Source:HGNC Symbol;Acc:HGNC:25178]
FMN1	ENSG00000248905	1.80704	1.35252e-06	3.12553	10.9875	1.92236	0.24863	1.85746e-13	342184	protein_coding	15	32765545	33194733	-1	formin 1 [Source:HGNC Symbol;Acc:HGNC:3768]
FN1	ENSG00000115414	-1.36364	6.19265e-21	94.648	36.8266	-1.25083	0.13054	3.25799e-20	2335	protein_coding	2	215360440	215436172	-1	fibronectin 1 [Source:HGNC Symbol;Acc:HGNC:3778]
FN3KRP	ENSG00000141560	-1.72263	2.41438e-20	26.5611	8.08377	-1.61193	0.204723	6.39344e-14	79672	protein_coding	17	82716683	82730328	1	fructosamine 3 kinase related protein [Source:HGNC Symbol;Acc:HGNC:25700]
FNDC4	ENSG00000115226	-1.75156	1.09343e-16	14.2878	4.25192	-1.64522	0.236308	4.39478e-11	64838	protein_coding	2	27491883	27495245	-1	fibronectin type III domain containing 4 [Source:HGNC Symbol;Acc:HGNC:20239]
FNDC5	ENSG00000160097	1.14135	4.754e-09	5.09243	11.2804	1.25861	0.224926	1.73384e-07	252995	protein_coding	1	32862268	32872482	-1	fibronectin type III domain containing 5 [Source:HGNC Symbol;Acc:HGNC:20240]
FNDC7	ENSG00000143107	6.32005	1.14491e-93	0.448139	36.5049	6.46517	0.343689	6.36052e-76	163479	protein_coding	1	108712657	108742740	1	fibronectin type III domain containing 7 [Source:HGNC Symbol;Acc:HGNC:26668]
FO393411.1	ENSG00000180211	-1.38082	1.47617e-12	33.0745	12.7092	-1.26753	0.206072	7.45048e-09	NA	processed_pseudogene	6	39958414	39958833	-1
FO538757.2	ENSG00000279928	4.78283	1.40761e-66	0.506671	14.2784	4.92141	0.349291	6.41152e-43	NA	unprocessed_pseudogene	1	182696	184174	1
FOSL2	ENSG00000075426	2.36002	1.55219e-50	7.11684	36.4857	2.4719	0.180812	1.95439e-40	2355	protein_coding	2	28392448	28417312	1	FOS like 2, AP-1 transcription factor subunit [Source:HGNC Symbol;Acc:HGNC:3798]
FOXD2	ENSG00000186564	-1.26179	1.52713e-10	12.142	5.10826	-1.15229	0.195698	3.43339e-08	2306	protein_coding	1	47436017	47440691	1	forkhead box D2 [Source:HGNC Symbol;Acc:HGNC:3803]
FOXD4	ENSG00000170122	2.9049	4.58971e-37	1.33762	10.0945	3.02848	0.276344	3.33305e-26	2298	protein_coding	9	116231	118204	-1	forkhead box D4 [Source:HGNC Symbol;Acc:HGNC:3805]
FOXD4L3	ENSG00000187559	3.0192	1.9114e-36	1.66152	13.3818	3.13292	0.281603	5.48176e-27	286380	protein_coding	9	68302867	68304905	1	forkhead box D4 like 3 [Source:HGNC Symbol;Acc:HGNC:18523]
FOXD4L4	ENSG00000184659	3.09597	5.86534e-37	1.84189	15.7057	3.21207	0.275213	1.21747e-29	349334	protein_coding	9	65736555	65738784	1	forkhead box D4 like 4 [Source:HGNC Symbol;Acc:HGNC:23762]
FOXD4L5	ENSG00000204779	2.9466	2.5013e-30	1.50049	11.5317	3.06269	0.311232	2.85123e-21	653427	protein_coding	9	65282101	65285209	-1	forkhead box D4 like 5 [Source:HGNC Symbol;Acc:HGNC:18522]
FOXD4L6	ENSG00000273514	3.15767	1.8964e-33	1.3235	11.7407	3.27558	0.290531	1.05044e-27	653404	protein_coding	9	41126430	41128463	-1	forkhead box D4 like 6 [Source:HGNC Symbol;Acc:HGNC:31986]
FOXJ1	ENSG00000129654	6.61086	7.77427e-89	0.118937	12.1299	6.82604	0.582362	6.88021e-30	2302	protein_coding	17	76136333	76141299	-1	forkhead box J1 [Source:HGNC Symbol;Acc:HGNC:3816]
FOXO4	ENSG00000184481	-1.25636	7.41834e-10	39.5871	16.561	-1.14724	0.154545	1.77407e-12	4303	protein_coding	X	71096197	71103535	1	forkhead box O4 [Source:HGNC Symbol;Acc:HGNC:7139]
FOXP4	ENSG00000137166	1.04357	3.72394e-05	6.49609	13.3959	1.15832	0.220108	9.97098e-07	116113	protein_coding	6	41546426	41602384	1	forkhead box P4 [Source:HGNC Symbol;Acc:HGNC:20842]
FOXRED1	ENSG00000110074	-1.61814	1.62158e-24	20.9525	6.70512	-1.51598	0.185378	5.94282e-15	55572	protein_coding	11	126269055	126278131	1	FAD dependent oxidoreductase domain containing 1 [Source:HGNC Symbol;Acc:HGNC:26927]
FOXRED2	ENSG00000100350	-1.61119	1.22199e-16	110.57	36.1524	-1.50102	0.198746	6.98925e-13	80020	protein_coding	22	36487190	36507101	-1	FAD dependent oxidoreductase domain containing 2 [Source:HGNC Symbol;Acc:HGNC:26264]
FP236241.1	ENSG00000277991	1.1111	1.13038e-11	16.7873	36.1719	1.22256	0.175636	4.43718e-11	NA	lincRNA	21	7669397	7681742	-1
FP236241.2	ENSG00000279177	3.50947	2.49494e-24	1.00696	11.4695	3.63946	0.369221	2.43362e-21	NA	processed_pseudogene	21	7626344	7627528	-1
FP236383.1	ENSG00000280441	1.17891	0.000218993	8.62863	19.4428	1.29437	0.225798	8.17993e-08	NA	lincRNA	21	8380665	8410645	1
FP236383.2	ENSG00000280614	1.33031	0.000725588	1571.09	3950.62	1.43964	0.244315	3.34823e-08	NA	lincRNA	21	8393419	8394341	-1
FP236383.3	ENSG00000281181	1.34853	0.000738138	1601.13	4077.33	1.45727	0.252868	6.92821e-08	NA	lincRNA	21	8437629	8438551	-1
FP565260.1	ENSG00000275464	-1.72467	7.21358e-20	82.7946	25.074	-1.6143	0.207723	1.38057e-13	102724159	protein_coding	21	5130871	5154734	-1	periodic tryptophan protein 2 homolog [Source:NCBI gene;Acc:102724159]
FP671120.1	ENSG00000278996	1.21633	0.000151867	8.70472	20.1285	1.33145	0.225829	3.28711e-08	NA	lincRNA	21	8197620	8227646	1
FP671120.3	ENSG00000280800	1.33368	0.000131536	1449.41	3653.18	1.44396	0.241258	1.96418e-08	NA	lincRNA	21	8210384	8211306	-1
FP671120.4	ENSG00000281383	1.37353	0.000417996	1048.18	2715.87	1.48189	0.240366	6.8423e-09	NA	lincRNA	21	8254592	8255514	-1
FPGS	ENSG00000136877	-2.10559	9.79316e-34	21.2134	4.87753	-2.00301	0.206587	1.12432e-20	2356	protein_coding	9	127794597	127814327	1	folylpolyglutamate synthase [Source:HGNC Symbol;Acc:HGNC:3824]
FRAS1	ENSG00000138759	-1.49772	1.64109e-18	85.1778	30.2033	-1.38546	0.134684	3.50589e-23	80144	protein_coding	4	78057570	78544269	1	Fraser extracellular matrix complex subunit 1 [Source:HGNC Symbol;Acc:HGNC:19185]
FRAT2	ENSG00000181274	-1.75765	1.84109e-21	36.0889	10.5604	-1.65571	0.208946	4.34881e-14	23401	protein_coding	10	97332497	97334709	-1	FRAT2, WNT signaling pathway regulator [Source:HGNC Symbol;Acc:HGNC:16048]
FREM2	ENSG00000150893	-1.31524	1.55993e-11	56.9078	22.8638	-1.20333	0.155838	2.00011e-13	341640	protein_coding	13	38687129	38887131	1	FRAS1 related extracellular matrix protein 2 [Source:HGNC Symbol;Acc:HGNC:25396]
FRMD4B	ENSG00000114541	-1.10484	6.07235e-10	22.3921	10.3121	-0.996048	0.160922	5.91392e-09	23150	protein_coding	3	69169990	69542583	-1	FERM domain containing 4B [Source:HGNC Symbol;Acc:HGNC:24886]
FRMD8	ENSG00000126391	-1.25396	4.30069e-13	23.0254	9.66514	-1.14276	0.202116	1.26203e-07	83786	protein_coding	11	65386599	65413525	1	FERM domain containing 8 [Source:HGNC Symbol;Acc:HGNC:25462]
FRMPD2	ENSG00000170324	5.33229	3.37951e-24	0.387082	15.8359	5.48479	0.422034	1.34588e-36	143162	protein_coding	10	48153088	48274870	-1	FERM and PDZ domain containing 2 [Source:HGNC Symbol;Acc:HGNC:28572]
FRY	ENSG00000073910	-2.31283	4.12933e-23	13.6749	2.78282	-2.20268	0.249811	3.07275e-17	10129	protein_coding	13	31846713	32299122	1	FRY microtubule binding protein [Source:HGNC Symbol;Acc:HGNC:20367]
FSD1	ENSG00000105255	-1.19021	6.9356e-08	15.226	6.67482	-1.07851	0.239232	3.48039e-05	79187	protein_coding	19	4304600	4323843	1	fibronectin type III and SPRY domain containing 1 [Source:HGNC Symbol;Acc:HGNC:13745]
FST	ENSG00000134363	5.11384	2.58696e-45	0.668072	23.3448	5.24874	0.339561	1.60433e-51	10468	protein_coding	5	53480409	53487134	1	follistatin [Source:HGNC Symbol;Acc:HGNC:3971]
FTSJ1	ENSG00000068438	-1.30137	1.92508e-17	39.5887	15.9226	-1.19618	0.183627	8.08177e-10	24140	protein_coding	X	48476021	48486364	1	FtsJ RNA methyltransferase homolog 1 [Source:HGNC Symbol;Acc:HGNC:13254]
FTSJ3	ENSG00000108592	-1.33965	9.46025e-16	74.5796	29.4173	-1.22901	0.175211	3.08514e-11	117246	protein_coding	17	63819433	63830012	-1	FtsJ RNA methyltransferase homolog 3 [Source:HGNC Symbol;Acc:HGNC:17136]
FUOM	ENSG00000148803	-1.99471	1.22505e-25	11.3104	2.81827	-1.88836	0.228673	3.14561e-15	282969	protein_coding	10	133355154	133358035	-1	fucose mutarotase [Source:HGNC Symbol;Acc:HGNC:24733]
FUT4	ENSG00000196371	-1.27736	9.7341e-12	10.2712	4.10622	-1.18624	0.226387	1.11837e-06	2526	protein_coding	11	94543840	94549898	1	fucosyltransferase 4 [Source:HGNC Symbol;Acc:HGNC:4015]
FUZ	ENSG00000010361	-2.32862	8.01711e-29	34.3536	6.82591	-2.22057	0.188201	2.83425e-30	80199	protein_coding	19	49806869	49817376	-1	fuzzy planar cell polarity protein [Source:HGNC Symbol;Acc:HGNC:26219]
FXYD5	ENSG00000089327	-1.46573	1.45837e-19	36.2974	13.0309	-1.35607	0.16304	1.94135e-15	53827	protein_coding	19	35154730	35169883	1	FXYD domain containing ion transport regulator 5 [Source:HGNC Symbol;Acc:HGNC:4029]
FZD2	ENSG00000180340	-1.02897	1.87503e-09	12.3551	5.92334	-0.929732	0.19565	1.17679e-05	2535	protein_coding	17	44557459	44559570	1	frizzled class receptor 2 [Source:HGNC Symbol;Acc:HGNC:4040]
FZD4	ENSG00000174804	-2.59729	3.20767e-41	43.1111	7.03733	-2.49368	0.198455	3.07177e-34	8322	protein_coding	11	86945679	86955391	-1	frizzled class receptor 4 [Source:HGNC Symbol;Acc:HGNC:4042]
FZD5	ENSG00000163251	-1.11964	1.05362e-14	28.6678	13.0512	-1.0148	0.163038	4.79775e-09	7855	protein_coding	2	207762586	207769563	-1	frizzled class receptor 5 [Source:HGNC Symbol;Acc:HGNC:4043]
G0S2	ENSG00000123689	-6.43683	6.77212e-36	54.5773	0.66336	-6.37194	0.388037	4.60028e-58	50486	protein_coding	1	209675420	209676388	1	G0/G1 switch 2 [Source:HGNC Symbol;Acc:HGNC:30229]
G6PD	ENSG00000160211	-1.99255	1.19261e-37	37.3383	9.49814	-1.87181	0.186601	4.44281e-22	2539	protein_coding	X	154531391	154547572	-1	glucose-6-phosphate dehydrogenase [Source:HGNC Symbol;Acc:HGNC:4057]
GAA	ENSG00000171298	-1.47806	1.46782e-25	65.3706	23.5706	-1.36037	0.163104	1.60977e-15	2548	protein_coding	17	80101556	80119879	1	glucosidase alpha, acid [Source:HGNC Symbol;Acc:HGNC:4065]
GABBR1	ENSG00000204681	-2.33726	4.35898e-40	27.4547	5.31596	-2.23406	0.196513	3.69811e-28	2550	protein_coding	6	29555629	29633976	-1	gamma-aminobutyric acid type B receptor subunit 1 [Source:HGNC Symbol;Acc:HGNC:4070]
GABBR2	ENSG00000136928	3.02609	6.59066e-22	2.1889	17.8898	3.15031	0.289097	6.42014e-26	9568	protein_coding	9	98288082	98709197	-1	gamma-aminobutyric acid type B receptor subunit 2 [Source:HGNC Symbol;Acc:HGNC:4507]
GADD45B	ENSG00000099860	-1.09441	6.34672e-06	22.7196	10.5688	-0.983581	0.239101	0.00017865	4616	protein_coding	19	2476122	2478259	1	growth arrest and DNA damage inducible beta [Source:HGNC Symbol;Acc:HGNC:4096]
GADD45GIP1	ENSG00000179271	-1.54554	1.38621e-13	25.7872	8.90798	-1.43363	0.204531	3.19368e-11	90480	protein_coding	19	12953119	12957236	-1	GADD45G interacting protein 1 [Source:HGNC Symbol;Acc:HGNC:29996]
GALK1	ENSG00000108479	-3.66025	7.86464e-46	33.5755	2.70464	-3.54613	0.269072	1.3153e-37	2584	protein_coding	17	75751594	75765711	-1	galactokinase 1 [Source:HGNC Symbol;Acc:HGNC:4118]
GALNT11	ENSG00000178234	1.30115	1.53546e-17	27.9713	69.0515	1.41766	0.170202	1.76246e-15	63917	protein_coding	7	152025674	152122347	1	polypeptide N-acetylgalactosaminyltransferase 11 [Source:HGNC Symbol;Acc:HGNC:19875]
GALNT13	ENSG00000144278	-1.62773	6.84135e-09	12.354	3.9815	-1.51779	0.28579	7.77012e-07	114805	protein_coding	2	153871913	154453849	1	polypeptide N-acetylgalactosaminyltransferase 13 [Source:HGNC Symbol;Acc:HGNC:23242]
GALNT16	ENSG00000100626	-1.44205	3.23952e-10	15.8903	5.77941	-1.33299	0.221179	1.55004e-08	57452	protein_coding	14	69259277	69357033	1	polypeptide N-acetylgalactosaminyltransferase 16 [Source:HGNC Symbol;Acc:HGNC:23233]
GALNT6	ENSG00000139629	-2.73907	1.06804e-36	23.9308	3.62321	-2.63073	0.226518	2.34625e-29	11226	protein_coding	12	51351247	51392867	-1	polypeptide N-acetylgalactosaminyltransferase 6 [Source:HGNC Symbol;Acc:HGNC:4128]
GALT	ENSG00000213930	-2.13182	3.10681e-35	26.4796	5.99001	-2.02424	0.20459	1.70177e-21	2592	protein_coding	9	34638133	34651035	1	galactose-1-phosphate uridylyltransferase [Source:HGNC Symbol;Acc:HGNC:4135]
GAMT	ENSG00000130005	-2.1745	3.3332e-41	33.7125	7.55808	-2.06042	0.174459	2.49821e-30	2593	protein_coding	19	1397026	1401570	-1	guanidinoacetate N-methyltransferase [Source:HGNC Symbol;Acc:HGNC:4136]
GAPDHP1	ENSG00000228232	-1.0884	1.37933e-06	72.2279	34.0329	-0.967968	0.242535	0.000288748	NA	processed_pseudogene	X	39787132	39788136	-1	glyceraldehyde-3-phosphate dehydrogenase pseudogene 1 [Source:HGNC Symbol;Acc:HGNC:4159]
GARS	ENSG00000106105	-1.27225	5.29534e-23	256.464	106.121	-1.1601	0.119129	7.53505e-21	2617	protein_coding	7	30594681	30634033	1	glycyl-tRNA synthetase [Source:HGNC Symbol;Acc:HGNC:4162]
GART	ENSG00000159131	-1.47479	2.53081e-26	229.903	82.5947	-1.36614	0.155637	4.29516e-17	2618	protein_coding	21	33503931	33543491	-1	phosphoribosylglycinamide formyltransferase, phosphoribosylglycinamide synthetase, phosphoribosylaminoimidazole synthetase [Source:HGNC Symbol;Acc:HGNC:4163]
GAS5	ENSG00000234741	-1.50211	8.30451e-18	139.473	49.1944	-1.39015	0.110639	3.09447e-34	NA	processed_transcript	1	173863900	173868882	-1	growth arrest specific 5 (non-protein coding) [Source:HGNC Symbol;Acc:HGNC:16355]
GAS6	ENSG00000183087	1.3703	1.49757e-14	7.25446	18.9288	1.49313	0.203542	3.31193e-12	2621	protein_coding	13	113820549	113864067	-1	growth arrest specific 6 [Source:HGNC Symbol;Acc:HGNC:4168]
GAS7	ENSG00000007237	1.66797	1.77994e-09	5.68725	18.1958	1.78708	0.237527	8.57827e-13	8522	protein_coding	17	9910609	10198551	-1	growth arrest specific 7 [Source:HGNC Symbol;Acc:HGNC:4169]
GAS8	ENSG00000141013	-1.14539	1.08883e-07	14.8267	6.70634	-1.03334	0.224032	2.20022e-05	2622	protein_coding	16	90019629	90044975	1	growth arrest specific 8 [Source:HGNC Symbol;Acc:HGNC:4166]
GATC	ENSG00000257218	-1.27021	1.47677e-13	27.9552	11.4475	-1.16393	0.175474	3.80912e-10	283459	protein_coding	12	120446438	120463749	1	glutamyl-tRNA amidotransferase subunit C [Source:HGNC Symbol;Acc:HGNC:25068]
GATD1	ENSG00000177225	-2.25815	3.752e-42	52.3807	10.7602	-2.15644	0.178497	1.05743e-31	347862	protein_coding	11	767220	777488	-1	glutamine amidotransferase like class 1 domain containing 1 [Source:HGNC Symbol;Acc:HGNC:26616]
GATD3A	ENSG00000160221	-1.63321	2.12992e-26	46.9834	14.9982	-1.52513	0.164946	7.05701e-19	102724023	protein_coding	21	44133605	44210114	1	glutamine amidotransferase like class 1 domain containing 3A [Source:HGNC Symbol;Acc:HGNC:1273]
GBA	ENSG00000177628	-1.56142	4.27301e-21	31.203	10.5571	-1.44994	0.183154	4.60697e-14	2629	protein_coding	1	155234452	155244699	-1	glucosylceramidase beta [Source:HGNC Symbol;Acc:HGNC:4177]
GCAT	ENSG00000100116	1.50517	1.42045e-20	15.4135	43.7955	1.61944	0.161349	4.20251e-22	23464	protein_coding	22	37807905	37817176	1	glycine C-acetyltransferase [Source:HGNC Symbol;Acc:HGNC:4188]
GCDH	ENSG00000105607	-1.90786	3.6288e-20	10.2855	2.8044	-1.79602	0.22566	3.32343e-14	2639	protein_coding	19	12891026	12914207	1	glutaryl-CoA dehydrogenase [Source:HGNC Symbol;Acc:HGNC:4189]
GCNA	ENSG00000147174	2.67839	4.62364e-55	5.13518	33.033	2.79452	0.179651	3.75203e-52	93953	protein_coding	X	71578411	71613583	1	germ cell nuclear acidic peptidase [Source:HGNC Symbol;Acc:HGNC:15805]
GDF15	ENSG00000130513	6.13845	1.12943e-43	3.08562	217.106	6.25075	0.4881	1.50426e-35	9518	protein_coding	19	18374731	18389176	1	growth differentiation factor 15 [Source:HGNC Symbol;Acc:HGNC:30142]
GDNF	ENSG00000168621	3.34024	8.35874e-41	1.08995	11.0817	3.45993	0.292384	1.9078e-30	2668	protein_coding	5	37812677	37839686	-1	glial cell derived neurotrophic factor [Source:HGNC Symbol;Acc:HGNC:4232]
GDPD1	ENSG00000153982	-2.55198	1.96991e-23	10.3282	1.86664	-2.42378	0.292723	2.62372e-15	284161	protein_coding	17	59220467	59275967	1	glycerophosphodiester phosphodiesterase domain containing 1 [Source:HGNC Symbol;Acc:HGNC:20883]
GEMIN4	ENSG00000179409	-1.56153	1.3407e-38	95.2518	32.4265	-1.44586	0.140268	2.84418e-23	50628	protein_coding	17	744414	753999	-1	gem nuclear organelle associated protein 4 [Source:HGNC Symbol;Acc:HGNC:15717]
GEMIN5	ENSG00000082516	-1.11767	1.05323e-11	72.0062	33.0341	-1.01292	0.189077	6.10879e-07	25929	protein_coding	5	154887416	154938209	-1	gem nuclear organelle associated protein 5 [Source:HGNC Symbol;Acc:HGNC:20043]
GEMIN6	ENSG00000152147	-1.51494	8.89737e-15	37.703	13.0171	-1.41237	0.209468	1.88548e-10	79833	protein_coding	2	38751534	38785000	1	gem nuclear organelle associated protein 6 [Source:HGNC Symbol;Acc:HGNC:20044]
GFI1	ENSG00000162676	-1.15147	2.01228e-13	17.5477	7.84391	-1.04363	0.159374	6.54481e-10	2672	protein_coding	1	92474762	92486876	-1	growth factor independent 1 transcriptional repressor [Source:HGNC Symbol;Acc:HGNC:4237]
GFOD1	ENSG00000145990	-1.14417	1.71961e-11	33.2875	14.8938	-1.04105	0.185308	1.53721e-07	54438	protein_coding	6	13357830	13487662	-1	glucose-fructose oxidoreductase domain containing 1 [Source:HGNC Symbol;Acc:HGNC:21096]
GFPT2	ENSG00000131459	-1.20358	3.03469e-18	29.183	12.6831	-1.0934	0.155327	2.61424e-11	9945	protein_coding	5	180300690	180353387	-1	glutamine-fructose-6-phosphate transaminase 2 [Source:HGNC Symbol;Acc:HGNC:4242]
GGA1	ENSG00000100083	-1.21406	2.9259e-19	66.1138	28.4074	-1.10512	0.163087	1.51725e-10	26088	protein_coding	22	37608475	37633564	1	golgi associated, gamma adaptin ear containing, ARF binding protein 1 [Source:HGNC Symbol;Acc:HGNC:17842]
GGCT	ENSG00000006625	-1.29464	1.94642e-07	13.9883	5.70542	-1.18446	0.223124	7.86221e-07	79017	protein_coding	7	30496621	30504844	-1	gamma-glutamylcyclotransferase [Source:HGNC Symbol;Acc:HGNC:21705]
GGPS1	ENSG00000152904	-1.32152	4.5958e-10	10.3634	4.09845	-1.2181	0.219178	2.12431e-07	9453	protein_coding	1	235327350	235344532	1	geranylgeranyl diphosphate synthase 1 [Source:HGNC Symbol;Acc:HGNC:4249]
GGT7	ENSG00000131067	-1.13446	2.87058e-10	36.3745	16.5931	-1.0232	0.157975	1.02023e-09	2686	protein_coding	20	34844720	34872860	-1	gamma-glutamyltransferase 7 [Source:HGNC Symbol;Acc:HGNC:4259]
GHDC	ENSG00000167925	-1.22641	2.66992e-16	34.6371	14.7717	-1.1181	0.16624	2.10296e-10	84514	protein_coding	17	42188799	42194532	-1	GH3 domain containing [Source:HGNC Symbol;Acc:HGNC:24438]
GINM1	ENSG00000055211	-1.28884	6.21314e-09	16.3415	6.55014	-1.19221	0.245972	7.57742e-06	116254	protein_coding	6	149566294	149591748	1	glycoprotein integral membrane 1 [Source:HGNC Symbol;Acc:HGNC:21074]
GINS2	ENSG00000131153	-1.49827	2.99912e-24	42.7566	15.0921	-1.39062	0.153747	4.24755e-18	51659	protein_coding	16	85676198	85690073	-1	GINS complex subunit 2 [Source:HGNC Symbol;Acc:HGNC:24575]
GINS3	ENSG00000181938	-1.68304	7.69247e-19	50.964	15.8483	-1.57571	0.203495	1.70782e-13	64785	protein_coding	16	58295080	58406144	1	GINS complex subunit 3 [Source:HGNC Symbol;Acc:HGNC:25851]
GINS4	ENSG00000147536	-2.45221	1.15552e-29	20.2401	3.69032	-2.34669	0.189173	2.15796e-33	84296	protein_coding	8	41529206	41545046	1	GINS complex subunit 4 [Source:HGNC Symbol;Acc:HGNC:28226]
GIT1	ENSG00000108262	1.53231	2.5432e-23	22.6002	65.5329	1.65074	0.178675	7.5406e-19	28964	protein_coding	17	29573469	29594054	-1	GIT ArfGAP 1 [Source:HGNC Symbol;Acc:HGNC:4272]
GJC1	ENSG00000182963	-1.55063	8.25223e-20	59.8539	20.2318	-1.44903	0.193889	1.23558e-12	10052	protein_coding	17	44798448	44830816	-1	gap junction protein gamma 1 [Source:HGNC Symbol;Acc:HGNC:4280]
GK5	ENSG00000175066	-1.55603	3.60002e-09	27.3256	9.29951	-1.44767	0.248054	4.60778e-08	256356	protein_coding	3	142157527	142225607	-1	glycerol kinase 5 (putative) [Source:HGNC Symbol;Acc:HGNC:28635]
GLA	ENSG00000102393	-2.70432	6.51861e-49	115.309	17.5651	-2.59412	0.155725	9.79348e-60	2717	protein_coding	X	101397803	101407925	-1	galactosidase alpha [Source:HGNC Symbol;Acc:HGNC:4296]
GLB1L	ENSG00000163521	-1.44809	3.65027e-10	11.2037	3.99456	-1.35049	0.248167	3.91507e-07	79411	protein_coding	2	219236606	219245478	-1	galactosidase beta 1 like [Source:HGNC Symbol;Acc:HGNC:28129]
GLB1L2	ENSG00000149328	-2.09198	3.65139e-26	29.0389	6.83678	-1.98329	0.213021	3.95689e-19	89944	protein_coding	11	134331874	134378341	1	galactosidase beta 1 like 2 [Source:HGNC Symbol;Acc:HGNC:25129]
GLB1L3	ENSG00000166105	-1.03803	1.29306e-08	11.1318	5.36926	-0.933027	0.199172	1.59609e-05	112937	protein_coding	11	134274245	134319564	1	galactosidase beta 1 like 3 [Source:HGNC Symbol;Acc:HGNC:25147]
GLI4	ENSG00000250571	-1.4514	2.73972e-17	17.0485	6.21083	-1.34325	0.179147	1.03446e-12	2738	protein_coding	8	143267433	143276931	1	GLI family zinc finger 4 [Source:HGNC Symbol;Acc:HGNC:4320]
GLIPR1	ENSG00000139278	2.33337	1.95993e-30	2.2025	11.0995	2.4474	0.219874	5.15413e-27	11010	protein_coding	12	75480680	75503853	1	GLI pathogenesis related 1 [Source:HGNC Symbol;Acc:HGNC:17001]
GLUD1	ENSG00000148672	-1.2507	3.16471e-21	59.6256	25.0037	-1.1409	0.130993	7.6861e-17	2746	protein_coding	10	87050486	87094866	-1	glutamate dehydrogenase 1 [Source:HGNC Symbol;Acc:HGNC:4335]
GLUD2	ENSG00000182890	-1.22461	2.26626e-14	31.7218	13.6962	-1.11141	0.16082	6.21759e-11	2747	protein_coding	X	121047588	121050080	1	glutamate dehydrogenase 2 [Source:HGNC Symbol;Acc:HGNC:4336]
GMPPA	ENSG00000144591	-2.46886	3.03243e-49	45.8199	8.18535	-2.36048	0.162207	9.3717e-46	29926	protein_coding	2	219498867	219506989	1	GDP-mannose pyrophosphorylase A [Source:HGNC Symbol;Acc:HGNC:22923]
GMPR2	ENSG00000100938	-2.08284	8.5125e-40	57.3997	13.4986	-1.97124	0.175793	2.08017e-27	51292	protein_coding	14	24232422	24239242	1	guanosine monophosphate reductase 2 [Source:HGNC Symbol;Acc:HGNC:4377]
GNAO1	ENSG00000087258	2.48208	5.28876e-21	1.89257	10.6123	2.60051	0.282976	1.16763e-18	2775	protein_coding	16	56191347	56357457	1	G protein subunit alpha o1 [Source:HGNC Symbol;Acc:HGNC:4389]
GNL1	ENSG00000204590	-1.07519	7.59948e-11	46.2589	21.854	-0.96882	0.189098	2.00449e-06	2794	protein_coding	6	30541377	30557174	-1	G protein nucleolar 1 (putative) [Source:HGNC Symbol;Acc:HGNC:4413]
GNL3	ENSG00000163938	-1.69327	4.44705e-20	138.727	42.7535	-1.58414	0.16029	1.88809e-21	26354	protein_coding	3	52681156	52694492	1	G protein nucleolar 3 [Source:HGNC Symbol;Acc:HGNC:29931]
GNL3L	ENSG00000130119	-1.30044	6.58399e-21	55.9281	22.6742	-1.19137	0.156077	3.85202e-13	54552	protein_coding	X	54530211	54561071	1	G protein nucleolar 3 like [Source:HGNC Symbol;Acc:HGNC:25553]
GNPDA1	ENSG00000113552	-1.10566	1.13698e-10	30.4606	14.1447	-0.998123	0.200982	4.31505e-06	10007	protein_coding	5	141991749	142013041	-1	glucosamine-6-phosphate deaminase 1 [Source:HGNC Symbol;Acc:HGNC:4417]
GNPNAT1	ENSG00000100522	-1.20546	6.69335e-10	13.8033	5.90099	-1.10305	0.218652	2.94546e-06	64841	protein_coding	14	52775194	52791668	-1	glucosamine-phosphate N-acetyltransferase 1 [Source:HGNC Symbol;Acc:HGNC:19980]
GNPTG	ENSG00000090581	-1.3136	2.13259e-14	17.7633	7.13902	-1.20295	0.1972	1.00721e-08	84572	protein_coding	16	1351923	1364113	1	N-acetylglucosamine-1-phosphate transferase subunit gamma [Source:HGNC Symbol;Acc:HGNC:23026]
GOLGA2P10	ENSG00000255769	-1.3479	1.46366e-12	17.2439	6.80584	-1.23477	0.20299	1.11547e-08	NA	transcribed_unprocessed_pseudogene	15	82472993	82513950	-1	GOLGA2 pseudogene 10 [Source:HGNC Symbol;Acc:HGNC:26229]
GOLGA2P7	ENSG00000225151	-1.39097	1.97713e-27	169.195	64.4798	-1.27729	0.135336	1.23936e-19	NA	transcribed_unprocessed_pseudogene	15	84199311	84230136	-1	GOLGA2 pseudogene 7 [Source:HGNC Symbol;Acc:HGNC:49516]
GOLGA8A	ENSG00000175265	-1.34892	2.97764e-22	72.8261	28.4482	-1.23994	0.146141	4.98688e-16	23015	protein_coding	15	34379068	34437466	-1	golgin A8 family member A [Source:HGNC Symbol;Acc:HGNC:31972]
GOLGA8B	ENSG00000215252	-1.36681	1.47643e-21	64.0966	24.6804	-1.25897	0.148051	4.25209e-16	440270	protein_coding	15	34525207	34588503	-1	golgin A8 family member B [Source:HGNC Symbol;Acc:HGNC:31973]
GOLGA8R	ENSG00000186399	1.6067	4.3277e-12	3.56325	10.9245	1.72152	0.230173	1.18406e-12	101059918	protein_coding	15	30403740	30414162	-1	golgin A8 family member R [Source:HGNC Symbol;Acc:HGNC:44407]
GORASP1	ENSG00000114745	-1.22183	5.59966e-15	44.441	19.0847	-1.10928	0.184812	1.78142e-08	64689	protein_coding	3	39096659	39108363	-1	golgi reassembly stacking protein 1 [Source:HGNC Symbol;Acc:HGNC:16769]
GPAA1	ENSG00000197858	-1.18509	9.85177e-13	44.8963	19.8103	-1.06958	0.182634	4.11541e-08	8733	protein_coding	8	144082590	144086216	1	glycosylphosphatidylinositol anchor attachment 1 [Source:HGNC Symbol;Acc:HGNC:4446]
GPANK1	ENSG00000204438	-2.53462	2.70252e-26	51.1532	8.7774	-2.42659	0.22781	8.49899e-25	7918	protein_coding	6	31661229	31666283	-1	G-patch domain and ankyrin repeats 1 [Source:HGNC Symbol;Acc:HGNC:13920]
GPATCH4	ENSG00000160818	-2.38286	1.86082e-30	67.1166	12.7592	-2.27899	0.22642	3.18412e-22	54865	protein_coding	1	156594487	156601496	-1	G-patch domain containing 4 [Source:HGNC Symbol;Acc:HGNC:25982]
GPBAR1	ENSG00000179921	4.35262	3.05381e-63	0.896058	18.4024	4.4789	0.285791	6.20363e-53	151306	protein_coding	2	218259496	218263859	1	G protein-coupled bile acid receptor 1 [Source:HGNC Symbol;Acc:HGNC:19680]
GPD1	ENSG00000167588	4.07163	1.07355e-53	0.654628	11.2572	4.20589	0.306867	1.22915e-40	2819	protein_coding	12	50103819	50111319	1	glycerol-3-phosphate dehydrogenase 1 [Source:HGNC Symbol;Acc:HGNC:4455]
GPD1L	ENSG00000152642	-1.77913	1.07817e-22	22.7119	6.61899	-1.67096	0.175971	7.27316e-20	23171	protein_coding	3	32105689	32168713	1	glycerol-3-phosphate dehydrogenase 1 like [Source:HGNC Symbol;Acc:HGNC:28956]
GPKOW	ENSG00000068394	-1.44464	3.70386e-14	24.2289	8.82333	-1.3403	0.215354	4.81437e-09	27238	protein_coding	X	49113389	49123801	-1	G-patch domain and KOW motifs [Source:HGNC Symbol;Acc:HGNC:30677]
GPN1	ENSG00000198522	-1.00504	5.07447e-08	20.9901	10.3747	-0.900993	0.202376	4.44015e-05	11321	protein_coding	2	27628247	27651508	1	GPN-loop GTPase 1 [Source:HGNC Symbol;Acc:HGNC:17030]
GPR108	ENSG00000125734	-1.39867	2.14868e-16	44.3948	16.8143	-1.28864	0.179873	1.10697e-11	56927	protein_coding	19	6729914	6737603	-1	G protein-coupled receptor 108 [Source:HGNC Symbol;Acc:HGNC:17829]
GPR37L1	ENSG00000170075	3.41041	7.81043e-44	1.09091	11.4724	3.5255	0.28917	2.83139e-32	9283	protein_coding	1	202122858	202133592	1	G protein-coupled receptor 37 like 1 [Source:HGNC Symbol;Acc:HGNC:14923]
GPR75	ENSG00000119737	1.52877	2.53129e-10	3.68984	10.7018	1.64697	0.250594	5.62154e-10	10936	protein_coding	2	53852913	53859989	-1	G protein-coupled receptor 75 [Source:HGNC Symbol;Acc:HGNC:4526]
GPR83	ENSG00000123901	5.06391	1.34778e-56	0.434897	14.7169	5.20583	0.361663	8.80489e-45	10888	protein_coding	11	94377311	94401419	-1	G protein-coupled receptor 83 [Source:HGNC Symbol;Acc:HGNC:4523]
GPRASP1	ENSG00000198932	1.81463	3.8438e-21	7.82848	27.5855	1.92875	0.180654	6.59098e-25	9737	protein_coding	X	102651366	102659083	1	G protein-coupled receptor associated sorting protein 1 [Source:HGNC Symbol;Acc:HGNC:24834]
GPRIN1	ENSG00000169258	-2.0976	1.43555e-23	24.3543	5.50993	-2.0025	0.231824	1.40009e-16	114787	protein_coding	5	176595802	176610133	-1	G protein regulated inducer of neurite outgrowth 1 [Source:HGNC Symbol;Acc:HGNC:24835]
GPRIN3	ENSG00000185477	-1.92035	4.17978e-17	31.0571	8.1033	-1.81634	0.238444	4.33757e-13	285513	protein_coding	4	89236386	89308010	-1	GPRIN family member 3 [Source:HGNC Symbol;Acc:HGNC:27733]
GPS1	ENSG00000169727	-1.07684	7.60608e-18	91.2728	43.2857	-0.963527	0.144678	3.20896e-10	2873	protein_coding	17	82050691	82057470	1	G protein pathway suppressor 1 [Source:HGNC Symbol;Acc:HGNC:4549]
GPSM1	ENSG00000160360	-1.31965	9.34577e-17	31.9116	12.7156	-1.21172	0.183058	4.16145e-10	26086	protein_coding	9	136327476	136359605	1	G protein signaling modulator 1 [Source:HGNC Symbol;Acc:HGNC:17858]
GPT2	ENSG00000166123	-1.52167	8.18406e-19	62.7474	21.8765	-1.40898	0.186695	7.2526e-13	84706	protein_coding	16	46884378	46931297	1	glutamic--pyruvic transaminase 2 [Source:HGNC Symbol;Acc:HGNC:18062]
GPX3	ENSG00000211445	1.65754	1.62034e-25	6.38478	20.2	1.77418	0.182822	1.03469e-20	2878	protein_coding	5	151020438	151028993	1	glutathione peroxidase 3 [Source:HGNC Symbol;Acc:HGNC:4555]
GRAMD4	ENSG00000075240	1.09547	2.41375e-08	14.2784	30.6749	1.2175	0.223	3.56663e-07	23151	protein_coding	22	46576012	46679790	1	GRAM domain containing 4 [Source:HGNC Symbol;Acc:HGNC:29113]
GRHL3	ENSG00000158055	3.49718	1.06972e-48	1.63119	18.5503	3.62129	0.26751	1.17156e-39	57822	protein_coding	1	24319322	24364482	1	grainyhead like transcription factor 3 [Source:HGNC Symbol;Acc:HGNC:25839]
GRHPR	ENSG00000137106	-1.25885	1.86755e-18	99.8784	41.8553	-1.14365	0.148168	2.04586e-13	9380	protein_coding	9	37422666	37436990	1	glyoxylate and hydroxypyruvate reductase [Source:HGNC Symbol;Acc:HGNC:4570]
GRIN2C	ENSG00000161509	1.77054	7.6579e-18	3.29633	11.335	1.89029	0.230308	4.69805e-15	2905	protein_coding	17	74842023	74861504	-1	glutamate ionotropic receptor NMDA type subunit 2C [Source:HGNC Symbol;Acc:HGNC:4587]
GRIN3A	ENSG00000198785	3.10922	5.29311e-47	1.9026	16.5087	3.22638	0.225703	3.62191e-44	116443	protein_coding	9	101569353	101738580	-1	glutamate ionotropic receptor NMDA type subunit 3A [Source:HGNC Symbol;Acc:HGNC:16767]
GRINA	ENSG00000178719	-1.50695	6.52488e-14	54.162	18.9434	-1.39348	0.1528	2.18744e-18	2907	protein_coding	8	143990058	143993415	1	glutamate ionotropic receptor NMDA type subunit associated protein 1 [Source:HGNC Symbol;Acc:HGNC:4589]
GRIP2	ENSG00000144596	1.70742	2.74259e-14	6.28703	20.6953	1.82911	0.227824	1.92824e-14	80852	protein_coding	3	14489111	14556075	-1	glutamate receptor interacting protein 2 [Source:HGNC Symbol;Acc:HGNC:23841]
GRK6	ENSG00000198055	-2.04184	1.21043e-32	89.8697	21.7324	-1.93467	0.194301	9.18623e-22	2870	protein_coding	5	177403204	177442901	1	G protein-coupled receptor kinase 6 [Source:HGNC Symbol;Acc:HGNC:4545]
GRM2	ENSG00000164082	5.03767	9.07744e-75	0.775091	25.4337	5.16744	0.317174	3.63818e-57	2912	protein_coding	3	51707070	51718613	1	glutamate metabotropic receptor 2 [Source:HGNC Symbol;Acc:HGNC:4594]
GRPEL2	ENSG00000164284	-1.30385	1.1313e-17	65.0453	26.1427	-1.19517	0.143676	1.92604e-15	134266	protein_coding	5	149345430	149354583	1	GrpE like 2, mitochondrial [Source:HGNC Symbol;Acc:HGNC:21060]
GRWD1	ENSG00000105447	-2.03642	2.43291e-18	65.5282	15.9302	-1.9319	0.249187	1.58923e-13	83743	protein_coding	19	48445773	48457022	1	glutamate rich WD repeat containing 1 [Source:HGNC Symbol;Acc:HGNC:21270]
GSS	ENSG00000100983	-1.3711	9.67763e-17	60.3268	23.3114	-1.25839	0.182673	7.20116e-11	2937	protein_coding	20	34928433	34956027	-1	glutathione synthetase [Source:HGNC Symbol;Acc:HGNC:4624]
GSTK1	ENSG00000197448	-2.06051	4.83144e-35	67.8475	16.2826	-1.94862	0.171305	3.43941e-28	373156	protein_coding	7	143244093	143270854	1	glutathione S-transferase kappa 1 [Source:HGNC Symbol;Acc:HGNC:16906]
GSTM2	ENSG00000213366	-1.76993	3.22004e-15	16.701	4.90122	-1.66072	0.198799	1.44665e-15	2946	protein_coding	1	109668022	109709551	1	glutathione S-transferase mu 2 [Source:HGNC Symbol;Acc:HGNC:4634]
GSTM3	ENSG00000134202	-2.82922	2.39141e-46	31.1587	4.31038	-2.72509	0.214019	3.8289e-35	2947	protein_coding	1	109733932	109741038	-1	glutathione S-transferase mu 3 [Source:HGNC Symbol;Acc:HGNC:4635]
GSTO1	ENSG00000148834	-1.45828	9.70223e-16	24.0078	8.71447	-1.35022	0.201784	2.62541e-10	9446	protein_coding	10	104235356	104267459	1	glutathione S-transferase omega 1 [Source:HGNC Symbol;Acc:HGNC:13312]
GTF2E2	ENSG00000197265	-1.62202	1.97539e-16	12.0485	3.78433	-1.52807	0.222647	8.50541e-11	2961	protein_coding	8	30578318	30658251	-1	general transcription factor IIE subunit 2 [Source:HGNC Symbol;Acc:HGNC:4651]
GTF2F2	ENSG00000188342	-1.88403	3.43933e-21	16.9342	4.54272	-1.78136	0.215665	3.0977e-15	2963	protein_coding	13	45120515	45284909	1	general transcription factor IIF subunit 2 [Source:HGNC Symbol;Acc:HGNC:4653]
GTF2H2B	ENSG00000226259	-1.07232	1.82204e-09	48.0724	22.6242	-0.970651	0.19858	6.25898e-06	NA	transcribed_unprocessed_pseudogene	5	70415352	70448015	1	general transcription factor IIH subunit 2B (pseudogene) [Source:HGNC Symbol;Acc:HGNC:31393]
GTF2H3	ENSG00000111358	-1.17929	9.07943e-09	29.254	12.7581	-1.06979	0.178359	1.82484e-08	2967	protein_coding	12	123633739	123662606	1	general transcription factor IIH subunit 3 [Source:HGNC Symbol;Acc:HGNC:4657]
GTF2H5	ENSG00000272047	-1.11298	2.25908e-09	18.2942	8.34517	-1.01055	0.197584	2.09174e-06	404672	protein_coding	6	158168352	158199344	1	general transcription factor IIH subunit 5 [Source:HGNC Symbol;Acc:HGNC:21157]
GTF3C2	ENSG00000115207	-1.44895	2.03764e-30	56.1585	20.4348	-1.34201	0.138058	8.89682e-21	2976	protein_coding	2	27325849	27357034	-1	general transcription factor IIIC subunit 2 [Source:HGNC Symbol;Acc:HGNC:4665]
GTPBP3	ENSG00000130299	-2.02976	1.55937e-32	67.225	16.3339	-1.92258	0.176681	7.57199e-26	84705	protein_coding	19	17334920	17342735	1	GTP binding protein 3, mitochondrial [Source:HGNC Symbol;Acc:HGNC:14880]
GTPBP6	ENSG00000178605	-1.13817	2.05105e-12	20.6098	9.36561	-1.02769	0.184673	2.04056e-07	8225	protein_coding	X	304529	318819	-1	GTP binding protein 6 (putative) [Source:HGNC Symbol;Acc:HGNC:30189]
GVQW3	ENSG00000179240	-1.12064	2.34791e-09	11.4998	5.13595	-1.02932	0.229839	3.96631e-05	100506127	protein_coding	11	76381313	76414619	1	GVQW motif containing 3 [Source:HGNC Symbol;Acc:HGNC:51239]
GYG2	ENSG00000056998	-1.71427	7.86394e-19	16.6661	4.98088	-1.61096	0.206935	1.24972e-13	8908	protein_coding	X	2828788	2882820	1	glycogenin 2 [Source:HGNC Symbol;Acc:HGNC:4700]
GYS1	ENSG00000104812	-1.00811	2.6801e-08	31.0149	15.472	-0.892355	0.180372	4.72053e-06	2997	protein_coding	19	48968125	48993310	-1	glycogen synthase 1 [Source:HGNC Symbol;Acc:HGNC:4706]
H2AFX	ENSG00000188486	-1.55475	1.0843e-31	181.607	61.6141	-1.44478	0.126878	3.02469e-28	3014	protein_coding	11	119093854	119095467	-1	H2A histone family member X [Source:HGNC Symbol;Acc:HGNC:4739]
H2AFZ	ENSG00000164032	-1.26039	1.24978e-14	108.915	45.3982	-1.14945	0.153404	1.07409e-12	3015	protein_coding	4	99948086	99950388	-1	H2A histone family member Z [Source:HGNC Symbol;Acc:HGNC:4741]
HACD4	ENSG00000188921	1.6188	7.79579e-09	3.52139	10.7674	1.73363	0.226169	3.03959e-13	401494	protein_coding	9	20999515	21031636	-1	3-hydroxyacyl-CoA dehydratase 4 [Source:HGNC Symbol;Acc:HGNC:20920]
HAGH	ENSG00000063854	-1.17989	4.55627e-11	25.6213	11.3592	-1.06661	0.18561	7.58541e-08	3029	protein_coding	16	1795620	1827194	-1	hydroxyacylglutathione hydrolase [Source:HGNC Symbol;Acc:HGNC:4805]
HAMP	ENSG00000105697	5.79749	9.74032e-59	0.185696	10.597	5.97728	0.478822	8.34251e-34	57817	protein_coding	19	35280716	35285143	1	hepcidin antimicrobial peptide [Source:HGNC Symbol;Acc:HGNC:15598]
HAND1	ENSG00000113196	-1.97033	2.70235e-15	10.8866	2.77918	-1.86287	0.255347	4.41129e-12	9421	protein_coding	5	154474972	154478264	-1	heart and neural crest derivatives expressed 1 [Source:HGNC Symbol;Acc:HGNC:4807]
HAP1	ENSG00000173805	-1.74397	1.03426e-20	10.949	3.15122	-1.6506	0.214436	2.39529e-13	9001	protein_coding	17	41717742	41734644	-1	huntingtin associated protein 1 [Source:HGNC Symbol;Acc:HGNC:4812]
HARS	ENSG00000170445	-1.50893	9.1394e-23	48.8608	17.0261	-1.40536	0.177969	5.37419e-14	3035	protein_coding	5	140673904	140691862	-1	histidyl-tRNA synthetase [Source:HGNC Symbol;Acc:HGNC:4816]
HARS2	ENSG00000112855	-1.30542	1.89779e-11	16.1977	6.46963	-1.19889	0.183403	7.01391e-10	23438	protein_coding	5	140691426	140699318	1	histidyl-tRNA synthetase 2, mitochondrial [Source:HGNC Symbol;Acc:HGNC:4817]
HAS3	ENSG00000103044	2.95386	1.27033e-59	3.89423	30.3412	3.07564	0.208388	4.9379e-47	3038	protein_coding	16	69105564	69118719	1	hyaluronan synthase 3 [Source:HGNC Symbol;Acc:HGNC:4820]
HASPIN	ENSG00000177602	-1.79176	8.96801e-15	41.3466	11.9284	-1.68395	0.251714	2.65132e-10	83903	protein_coding	17	3723903	3726699	1	histone H3 associated protein kinase [Source:HGNC Symbol;Acc:HGNC:19682]
HAUS5	ENSG00000249115	-1.76392	7.58058e-26	69.2622	20.3111	-1.65298	0.14428	1.3844e-28	23354	protein_coding	19	35612744	35625349	1	HAUS augmin like complex subunit 5 [Source:HGNC Symbol;Acc:HGNC:29130]
HAX1	ENSG00000143575	-2.10563	1.19768e-36	129.869	30.0118	-1.99509	0.149466	1.43528e-38	10456	protein_coding	1	154272511	154275875	1	HCLS1 associated protein X-1 [Source:HGNC Symbol;Acc:HGNC:16915]
HCG11	ENSG00000228223	1.05206	1.07346e-09	10.8766	22.372	1.15851	0.187871	6.78571e-09	NA	lincRNA	6	26521709	26527404	1	HLA complex group 11 (non-protein coding) [Source:HGNC Symbol;Acc:HGNC:17707]
HCLS1	ENSG00000180353	4.29888	2.88392e-58	1.24149	24.8337	4.43147	0.319014	1.02128e-41	3059	protein_coding	3	121631399	121660927	-1	hematopoietic cell-specific Lyn substrate 1 [Source:HGNC Symbol;Acc:HGNC:4844]
HCRTR1	ENSG00000121764	3.05969	1.21914e-40	1.32625	11.2065	3.18808	0.268725	1.34419e-30	3061	protein_coding	1	31617686	31632518	1	hypocretin receptor 1 [Source:HGNC Symbol;Acc:HGNC:4848]
HDAC11	ENSG00000163517	-1.28725	2.02039e-10	10.4491	4.28664	-1.17685	0.234637	3.39009e-06	79885	protein_coding	3	13479724	13506424	1	histone deacetylase 11 [Source:HGNC Symbol;Acc:HGNC:19086]
HDAC4	ENSG00000068024	1.12581	1.29259e-05	7.49568	16.4521	1.24501	0.225982	2.74089e-07	9759	protein_coding	2	239048168	239401654	-1	histone deacetylase 4 [Source:HGNC Symbol;Acc:HGNC:14063]
HDAC5	ENSG00000108840	1.34602	4.13519e-21	71.4802	181.823	1.4618	0.15939	1.37883e-18	10014	protein_coding	17	44076746	44123702	-1	histone deacetylase 5 [Source:HGNC Symbol;Acc:HGNC:14068]
HDDC2	ENSG00000111906	-1.03474	1.38912e-09	64.1084	31.1161	-0.928504	0.179794	1.63732e-06	51020	protein_coding	6	125219962	125302078	-1	HD domain containing 2 [Source:HGNC Symbol;Acc:HGNC:21078]
HDDC3	ENSG00000184508	-2.17473	2.5963e-16	26.4624	5.80389	-2.07066	0.294285	2.66889e-11	374659	protein_coding	15	90929964	90935196	-1	HD domain containing 3 [Source:HGNC Symbol;Acc:HGNC:30522]
HDGFL2	ENSG00000167674	-1.40494	3.36462e-13	57.1964	21.4275	-1.30036	0.2189	2.54568e-08	84717	protein_coding	19	4472287	4502211	1	HDGF like 2 [Source:HGNC Symbol;Acc:HGNC:14680]
HDHD3	ENSG00000119431	-2.19687	1.91835e-38	30.2882	6.56641	-2.09083	0.18525	9.20223e-28	81932	protein_coding	9	113373419	113376999	-1	haloacid dehalogenase like hydrolase domain containing 3 [Source:HGNC Symbol;Acc:HGNC:28171]
HEATR1	ENSG00000119285	-1.546	1.56553e-19	217.452	74.3848	-1.43932	0.193167	1.45065e-12	55127	protein_coding	1	236549005	236604504	-1	HEAT repeat containing 1 [Source:HGNC Symbol;Acc:HGNC:25517]
HEATR3	ENSG00000155393	-1.09779	3.72598e-12	35.0155	16.253	-0.991862	0.162248	9.31866e-09	55027	protein_coding	16	50065941	50106387	1	HEAT repeat containing 3 [Source:HGNC Symbol;Acc:HGNC:26087]
HEATR6	ENSG00000068097	-1.3289	5.72014e-18	75.7145	29.9905	-1.22292	0.172381	1.7985e-11	63897	protein_coding	17	60043194	60078931	-1	HEAT repeat containing 6 [Source:HGNC Symbol;Acc:HGNC:24076]
HELB	ENSG00000127311	-1.32402	1.43086e-18	42.0079	16.7162	-1.21567	0.154964	7.9768e-14	92797	protein_coding	12	66302545	66347645	1	DNA helicase B [Source:HGNC Symbol;Acc:HGNC:17196]
HELLPAR	ENSG00000281344	1.90363	8.59289e-35	18.6103	69.4962	2.01557	0.156162	4.23813e-36	NA	macro_lncRNA	12	102197585	102402596	1	HELLP associated long non-coding RNA [Source:HGNC Symbol;Acc:HGNC:43984]
HELLS	ENSG00000119969	-1.00025	1.26316e-10	74.7455	37.2901	-0.890683	0.159588	1.87239e-07	3070	protein_coding	10	94501434	94613905	1	helicase, lymphoid specific [Source:HGNC Symbol;Acc:HGNC:4861]
HEMK1	ENSG00000114735	-1.7312	6.70563e-21	47.9564	14.545	-1.619	0.15915	1.09524e-22	51409	protein_coding	3	50569152	50596168	1	HemK methyltransferase family member 1 [Source:HGNC Symbol;Acc:HGNC:24923]
HERC5	ENSG00000138646	1.0236	4.98854e-08	7.58841	15.3048	1.12945	0.201758	1.7121e-07	51191	protein_coding	4	88457117	88506163	1	HECT and RLD domain containing E3 ubiquitin protein ligase 5 [Source:HGNC Symbol;Acc:HGNC:24368]
HES1	ENSG00000114315	-1.42474	4.10104e-18	72.0618	26.8435	-1.31051	0.162359	1.37884e-14	3280	protein_coding	3	194136145	194138732	1	hes family bHLH transcription factor 1 [Source:HGNC Symbol;Acc:HGNC:5192]
HES4	ENSG00000188290	-3.45476	9.34366e-113	52.7779	4.75771	-3.35248	0.175894	6.64949e-78	57801	protein_coding	1	998962	1000172	-1	hes family bHLH transcription factor 4 [Source:HGNC Symbol;Acc:HGNC:24149]
HES6	ENSG00000144485	-1.5336	1.12114e-10	12.4258	4.35994	-1.41969	0.262743	4.7931e-07	55502	protein_coding	2	238238267	238240662	-1	hes family bHLH transcription factor 6 [Source:HGNC Symbol;Acc:HGNC:18254]
HEXB	ENSG00000049860	-1.04249	2.50796e-10	45.376	21.9277	-0.9331	0.181198	1.75929e-06	3074	protein_coding	5	74640023	74722647	1	hexosaminidase subunit beta [Source:HGNC Symbol;Acc:HGNC:4879]
HEXDC	ENSG00000169660	-1.80213	2.57423e-15	17.6908	4.98779	-1.69924	0.24515	5.41253e-11	284004	protein_coding	17	82418318	82442645	1	hexosaminidase D [Source:HGNC Symbol;Acc:HGNC:26307]
HEY1	ENSG00000164683	-2.20058	3.32925e-15	223.909	48.665	-2.09582	0.275341	4.52024e-13	23462	protein_coding	8	79764010	79767863	-1	hes related family bHLH transcription factor with YRPW motif 1 [Source:HGNC Symbol;Acc:HGNC:4880]
HFE	ENSG00000010704	7.30935	4.4784e-90	0.0846109	14.5947	7.57152	0.676361	2.56724e-27	3077	protein_coding	6	26087281	26098343	1	homeostatic iron regulator [Source:HGNC Symbol;Acc:HGNC:4886]
HGH1	ENSG00000235173	-2.24269	1.12747e-35	35.579	7.48301	-2.13463	0.200424	8.59522e-25	51236	protein_coding	8	144137769	144140843	1	HGH1 homolog [Source:HGNC Symbol;Acc:HGNC:24161]
HHAT	ENSG00000054392	1.0002	0.000199082	7.86319	15.8365	1.12081	0.258859	7.44605e-05	55733	protein_coding	1	210328252	210676296	1	hedgehog acyltransferase [Source:HGNC Symbol;Acc:HGNC:18270]
HIBCH	ENSG00000198130	-1.04447	4.26207e-11	16.1724	7.67681	-0.943343	0.181156	1.31779e-06	26275	protein_coding	2	190189735	190344193	-1	3-hydroxyisobutyryl-CoA hydrolase [Source:HGNC Symbol;Acc:HGNC:4908]
HILPDA	ENSG00000135245	-1.92098	2.84987e-20	20.0968	5.24262	-1.81671	0.208407	7.23091e-17	29923	protein_coding	7	128455849	128458418	1	hypoxia inducible lipid droplet associated [Source:HGNC Symbol;Acc:HGNC:28859]
HIP1	ENSG00000127946	-1.3274	8.63939e-14	51.6009	20.6261	-1.21678	0.138581	4.20402e-17	3092	protein_coding	7	75533300	75738962	-1	huntingtin interacting protein 1 [Source:HGNC Symbol;Acc:HGNC:4913]
HIST1H1D	ENSG00000124575	-1.83218	8.827e-19	55.9915	15.6341	-1.72066	0.164617	6.60082e-24	3007	protein_coding	6	26234268	26234933	-1	histone cluster 1 H1 family member d [Source:HGNC Symbol;Acc:HGNC:4717]
HIST1H1E	ENSG00000168298	-2.18723	3.53393e-39	772.095	169.544	-2.07248	0.164071	1.34953e-34	3008	protein_coding	6	26156354	26157107	1	histone cluster 1 H1 family member e [Source:HGNC Symbol;Acc:HGNC:4718]
HIST1H2AB	ENSG00000278463	-1.15802	3.29293e-16	34.4081	15.4305	-1.04657	0.146883	1.44965e-11	8335	protein_coding	6	26033176	26033568	-1	histone cluster 1 H2A family member b [Source:HGNC Symbol;Acc:HGNC:4734]
HIST1H2AE	ENSG00000277075	-1.41166	1.40644e-17	81.6261	30.802	-1.29512	0.174864	2.00334e-12	3012	protein_coding	6	26216975	26217483	1	histone cluster 1 H2A family member e [Source:HGNC Symbol;Acc:HGNC:4724]
HIST1H2AG	ENSG00000196787	-1.77848	1.16217e-26	486.544	141.791	-1.66339	0.177368	2.14519e-19	8969	protein_coding	6	27133042	27135291	1	histone cluster 1 H2A family member g [Source:HGNC Symbol;Acc:HGNC:4737]
HIST1H2AH	ENSG00000274997	-1.0341	1.17983e-11	110.496	54.0266	-0.920495	0.134073	8.37054e-11	85235	protein_coding	6	27147129	27147515	1	histone cluster 1 H2A family member h [Source:HGNC Symbol;Acc:HGNC:13671]
HIST1H2AI	ENSG00000196747	-1.79911	3.82362e-41	242.598	69.7052	-1.6859	0.142528	2.02013e-30	8329	protein_coding	6	27808199	27808701	1	histone cluster 1 H2A family member i [Source:HGNC Symbol;Acc:HGNC:4725]
HIST1H2AJ	ENSG00000276368	-1.86888	1.52618e-34	72.0459	19.7673	-1.75507	0.172651	1.17731e-22	8331	protein_coding	6	27814354	27814740	-1	histone cluster 1 H2A family member j [Source:HGNC Symbol;Acc:HGNC:4727]
HIST1H2BC	ENSG00000180596	-1.36534	8.23546e-25	343.763	133.454	-1.25173	0.118904	3.08962e-24	8347	protein_coding	6	26114873	26123926	-1	histone cluster 1 H2B family member c [Source:HGNC Symbol;Acc:HGNC:4757]
HIST1H2BD	ENSG00000158373	-1.82613	6.38442e-28	314.677	88.8831	-1.71048	0.154587	1.06004e-26	3017	protein_coding	6	26158146	26171349	1	histone cluster 1 H2B family member d [Source:HGNC Symbol;Acc:HGNC:4747]
HIST1H2BE	ENSG00000274290	1.88782	2.4884e-27	7.71541	28.7103	2.00387	0.171242	8.5893e-30	8344	protein_coding	6	26172059	26184655	1	histone cluster 1 H2B family member e [Source:HGNC Symbol;Acc:HGNC:4753]
HIST1H2BJ	ENSG00000124635	-1.05218	4.99615e-11	242.203	116.96	-0.934479	0.170397	3.12909e-07	8970	protein_coding	6	27125897	27132750	-1	histone cluster 1 H2B family member j [Source:HGNC Symbol;Acc:HGNC:4761]
HIST1H2BL	ENSG00000185130	-2.21587	2.78529e-51	102.13	22.0579	-2.10166	0.158323	3.79332e-38	8340	protein_coding	6	27807444	27807931	-1	histone cluster 1 H2B family member l [Source:HGNC Symbol;Acc:HGNC:4748]
HIST1H2BN	ENSG00000233822	-1.33581	2.01756e-16	87.7629	34.8222	-1.21991	0.189183	1.22197e-09	8341	protein_coding	6	27837760	27865798	1	histone cluster 1 H2B family member n [Source:HGNC Symbol;Acc:HGNC:4749]
HIST1H3A	ENSG00000275714	-2.36151	3.73325e-34	59.5166	11.6522	-2.24573	0.216994	1.881e-23	8350	protein_coding	6	26020490	26020900	1	histone cluster 1 H3 family member a [Source:HGNC Symbol;Acc:HGNC:4766]
HIST1H3B	ENSG00000274267	-2.81428	6.08238e-92	573.314	81.5156	-2.70064	0.135406	3.26986e-85	8358	protein_coding	6	26031650	26032060	-1	histone cluster 1 H3 family member b [Source:HGNC Symbol;Acc:HGNC:4776]
HIST1H3F	ENSG00000277775	-3.42111	1.35755e-61	64.0968	6.01789	-3.3098	0.209142	5.58871e-54	8968	protein_coding	6	26250195	26250605	-1	histone cluster 1 H3 family member f [Source:HGNC Symbol;Acc:HGNC:4773]
HIST1H3H	ENSG00000278828	-2.84842	3.64244e-54	311.312	43.2871	-2.73163	0.198279	4.6938e-41	8357	protein_coding	6	27810064	27811300	1	histone cluster 1 H3 family member h [Source:HGNC Symbol;Acc:HGNC:4775]
HIST1H4A	ENSG00000278637	-2.23578	7.11863e-22	26.2248	5.55541	-2.12794	0.244146	7.30944e-17	8359	protein_coding	6	26021679	26021990	1	histone cluster 1 H4 family member a [Source:HGNC Symbol;Acc:HGNC:4781]
HIST1H4B	ENSG00000278705	-2.04546	8.43986e-29	79.5805	19.4603	-1.92482	0.200556	2.82398e-20	8366	protein_coding	6	26026815	26027252	-1	histone cluster 1 H4 family member b [Source:HGNC Symbol;Acc:HGNC:4789]
HIST1H4C	ENSG00000197061	-2.79434	4.99276e-69	491.481	70.8503	-2.68242	0.129795	1.88269e-91	8364	protein_coding	6	26103876	26104310	1	histone cluster 1 H4 family member c [Source:HGNC Symbol;Acc:HGNC:4787]
HIST1H4D	ENSG00000277157	-2.89403	6.37483e-70	311.456	41.8359	-2.78166	0.108486	3.78457e-141	8360	protein_coding	6	26188765	26189076	-1	histone cluster 1 H4 family member d [Source:HGNC Symbol;Acc:HGNC:4782]
HIST1H4E	ENSG00000276966	-1.41877	5.58815e-20	170.809	64.036	-1.30084	0.179894	6.90852e-12	8367	protein_coding	6	26204552	26206038	1	histone cluster 1 H4 family member e [Source:HGNC Symbol;Acc:HGNC:4790]
HIST1H4I	ENSG00000276180	2.16118	1.7008e-23	3.8793	17.3221	2.27395	0.206548	1.93296e-26	8294	protein_coding	6	27138588	27139881	1	histone cluster 1 H4 family member i [Source:HGNC Symbol;Acc:HGNC:4793]
HIST1H4J	ENSG00000197238	-2.05045	4.46151e-35	680.134	164.28	-1.93576	0.142258	4.59969e-40	8363	protein_coding	6	27824108	27824480	1	histone cluster 1 H4 family member j [Source:HGNC Symbol;Acc:HGNC:4785]
HIST1H4K	ENSG00000273542	-2.03038	3.93411e-34	652.688	159.878	-1.91533	0.146645	5.90645e-37	8362	protein_coding	6	27831216	27831527	-1	histone cluster 1 H4 family member k [Source:HGNC Symbol;Acc:HGNC:4784]
HIST2H2AB	ENSG00000184270	-1.52981	1.88685e-21	56.4779	19.5243	-1.41831	0.170204	1.71047e-15	317772	protein_coding	1	149887524	149887916	-1	histone cluster 2 H2A family member b [Source:HGNC Symbol;Acc:HGNC:20508]
HIST2H2AC	ENSG00000184260	-1.37278	2.80185e-17	441.741	170.536	-1.25958	0.154261	6.57074e-15	8338	protein_coding	1	149886975	149887364	1	histone cluster 2 H2A family member c [Source:HGNC Symbol;Acc:HGNC:4738]
HIST2H2BD	ENSG00000220323	1.91349	1.48644e-27	7.90297	29.8239	2.02773	0.157528	6.56676e-36	NA	processed_pseudogene	1	149843041	149843533	1	histone cluster 2 H2B family member d (pseudogene) [Source:HGNC Symbol;Acc:HGNC:20517]
HIST2H3A	ENSG00000203852	-1.70268	3.12038e-32	907.428	278.813	-1.58857	0.152811	1.17186e-23	333932	protein_coding	1	149852619	149854274	1	histone cluster 2 H3 family member a [Source:HGNC Symbol;Acc:HGNC:20505]
HIST2H3C	ENSG00000203811	-1.70257	2.1265e-32	906.218	278.463	-1.58846	0.152558	9.9074e-24	126961	protein_coding	1	149839538	149841193	-1	histone cluster 2 H3 family member c [Source:HGNC Symbol;Acc:HGNC:20503]
HIST2H3D	ENSG00000183598	-1.92987	9.07785e-35	79.9748	20.9985	-1.81849	0.157928	7.26777e-29	653604	protein_coding	1	149813271	149813681	-1	histone cluster 2 H3 family member d [Source:HGNC Symbol;Acc:HGNC:25311]
HIST2H3DP1	ENSG00000213244	-1.86875	2.31985e-16	10.5037	2.98756	-1.74528	0.258382	1.74587e-10	NA	unprocessed_pseudogene	1	121118195	121118610	-1	histone cluster 2 H3 family member d pseudogene 1 [Source:HGNC Symbol;Acc:HGNC:43797]
HIVEP2	ENSG00000010818	1.18116	4.13639e-22	43.4077	98.454	1.29467	0.139733	5.93048e-19	3097	protein_coding	6	142751467	142956698	-1	human immunodeficiency virus type I enhancer binding protein 2 [Source:HGNC Symbol;Acc:HGNC:4921]
HK2	ENSG00000159399	-2.46579	2.62713e-34	18.5524	3.34838	-2.35956	0.212565	7.19734e-27	3099	protein_coding	2	74833981	74893359	1	hexokinase 2 [Source:HGNC Symbol;Acc:HGNC:4923]
HKR1	ENSG00000181666	-1.45949	1.46005e-13	24.3328	8.84604	-1.35062	0.192057	2.74104e-11	284459	protein_coding	19	37312837	37369365	1	HKR1, GLI-Kruppel zinc finger family member [Source:HGNC Symbol;Acc:HGNC:4928]
HLA.DPA1	ENSG00000231389	-1.57602	4.56395e-08	10.2427	3.29823	-1.47839	0.28538	1.51078e-06	3113	protein_coding	6	33064569	33080775	-1	major histocompatibility complex, class II, DP alpha 1 [Source:HGNC Symbol;Acc:HGNC:4938]
HLA.DQB1	ENSG00000179344	-2.32139	1.67178e-23	13.0903	2.54969	-2.2184	0.22158	5.37359e-22	3119	protein_coding	6	32659467	32668383	-1	major histocompatibility complex, class II, DQ beta 1 [Source:HGNC Symbol;Acc:HGNC:4944]
HLA.E	ENSG00000204592	-1.29173	1.30287e-10	41.2466	16.7219	-1.18654	0.209041	1.11872e-07	3133	protein_coding	6	30489467	30494205	1	major histocompatibility complex, class I, E [Source:HGNC Symbol;Acc:HGNC:4962]
HM13	ENSG00000101294	-1.29181	8.08197e-24	115.508	47.1366	-1.18046	0.131788	9.17379e-18	81502	protein_coding	20	31514428	31577923	1	histocompatibility minor 13 [Source:HGNC Symbol;Acc:HGNC:16435]
HMBS	ENSG00000256269	1.4491	2.52536e-18	13.6101	37.1356	1.5651	0.177594	3.19779e-17	3145	protein_coding	11	119084866	119093549	1	hydroxymethylbilane synthase [Source:HGNC Symbol;Acc:HGNC:4982]
HMCN1	ENSG00000143341	-1.03044	7.85345e-10	15.1936	7.36723	-0.923568	0.178018	1.45321e-06	83872	protein_coding	1	185734551	186190949	1	hemicentin 1 [Source:HGNC Symbol;Acc:HGNC:19194]
HMGA2	ENSG00000149948	-1.27192	1.44933e-07	28.0154	11.5456	-1.16262	0.264546	5.67539e-05	8091	protein_coding	12	65824131	65966295	1	high mobility group AT-hook 2 [Source:HGNC Symbol;Acc:HGNC:5009]
HMGB2	ENSG00000164104	-1.29176	2.17505e-18	111.027	45.2589	-1.18251	0.161666	3.84912e-12	3148	protein_coding	4	173331695	173335125	-1	high mobility group box 2 [Source:HGNC Symbol;Acc:HGNC:5000]
HMGN2	ENSG00000198830	-1.83918	2.46689e-29	205.594	57.3048	-1.73075	0.158052	3.64745e-26	3151	protein_coding	1	26472450	26475972	1	high mobility group nucleosomal binding domain 2 [Source:HGNC Symbol;Acc:HGNC:4986]
HMGN2P3	ENSG00000230330	-1.87093	3.18447e-19	22.8747	6.26381	-1.76254	0.224885	8.4302e-14	NA	processed_pseudogene	16	26032539	26032811	-1	high mobility group nucleosomal binding domain 2 pseudogene 3 [Source:HGNC Symbol;Acc:HGNC:33566]
HMGN2P4	ENSG00000249014	-1.88942	4.94844e-14	15.339	4.15466	-1.78069	0.248329	1.05622e-11	NA	processed_pseudogene	5	76242024	76242404	-1	high mobility group nucleosomal binding domain 2 pseudogene 4 [Source:HGNC Symbol;Acc:HGNC:33567]
HMGN2P5	ENSG00000234664	-1.68778	1.67183e-19	55.0534	17.0764	-1.5779	0.210302	9.98413e-13	NA	processed_pseudogene	15	29730713	29730985	1	high mobility group nucleosomal binding domain 2 pseudogene 5 [Source:HGNC Symbol;Acc:HGNC:33568]
HNRNPA1	ENSG00000135486	-1.49297	4.20883e-13	158.308	56.1866	-1.37928	0.229268	1.64938e-08	3178	protein_coding	12	54280193	54287088	1	heterogeneous nuclear ribonucleoprotein A1 [Source:HGNC Symbol;Acc:HGNC:5031]
HNRNPA1L2	ENSG00000139675	-1.62438	1.31453e-12	106.954	34.7048	-1.50766	0.248294	1.18806e-08	144983	protein_coding	13	52640786	52643796	1	heterogeneous nuclear ribonucleoprotein A1-like 2 [Source:HGNC Symbol;Acc:HGNC:27067]
HNRNPA1P10	ENSG00000214223	-1.6536	4.53369e-14	208.117	66.1362	-1.53787	0.235016	6.72573e-10	NA	processed_pseudogene	19	11666069	11667030	-1	heterogeneous nuclear ribonucleoprotein A1 pseudogene 10 [Source:HGNC Symbol;Acc:HGNC:39128]
HNRNPA1P35	ENSG00000225695	-1.8635	5.59267e-13	37.8706	10.3897	-1.74944	0.276284	2.49675e-09	NA	processed_pseudogene	2	201063089	201064051	1	heterogeneous nuclear ribonucleoprotein A1 pseudogene 35 [Source:HGNC Symbol;Acc:HGNC:48764]
HNRNPA1P4	ENSG00000206228	-1.9607	1.30799e-11	14.0012	3.59181	-1.85158	0.298885	5.7275e-09	NA	processed_pseudogene	8	82291624	82292379	-1	heterogeneous nuclear ribonucleoprotein A1 pseudogene 4 [Source:HGNC Symbol;Acc:HGNC:32234]
HNRNPA1P48	ENSG00000224578	-1.48992	4.81212e-10	330.494	117.663	-1.37313	0.248978	2.66008e-07	NA	protein_coding	16	51553436	51647132	1	heterogeneous nuclear ribonucleoprotein A1 pseudogene 48 [Source:HGNC Symbol;Acc:HGNC:48778]
HNRNPA1P7	ENSG00000215492	-2.12076	2.37893e-19	62.8381	14.4049	-2.00861	0.254887	6.07764e-14	NA	processed_pseudogene	18	32412214	32413176	-1	heterogeneous nuclear ribonucleoprotein A1 pseudogene 7 [Source:HGNC Symbol;Acc:HGNC:31015]
HNRNPA2B1	ENSG00000122566	-1.01457	2.8109e-10	159.823	79.0464	-0.901862	0.163772	2.7782e-07	3181	protein_coding	7	26189927	26201529	-1	heterogeneous nuclear ribonucleoprotein A2/B1 [Source:HGNC Symbol;Acc:HGNC:5033]
HNRNPH1	ENSG00000169045	-1.20544	1.50388e-19	253.894	109.887	-1.0966	0.145317	7.28474e-13	3187	protein_coding	5	179614178	179634784	-1	heterogeneous nuclear ribonucleoprotein H1 [Source:HGNC Symbol;Acc:HGNC:5041]
HOMEZ	ENSG00000215271	-1.03034	7.36044e-05	15.3647	7.51896	-0.916013	0.268537	0.00231986	57594	protein_coding	14	23272422	23299447	-1	homeobox and leucine zipper encoding [Source:HGNC Symbol;Acc:HGNC:20164]
HOOK2	ENSG00000095066	-2.18087	9.32088e-19	14.7299	3.23867	-2.07474	0.233665	1.80465e-17	29911	protein_coding	19	12763003	12872740	-1	hook microtubule tethering protein 2 [Source:HGNC Symbol;Acc:HGNC:19885]
HOXA3	ENSG00000105997	1.35983	3.60685e-11	5.41747	13.9716	1.47435	0.186656	5.29107e-14	3200	protein_coding	7	27106184	27152581	-1	homeobox A3 [Source:HGNC Symbol;Acc:HGNC:5104]
HOXB13	ENSG00000159184	-1.45845	1.99741e-14	29.1015	10.4763	-1.35443	0.21646	3.92919e-09	10481	protein_coding	17	48724763	48729178	-1	homeobox B13 [Source:HGNC Symbol;Acc:HGNC:5112]
HOXB9	ENSG00000170689	-1.6947	1.64678e-33	60.9628	18.7709	-1.58664	0.146999	1.92079e-25	3219	protein_coding	17	48621159	48626356	-1	homeobox B9 [Source:HGNC Symbol;Acc:HGNC:5120]
HOXC9	ENSG00000180806	-1.24948	2.14634e-08	17.0753	7.05297	-1.15108	0.238059	8.00518e-06	3225	protein_coding	12	53994895	54003337	1	homeobox C9 [Source:HGNC Symbol;Acc:HGNC:5130]
HOXD13	ENSG00000128714	-1.63151	2.57431e-16	35.8369	11.3953	-1.53219	0.222454	7.25087e-11	3239	protein_coding	2	176092891	176095938	1	homeobox D13 [Source:HGNC Symbol;Acc:HGNC:5136]
HOXD9	ENSG00000128709	1.05853	8.36038e-08	6.4619	13.5607	1.17699	0.218988	5.57343e-07	3235	protein_coding	2	176122720	176124937	1	homeobox D9 [Source:HGNC Symbol;Acc:HGNC:5140]
HPCAL4	ENSG00000116983	-4.19704	2.3559e-66	16.8824	0.989304	-4.08684	0.294523	1.23909e-41	51440	protein_coding	1	39678648	39691689	-1	hippocalcin like 4 [Source:HGNC Symbol;Acc:HGNC:18212]
HPS6	ENSG00000166189	-1.20521	2.34506e-11	24.8505	10.8656	-1.08936	0.210243	1.50376e-06	79803	protein_coding	10	102065390	102068038	1	HPS6, biogenesis of lysosomal organelles complex 2 subunit 3 [Source:HGNC Symbol;Acc:HGNC:18817]
HSFX1	ENSG00000171116	3.15878	1.1271e-39	1.21743	10.9075	3.27905	0.260081	1.82085e-34	100506164	protein_coding	X	149774068	149776867	1	heat shock transcription factor family, X-linked 1 [Source:HGNC Symbol;Acc:HGNC:29603]
HSP90AA1	ENSG00000080824	-1.17647	5.82966e-11	150.701	66.6261	-1.06549	0.172724	6.69702e-09	3320	protein_coding	14	102080738	102139699	-1	heat shock protein 90 alpha family class A member 1 [Source:HGNC Symbol;Acc:HGNC:5253]
HSPA4	ENSG00000170606	1.15457	6.63927e-13	74.2078	165.237	1.26742	0.171662	2.36397e-12	3308	protein_coding	5	133051962	133106449	1	heat shock protein family A (Hsp70) member 4 [Source:HGNC Symbol;Acc:HGNC:5237]
HSPB9	ENSG00000260325	3.89776	5.69419e-55	0.991118	14.8801	4.0202	0.295595	5.04539e-40	94086	protein_coding	17	42121431	42123352	1	heat shock protein family B (small) member 9 [Source:HGNC Symbol;Acc:HGNC:30589]
HSPBAP1	ENSG00000169087	1.12793	4.58866e-09	4.82241	10.5125	1.23813	0.196138	2.80999e-09	79663	protein_coding	3	122740003	122793824	-1	HSPB1 associated protein 1 [Source:HGNC Symbol;Acc:HGNC:16389]
HTRA2	ENSG00000115317	-1.8602	2.81731e-22	26.771	7.31644	-1.75288	0.194194	5.00114e-18	27429	protein_coding	2	74529377	74533348	1	HtrA serine peptidase 2 [Source:HGNC Symbol;Acc:HGNC:14348]
IARS	ENSG00000196305	-2.06707	2.99558e-38	635.102	151.426	-1.95659	0.132878	8.05853e-47	3376	protein_coding	9	92210207	92293756	-1	isoleucyl-tRNA synthetase [Source:HGNC Symbol;Acc:HGNC:5330]
IBA57	ENSG00000181873	-1.57078	5.19239e-15	40.4925	13.6962	-1.45882	0.19013	2.87126e-13	200205	protein_coding	1	228165815	228182257	1	IBA57, iron-sulfur cluster assembly [Source:HGNC Symbol;Acc:HGNC:27302]
ID2	ENSG00000115738	-3.57775	1.83946e-59	132.095	11.0396	-3.47211	0.239668	2.35601e-45	3398	protein_coding	2	8678845	8684453	1	inhibitor of DNA binding 2 [Source:HGNC Symbol;Acc:HGNC:5361]
ID3	ENSG00000117318	-2.00236	1.03945e-11	35.603	8.87471	-1.896	0.320486	2.93443e-08	3399	protein_coding	1	23557918	23559794	-1	inhibitor of DNA binding 3, HLH protein [Source:HGNC Symbol;Acc:HGNC:5362]
ID4	ENSG00000172201	-2.68674	2.81371e-36	70.7417	11.0545	-2.57567	0.19966	4.60387e-36	3400	protein_coding	6	19837386	19840684	1	inhibitor of DNA binding 4, HLH protein [Source:HGNC Symbol;Acc:HGNC:5363]
IDH1	ENSG00000138413	-1.39289	2.5202e-12	28.1207	10.6543	-1.28359	0.194594	4.81778e-10	3417	protein_coding	2	208236227	208266074	-1	isocitrate dehydrogenase (NADP(+)) 1, cytosolic [Source:HGNC Symbol;Acc:HGNC:5382]
IDH2	ENSG00000182054	-1.89328	7.47844e-11	64.5263	17.3721	-1.77454	0.441431	0.000258414	3418	protein_coding	15	90083045	90102504	-1	isocitrate dehydrogenase (NADP(+)) 2, mitochondrial [Source:HGNC Symbol;Acc:HGNC:5383]
IDH3G	ENSG00000067829	-1.30962	1.47338e-15	45.1689	18.382	-1.18877	0.189921	3.87828e-09	3421	protein_coding	X	153785766	153794523	-1	isocitrate dehydrogenase 3 (NAD(+)) gamma [Source:HGNC Symbol;Acc:HGNC:5386]
IDI1	ENSG00000067064	-1.02485	1.9609e-07	71.9063	35.275	-0.911413	0.148679	8.43368e-09	3422	protein_coding	10	1039152	1049170	-1	isopentenyl-diphosphate delta isomerase 1 [Source:HGNC Symbol;Acc:HGNC:5387]
IER3	ENSG00000137331	1.09632	9.91975e-05	5.05343	10.7432	1.20802	0.246011	5.63385e-06	8870	protein_coding	6	30743199	30744554	-1	immediate early response 3 [Source:HGNC Symbol;Acc:HGNC:5392]
IFFO2	ENSG00000169991	1.12534	1.60873e-11	14.8949	32.5052	1.23894	0.196945	3.20502e-09	126917	protein_coding	1	18904281	18956686	-1	intermediate filament family orphan 2 [Source:HGNC Symbol;Acc:HGNC:27006]
IFI6	ENSG00000126709	-1.10046	7.30055e-05	12.4039	5.69875	-0.993983	0.279807	0.00143742	2537	protein_coding	1	27666061	27672218	-1	interferon alpha inducible protein 6 [Source:HGNC Symbol;Acc:HGNC:4054]
IFIT5	ENSG00000152778	-1.73185	3.35476e-14	22.0556	6.52119	-1.63674	0.261106	3.67348e-09	24138	protein_coding	10	89414586	89421001	1	interferon induced protein with tetratricopeptide repeats 5 [Source:HGNC Symbol;Acc:HGNC:13328]
IFITM1	ENSG00000185885	-1.62382	2.31263e-17	18.676	5.94365	-1.52012	0.209948	6.48397e-12	8519	protein_coding	11	313506	315272	1	interferon induced transmembrane protein 1 [Source:HGNC Symbol;Acc:HGNC:5412]
IFITM3	ENSG00000142089	1.45407	1.38563e-09	4.5768	12.5236	1.56786	0.202556	1.74416e-13	10410	protein_coding	11	319669	327537	-1	interferon induced transmembrane protein 3 [Source:HGNC Symbol;Acc:HGNC:5414]
IFNGR1	ENSG00000027697	-1.47934	3.21683e-22	37.5779	13.2978	-1.37435	0.160291	2.38881e-16	3459	protein_coding	6	137197484	137219449	-1	interferon gamma receptor 1 [Source:HGNC Symbol;Acc:HGNC:5439]
IFRD2	ENSG00000214706	-2.62426	3.65479e-34	58.2063	9.39481	-2.51849	0.225693	3.77516e-27	7866	protein_coding	3	50287732	50292918	-1	interferon related developmental regulator 2 [Source:HGNC Symbol;Acc:HGNC:5457]
IFT140	ENSG00000187535	-1.60849	2.68444e-18	37.5312	12.1952	-1.50057	0.201667	1.56404e-12	9742	protein_coding	16	1510427	1612110	-1	intraflagellar transport 140 [Source:HGNC Symbol;Acc:HGNC:29077]
IFT172	ENSG00000138002	-1.84489	2.3811e-32	60.0321	16.6115	-1.73498	0.150795	8.05916e-29	26160	protein_coding	2	27444371	27489789	-1	intraflagellar transport 172 [Source:HGNC Symbol;Acc:HGNC:30391]
IFT22	ENSG00000128581	-1.26712	1.44711e-10	18.0928	7.46182	-1.16014	0.187802	6.36714e-09	64792	protein_coding	7	101313367	101321823	-1	intraflagellar transport 22 [Source:HGNC Symbol;Acc:HGNC:21895]
IFT27	ENSG00000100360	-1.65796	1.91272e-23	46.6823	14.6891	-1.54812	0.166083	3.58379e-19	11020	protein_coding	22	36758202	36776256	-1	intraflagellar transport 27 [Source:HGNC Symbol;Acc:HGNC:18626]
IFT46	ENSG00000118096	-1.59371	8.71586e-26	39.6829	12.9526	-1.48837	0.153645	1.21746e-20	56912	protein_coding	11	118544528	118572970	-1	intraflagellar transport 46 [Source:HGNC Symbol;Acc:HGNC:26146]
IFT74	ENSG00000096872	1.05352	6.80579e-06	7.5218	15.6615	1.16768	0.231616	2.99008e-06	80173	protein_coding	9	26947039	27062930	1	intraflagellar transport 74 [Source:HGNC Symbol;Acc:HGNC:21424]
IGHMBP2	ENSG00000132740	-1.21825	2.53379e-08	40.3118	17.2336	-1.11416	0.249539	4.20472e-05	3508	protein_coding	11	68903842	68940602	1	immunoglobulin mu binding protein 2 [Source:HGNC Symbol;Acc:HGNC:5542]
IGIP	ENSG00000182700	2.16019	6.34862e-21	2.61898	11.729	2.27431	0.23482	1.23729e-20	492311	protein_coding	5	140125935	140129392	1	IgA inducing protein [Source:HGNC Symbol;Acc:HGNC:33847]
IGSF8	ENSG00000162729	-1.27688	1.95511e-15	16.3794	6.6748	-1.1743	0.181645	1.10057e-09	93185	protein_coding	1	160091340	160098943	-1	immunoglobulin superfamily member 8 [Source:HGNC Symbol;Acc:HGNC:17813]
IKZF2	ENSG00000030419	-1.17414	3.89043e-07	15.9422	7.12015	-1.06614	0.180031	2.83281e-08	22807	protein_coding	2	212999691	213152427	-1	IKAROS family zinc finger 2 [Source:HGNC Symbol;Acc:HGNC:13177]
IL13	ENSG00000169194	5.5402	3.47087e-53	0.346917	16.0054	5.65855	0.713484	4.13744e-14	3596	protein_coding	5	132656263	132661110	1	interleukin 13 [Source:HGNC Symbol;Acc:HGNC:5973]
IL17RE	ENSG00000163701	3.42278	1.02366e-39	1.31952	13.9693	3.53447	0.293266	1.49783e-31	132014	protein_coding	3	9902612	9916402	1	interleukin 17 receptor E [Source:HGNC Symbol;Acc:HGNC:18439]
IL20RB	ENSG00000174564	2.42592	4.93216e-21	3.13955	16.9151	2.54398	0.253865	4.89709e-22	53833	protein_coding	3	136946230	137011085	1	interleukin 20 receptor subunit beta [Source:HGNC Symbol;Acc:HGNC:6004]
IL32	ENSG00000008517	1.08228	9.30878e-06	7.09463	15.2083	1.20388	0.237891	2.72681e-06	9235	protein_coding	16	3065297	3082192	1	interleukin 32 [Source:HGNC Symbol;Acc:HGNC:16830]
ILVBL	ENSG00000105135	-1.40863	4.56265e-17	27.4615	10.2373	-1.30263	0.172696	7.45684e-13	10994	protein_coding	19	15114984	15125785	-1	ilvB acetolactate synthase like [Source:HGNC Symbol;Acc:HGNC:6041]
IMP3	ENSG00000177971	-2.35409	1.06239e-20	20.2679	3.9545	-2.2507	0.266775	7.34108e-16	55272	protein_coding	15	75639085	75648706	-1	IMP3, U3 small nucleolar ribonucleoprotein [Source:HGNC Symbol;Acc:HGNC:14497]
IMPACT	ENSG00000154059	-1.67037	2.05402e-28	43.2873	13.4735	-1.56164	0.148868	4.506e-24	55364	protein_coding	18	24426616	24453535	1	impact RWD domain protein [Source:HGNC Symbol;Acc:HGNC:20387]
IMPG2	ENSG00000081148	4.54797	5.01004e-78	1.33786	31.3227	4.6709	0.265459	1.62237e-66	50939	protein_coding	3	101222546	101320560	-1	interphotoreceptor matrix proteoglycan 2 [Source:HGNC Symbol;Acc:HGNC:18362]
ING4	ENSG00000111653	-1.19952	1.08226e-10	17.7826	7.75822	-1.08812	0.189554	7.84312e-08	51147	protein_coding	12	6650280	6663148	-1	inhibitor of growth family member 4 [Source:HGNC Symbol;Acc:HGNC:19423]
INHBE	ENSG00000139269	-4.34852	2.40418e-19	22.355	1.08436	-4.25343	0.564126	7.61357e-13	83729	protein_coding	12	57452323	57459280	1	inhibin subunit beta E [Source:HGNC Symbol;Acc:HGNC:24029]
INO80E	ENSG00000169592	-1.07535	1.03103e-14	56.9062	26.7768	-0.969022	0.156875	6.38245e-09	283899	protein_coding	16	29995294	30005793	1	INO80 complex subunit E [Source:HGNC Symbol;Acc:HGNC:26905]
INPP5D	ENSG00000168918	6.18973	9.36854e-64	1.83457	133.84	6.31506	0.31108	3.21358e-88	3635	protein_coding	2	233059967	233207903	1	inositol polyphosphate-5-phosphatase D [Source:HGNC Symbol;Acc:HGNC:6079]
INPP5J	ENSG00000185133	-1.43678	1.02091e-09	15.8736	5.93489	-1.32073	0.26685	4.67503e-06	27124	protein_coding	22	31122731	31134696	1	inositol polyphosphate-5-phosphatase J [Source:HGNC Symbol;Acc:HGNC:8956]
INSIG1	ENSG00000186480	-1.37501	1.86633e-08	171.004	65.945	-1.25864	0.227638	2.46945e-07	3638	protein_coding	7	155297776	155310235	1	insulin induced gene 1 [Source:HGNC Symbol;Acc:HGNC:6083]
INTS11	ENSG00000127054	-1.12443	6.52855e-12	69.4783	31.8389	-1.01245	0.132096	3.05425e-13	54973	protein_coding	1	1311585	1324691	-1	integrator complex subunit 11 [Source:HGNC Symbol;Acc:HGNC:26052]
INTS13	ENSG00000064102	-1.29544	1.53797e-11	24.066	9.79466	-1.18675	0.206072	7.08495e-08	55726	protein_coding	12	26905181	26938326	-1	integrator complex subunit 13 [Source:HGNC Symbol;Acc:HGNC:20174]
INTS5	ENSG00000185085	-1.07441	1.08108e-12	32.4511	15.5336	-0.961186	0.15187	2.5432e-09	80789	protein_coding	11	62646848	62653302	-1	integrator complex subunit 5 [Source:HGNC Symbol;Acc:HGNC:29352]
IP6K3	ENSG00000161896	5.96257	4.44664e-35	0.201347	13.0064	6.14378	0.507048	6.9438e-32	117283	protein_coding	6	33721670	33746905	-1	inositol hexakisphosphate kinase 3 [Source:HGNC Symbol;Acc:HGNC:17269]
IPO9	ENSG00000198700	-1.27373	1.50323e-19	181.824	75.1693	-1.16291	0.1383	9.25517e-16	55705	protein_coding	1	201829141	201884294	1	importin 9 [Source:HGNC Symbol;Acc:HGNC:19425]
IQCG	ENSG00000114473	1.16717	4.8223e-09	7.3793	16.5164	1.27858	0.177256	7.84105e-12	84223	protein_coding	3	197889075	197960142	-1	IQ motif containing G [Source:HGNC Symbol;Acc:HGNC:25251]
IQCN	ENSG00000130518	6.20661	8.1578e-81	0.92117	68.2011	6.33714	0.283868	9.48774e-107	80726	protein_coding	19	18257097	18274509	-1	IQ motif containing N [Source:HGNC Symbol;Acc:HGNC:29350]
IRAK1	ENSG00000184216	-1.40657	3.19629e-17	157.414	59.3313	-1.29361	0.177017	4.03213e-12	3654	protein_coding	X	154010500	154019980	-1	interleukin 1 receptor associated kinase 1 [Source:HGNC Symbol;Acc:HGNC:6112]
IRF2BP1	ENSG00000170604	-1.75716	1.01331e-20	59.3118	17.4095	-1.6531	0.208471	4.17421e-14	26145	protein_coding	19	45883607	45886170	-1	interferon regulatory factor 2 binding protein 1 [Source:HGNC Symbol;Acc:HGNC:21728]
IRF3	ENSG00000126456	-1.14401	2.05783e-11	28.3201	12.711	-1.03551	0.183957	1.44617e-07	3661	protein_coding	19	49659569	49665875	-1	interferon regulatory factor 3 [Source:HGNC Symbol;Acc:HGNC:6118]
IRF5	ENSG00000128604	4.52305	5.2e-70	1.12783	26.0811	4.64765	0.283166	5.18131e-58	3663	protein_coding	7	128937612	128950035	1	interferon regulatory factor 5 [Source:HGNC Symbol;Acc:HGNC:6120]
IRF8	ENSG00000140968	-1.38853	2.96689e-10	11.0983	4.12204	-1.28781	0.223591	7.05494e-08	3394	protein_coding	16	85898803	85922609	1	interferon regulatory factor 8 [Source:HGNC Symbol;Acc:HGNC:5358]
IRS4	ENSG00000133124	-3.57576	4.48924e-67	803.08	67.2597	-3.46618	0.190276	3.36792e-71	8471	protein_coding	X	108732482	108736409	-1	insulin receptor substrate 4 [Source:HGNC Symbol;Acc:HGNC:6128]
ISG20	ENSG00000172183	4.76686	3.79561e-81	1.25668	34.2593	4.89325	0.279434	7.03436e-66	3669	protein_coding	15	88636153	88656483	1	interferon stimulated exonuclease gene 20 [Source:HGNC Symbol;Acc:HGNC:6130]
ISG20L2	ENSG00000143319	-1.93568	5.5252e-31	67.9792	17.6168	-1.83143	0.183337	6.67768e-22	81875	protein_coding	1	156721891	156728799	-1	interferon stimulated exonuclease gene 20 like 2 [Source:HGNC Symbol;Acc:HGNC:25745]
ISOC1	ENSG00000066583	-1.06196	6.39644e-08	19.2776	9.09066	-0.957352	0.188987	2.66032e-06	51015	protein_coding	5	129094751	129114028	1	isochorismatase domain containing 1 [Source:HGNC Symbol;Acc:HGNC:24254]
ITGA10	ENSG00000143127	4.4074	5.72015e-92	1.7049	36.2803	4.52616	0.207423	5.18791e-102	8515	protein_coding	1	145891208	145910189	-1	integrin subunit alpha 10 [Source:HGNC Symbol;Acc:HGNC:6135]
ITGA11	ENSG00000137809	2.12438	6.27267e-37	6.59826	28.8096	2.23903	0.164845	6.40404e-40	22801	protein_coding	15	68296533	68432162	-1	integrin subunit alpha 11 [Source:HGNC Symbol;Acc:HGNC:6136]
ITGA4	ENSG00000115232	-1.64635	4.40741e-12	15.6554	4.86653	-1.55067	0.265348	4.41298e-08	3676	protein_coding	2	181457202	181536187	1	integrin subunit alpha 4 [Source:HGNC Symbol;Acc:HGNC:6140]
ITGA8	ENSG00000077943	-2.44611	9.75316e-38	16.0965	2.80246	-2.35555	0.218813	2.57907e-25	8516	protein_coding	10	15513949	15720125	-1	integrin subunit alpha 8 [Source:HGNC Symbol;Acc:HGNC:6144]
ITGA9	ENSG00000144668	1.97855	3.42242e-15	7.37292	29.1688	2.10008	0.242794	1.27008e-16	3680	protein_coding	3	37452115	37823514	1	integrin subunit alpha 9 [Source:HGNC Symbol;Acc:HGNC:6145]
ITGAL	ENSG00000005844	4.67334	6.70914e-40	0.449604	11.5998	4.81515	0.36393	6.70908e-38	3683	protein_coding	16	30472658	30523185	1	integrin subunit alpha L [Source:HGNC Symbol;Acc:HGNC:6148]
ITGAM	ENSG00000169896	7.77284	5.67014e-43	0.103429	23.8579	8.01121	0.798483	4.36023e-22	3684	protein_coding	16	31259990	31332892	1	integrin subunit alpha M [Source:HGNC Symbol;Acc:HGNC:6149]
ITM2B	ENSG00000136156	1.173	5.11873e-11	38.9317	87.779	1.28563	0.193919	3.89087e-10	9445	protein_coding	13	48233158	48270357	1	integral membrane protein 2B [Source:HGNC Symbol;Acc:HGNC:6174]
ITPR1	ENSG00000150995	-1.36406	4.32258e-14	43.2719	16.747	-1.25436	0.148239	6.01207e-16	3708	protein_coding	3	4493348	4847840	1	inositol 1,4,5-trisphosphate receptor type 1 [Source:HGNC Symbol;Acc:HGNC:6180]
ITPRIPL1	ENSG00000198885	-1.91027	2.46479e-25	46.5665	12.3552	-1.80238	0.202864	1.72374e-17	150771	protein_coding	2	96325331	96330517	1	ITPRIP like 1 [Source:HGNC Symbol;Acc:HGNC:29371]
ITSN1	ENSG00000205726	1.21686	2.83011e-23	38.0196	88.2717	1.32874	0.127577	9.60366e-24	6453	protein_coding	21	33642400	33899861	1	intersectin 1 [Source:HGNC Symbol;Acc:HGNC:6183]
IVD	ENSG00000128928	-1.0136	2.58189e-14	33.86	16.7618	-0.902135	0.144626	4.42199e-09	3712	protein_coding	15	40405795	40435947	1	isovaleryl-CoA dehydrogenase [Source:HGNC Symbol;Acc:HGNC:6186]
JAM2	ENSG00000154721	2.11528	1.74733e-22	2.3312	10.2055	2.23288	0.240536	5.06466e-19	58494	protein_coding	21	25639272	25717562	1	junctional adhesion molecule 2 [Source:HGNC Symbol;Acc:HGNC:14686]
JDP2	ENSG00000140044	-2.14658	1.99494e-22	19.7212	4.40899	-2.0396	0.211812	2.08942e-20	122953	protein_coding	14	75427716	75474111	1	Jun dimerization protein 2 [Source:HGNC Symbol;Acc:HGNC:17546]
JMJD6	ENSG00000070495	1.26721	4.01851e-09	41.171	99.0152	1.37516	0.220311	4.31095e-09	23210	protein_coding	17	76712832	76726799	-1	arginine demethylase and lysine hydroxylase [Source:HGNC Symbol;Acc:HGNC:19355]
JMJD8	ENSG00000161999	-1.00152	7.50196e-09	28.093	13.8743	-0.894	0.164135	3.8176e-07	339123	protein_coding	16	681671	684528	-1	jumonji domain containing 8 [Source:HGNC Symbol;Acc:HGNC:14148]
JPT2	ENSG00000206053	-1.46301	8.61272e-31	84.6758	30.664	-1.354	0.145312	3.69899e-19	90861	protein_coding	16	1678256	1702280	1	Jupiter microtubule associated homolog 2 [Source:HGNC Symbol;Acc:HGNC:14137]
JUNB	ENSG00000171223	1.79411	8.41535e-18	14.959	51.9605	1.91124	0.19317	1.70177e-21	3726	protein_coding	19	12791496	12793315	1	JunB proto-oncogene, AP-1 transcription factor subunit [Source:HGNC Symbol;Acc:HGNC:6205]
JUND	ENSG00000130522	-1.00254	1.03533e-09	66.4367	33.2253	-0.887273	0.190098	1.72144e-05	3727	protein_coding	19	18279760	18281622	-1	JunD proto-oncogene, AP-1 transcription factor subunit [Source:HGNC Symbol;Acc:HGNC:6206]
KANTR	ENSG00000232593	-1.3628	7.56209e-09	14.4244	5.53008	-1.25294	0.213323	3.73374e-08	NA	protein_coding	X	53094145	53170914	1	KDM5C adjacent transcript [Source:HGNC Symbol;Acc:HGNC:49510]
KARS	ENSG00000065427	-1.85406	6.49847e-42	150.875	41.6722	-1.74324	0.133555	6.56058e-37	3735	protein_coding	16	75627474	75648643	-1	lysyl-tRNA synthetase [Source:HGNC Symbol;Acc:HGNC:6215]
KATNAL1	ENSG00000102781	1.51884	4.82922e-17	12.618	35.9946	1.62658	0.210509	1.92526e-13	84056	protein_coding	13	30202630	30307484	-1	katanin catalytic subunit A1 like 1 [Source:HGNC Symbol;Acc:HGNC:28361]
KATNAL2	ENSG00000167216	1.7708	9.33969e-16	3.46564	11.8513	1.88762	0.238258	4.39841e-14	83473	protein_coding	18	46917492	47102243	1	katanin catalytic subunit A1 like 2 [Source:HGNC Symbol;Acc:HGNC:25387]
KATNB1	ENSG00000140854	-1.94236	5.30389e-47	39.2563	10.1995	-1.83379	0.155347	2.66281e-30	10300	protein_coding	16	57735730	57757250	1	katanin regulatory subunit B1 [Source:HGNC Symbol;Acc:HGNC:6217]
KBTBD6	ENSG00000165572	-1.56776	1.35252e-22	50.6828	17.228	-1.45374	0.16459	2.69921e-17	89890	protein_coding	13	41127569	41132746	-1	kelch repeat and BTB domain containing 6 [Source:HGNC Symbol;Acc:HGNC:25340]
KCNB1	ENSG00000158445	2.90866	2.81813e-34	2.47612	18.5218	3.02414	0.241472	5.05425e-34	3745	protein_coding	20	49293394	49484297	-1	potassium voltage-gated channel subfamily B member 1 [Source:HGNC Symbol;Acc:HGNC:6231]
KCNC1	ENSG00000129159	1.22506	8.43345e-11	6.71946	15.7611	1.33834	0.184616	6.10093e-12	3746	protein_coding	11	17734774	17856804	1	potassium voltage-gated channel subfamily C member 1 [Source:HGNC Symbol;Acc:HGNC:6233]
KCND1	ENSG00000102057	3.55272	1.18866e-72	1.40714	16.6141	3.6688	0.240125	2.36959e-50	3750	protein_coding	X	48961378	48971569	-1	potassium voltage-gated channel subfamily D member 1 [Source:HGNC Symbol;Acc:HGNC:6237]
KCND3	ENSG00000171385	1.27734	4.46748e-06	7.45749	18.117	1.38852	0.176867	7.62905e-14	3752	protein_coding	1	111770662	111989155	-1	potassium voltage-gated channel subfamily D member 3 [Source:HGNC Symbol;Acc:HGNC:6239]
KCNG1	ENSG00000026559	-1.09618	4.24161e-10	16.1522	7.56407	-0.985836	0.192719	2.08398e-06	3755	protein_coding	20	51003656	51023129	-1	potassium voltage-gated channel modifier subfamily G member 1 [Source:HGNC Symbol;Acc:HGNC:6248]
KCNG3	ENSG00000171126	-1.12136	6.58108e-07	10.4088	4.79798	-1.01262	0.226424	4.07331e-05	170850	protein_coding	2	42442017	42494097	-1	potassium voltage-gated channel modifier subfamily G member 3 [Source:HGNC Symbol;Acc:HGNC:18306]
KCNJ8	ENSG00000121361	-2.01956	4.05393e-25	32.4214	8.03975	-1.90782	0.223306	3.06777e-16	3764	protein_coding	12	21764955	21775581	-1	potassium voltage-gated channel subfamily J member 8 [Source:HGNC Symbol;Acc:HGNC:6269]
KCNS1	ENSG00000124134	2.41421	1.11157e-14	3.45993	18.5222	2.53921	0.331606	3.21862e-13	3787	protein_coding	20	45092310	45101112	-1	potassium voltage-gated channel modifier subfamily S member 1 [Source:HGNC Symbol;Acc:HGNC:6300]
KCNT2	ENSG00000162687	-1.21472	4.91418e-05	13.099	5.59013	-1.10326	0.256773	8.52782e-05	343450	protein_coding	1	196225779	196609225	-1	potassium sodium-activated channel subfamily T member 2 [Source:HGNC Symbol;Acc:HGNC:18866]
KCTD15	ENSG00000153885	-1.89123	3.50348e-35	58.3015	15.5949	-1.78225	0.148875	3.83399e-31	79047	protein_coding	19	33795933	33815763	1	potassium channel tetramerization domain containing 15 [Source:HGNC Symbol;Acc:HGNC:23297]
KCTD17	ENSG00000100379	-2.90482	4.03457e-44	20.0583	2.68728	-2.7986	0.219934	4.22828e-35	79734	protein_coding	22	37051736	37063390	1	potassium channel tetramerization domain containing 17 [Source:HGNC Symbol;Acc:HGNC:25705]
KCTD19	ENSG00000168676	-1.35358	8.52988e-08	10.8101	4.24297	-1.24284	0.23602	9.80975e-07	146212	protein_coding	16	67289428	67326763	-1	potassium channel tetramerization domain containing 19 [Source:HGNC Symbol;Acc:HGNC:24753]
KCTD6	ENSG00000168301	-1.98654	2.29507e-18	13.7826	3.35423	-1.89283	0.244363	1.67374e-13	200845	protein_coding	3	58492114	58502360	1	potassium channel tetramerization domain containing 6 [Source:HGNC Symbol;Acc:HGNC:22235]
KCTD7	ENSG00000243335	-1.57805	1.9462e-11	21.6645	7.13597	-1.47619	0.230316	1.55482e-09	154881	protein_coding	7	66628767	66649067	1	potassium channel tetramerization domain containing 7 [Source:HGNC Symbol;Acc:HGNC:21957]
KDELC1	ENSG00000134901	-1.92032	5.01399e-20	10.8692	2.76377	-1.83283	0.258576	1.87461e-11	79070	protein_coding	13	102784281	102799007	-1	KDEL motif containing 1 [Source:HGNC Symbol;Acc:HGNC:19350]
KDM1B	ENSG00000165097	-1.30339	8.33967e-19	33.8975	13.5421	-1.20118	0.170379	2.43401e-11	221656	protein_coding	6	18155329	18223853	1	lysine demethylase 1B [Source:HGNC Symbol;Acc:HGNC:21577]
KDM4B	ENSG00000127663	1.05616	6.24838e-15	22.9083	47.7142	1.17083	0.149919	1.03799e-13	23030	protein_coding	19	4969113	5153595	1	lysine demethylase 4B [Source:HGNC Symbol;Acc:HGNC:29136]
KDM6A	ENSG00000147050	1.14201	7.47577e-13	60.8388	134.395	1.26073	0.181393	4.76395e-11	7403	protein_coding	X	44873177	45112602	1	lysine demethylase 6A [Source:HGNC Symbol;Acc:HGNC:12637]
KIAA0391	ENSG00000100890	1.18017	4.76552e-09	4.83393	10.9849	1.29208	0.203752	2.35968e-09	9692	protein_coding	14	35121846	35277614	1	KIAA0391 [Source:HGNC Symbol;Acc:HGNC:19958]
KIAA0895L	ENSG00000196123	-1.65986	2.54724e-13	25.3907	8.0493	-1.54947	0.206259	9.33083e-13	653319	protein_coding	16	67175602	67184040	-1	KIAA0895 like [Source:HGNC Symbol;Acc:HGNC:34408]
KIAA1217	ENSG00000120549	1.66322	8.17739e-06	4.66716	14.8816	1.78416	0.297545	1.84065e-08	56243	protein_coding	10	23694746	24547848	1	KIAA1217 [Source:HGNC Symbol;Acc:HGNC:25428]
KIAA1328	ENSG00000150477	-1.32191	2.32408e-11	21.7798	8.58236	-1.21314	0.179911	1.88121e-10	57536	protein_coding	18	36829106	37232172	1	KIAA1328 [Source:HGNC Symbol;Acc:HGNC:29248]
KIAA1551	ENSG00000174718	-1.40901	1.31963e-12	24.616	9.12207	-1.30871	0.222619	3.62218e-08	55196	protein_coding	12	31959370	31993107	1	KIAA1551 [Source:HGNC Symbol;Acc:HGNC:25559]
KIAA1586	ENSG00000168116	-1.04187	1.58962e-06	10.7432	5.16752	-0.93652	0.204486	2.53992e-05	57691	protein_coding	6	57046532	57055239	1	KIAA1586 [Source:HGNC Symbol;Acc:HGNC:21360]
KIF17	ENSG00000117245	-1.46519	3.15538e-08	16.6416	6.00029	-1.35651	0.289491	1.58631e-05	57576	protein_coding	1	20664014	20718017	-1	kinesin family member 17 [Source:HGNC Symbol;Acc:HGNC:19167]
KIF1C	ENSG00000129250	-1.54134	2.49625e-22	80.4216	27.5521	-1.43288	0.188654	5.10445e-13	10749	protein_coding	17	4997948	5028401	1	kinesin family member 1C [Source:HGNC Symbol;Acc:HGNC:6317]
KIF4B	ENSG00000226650	2.66023	3.9737e-11	2.27002	14.4438	2.78121	0.282556	2.78446e-21	285643	protein_coding	5	155013755	155018132	1	kinesin family member 4B [Source:HGNC Symbol;Acc:HGNC:6322]
KIFC2	ENSG00000167702	-2.42304	7.65718e-37	19.8128	3.54337	-2.33234	0.228205	6.84099e-23	90990	protein_coding	8	144466043	144474202	1	kinesin family member C2 [Source:HGNC Symbol;Acc:HGNC:29530]
KIRREL1	ENSG00000183853	-1.43227	3.13479e-29	64.0693	23.7636	-1.32076	0.122282	1.77757e-25	55243	protein_coding	1	157993273	158100262	1	kirre like nephrin family adhesion molecule 1 [Source:HGNC Symbol;Acc:HGNC:15734]
KIT	ENSG00000157404	-1.76947	9.24148e-11	12.803	3.77295	-1.65944	0.27604	1.69066e-08	3815	protein_coding	4	54657918	54740715	1	KIT proto-oncogene receptor tyrosine kinase [Source:HGNC Symbol;Acc:HGNC:6342]
KITLG	ENSG00000049130	1.38021	5.6683e-14	8.87557	23.131	1.49112	0.171976	1.06492e-16	4254	protein_coding	12	88492793	88580851	-1	KIT ligand [Source:HGNC Symbol;Acc:HGNC:6343]
KLB	ENSG00000134962	3.08745	2.36949e-28	1.57787	13.574	3.20543	0.266018	1.53861e-31	152831	protein_coding	4	39406853	39451536	1	klotho beta [Source:HGNC Symbol;Acc:HGNC:15527]
KLC3	ENSG00000104892	-1.31901	8.7469e-11	16.6648	6.55244	-1.21731	0.231754	1.04874e-06	147700	protein_coding	19	45333434	45351520	1	kinesin light chain 3 [Source:HGNC Symbol;Acc:HGNC:20717]
KLF12	ENSG00000118922	-1.17198	3.24454e-05	28.1833	12.4639	-1.05828	0.17735	2.18017e-08	11278	protein_coding	13	73686089	73995056	-1	Kruppel like factor 12 [Source:HGNC Symbol;Acc:HGNC:6346]
KLHDC8B	ENSG00000185909	-1.14507	7.84491e-08	13.2804	6.06118	-1.03122	0.242497	0.000102327	200942	protein_coding	3	49171611	49176486	1	kelch domain containing 8B [Source:HGNC Symbol;Acc:HGNC:28557]
KLHL11	ENSG00000178502	-1.13134	3.73293e-11	90.1051	41.0521	-1.02307	0.194393	9.95402e-07	55175	protein_coding	17	41853545	41865431	-1	kelch like family member 11 [Source:HGNC Symbol;Acc:HGNC:19008]
KLHL12	ENSG00000117153	-1.23585	1.89833e-22	49.9005	21.0371	-1.12932	0.136827	3.25262e-15	59349	protein_coding	1	202891100	202928636	-1	kelch like family member 12 [Source:HGNC Symbol;Acc:HGNC:19360]
KLHL17	ENSG00000187961	-1.55812	3.57306e-14	16.1106	5.4069	-1.4512	0.199095	4.61767e-12	339451	protein_coding	1	960587	965715	1	kelch like family member 17 [Source:HGNC Symbol;Acc:HGNC:24023]
KLHL22	ENSG00000099910	-1.07868	1.22149e-17	31.3717	14.8511	-0.968547	0.147007	5.06661e-10	84861	protein_coding	22	20441519	20495883	-1	kelch like family member 22 [Source:HGNC Symbol;Acc:HGNC:25888]
KLHL23	ENSG00000213160	-1.58663	3.54705e-16	32.8337	10.8167	-1.48443	0.219082	1.52232e-10	100526832	protein_coding	2	169694488	169776989	1	kelch like family member 23 [Source:HGNC Symbol;Acc:HGNC:27506]
KLHL3	ENSG00000146021	1.52114	7.93952e-08	12.6596	36.4357	1.6388	0.217729	8.38199e-13	26249	protein_coding	5	137617500	137736090	-1	kelch like family member 3 [Source:HGNC Symbol;Acc:HGNC:6354]
KLHL35	ENSG00000149243	4.55918	8.23531e-41	0.857726	20.4539	4.68854	0.282552	2.79668e-59	283212	protein_coding	11	75422394	75430629	-1	kelch like family member 35 [Source:HGNC Symbol;Acc:HGNC:26597]
KLHL41	ENSG00000239474	1.39173	4.01961e-07	3.8996	10.2149	1.50438	0.281304	6.41141e-07	10324	protein_coding	2	169509702	169526262	1	kelch like family member 41 [Source:HGNC Symbol;Acc:HGNC:16905]
KLRG2	ENSG00000188883	-2.13469	1.08087e-20	10.8825	2.45213	-2.03104	0.239929	5.84923e-16	346689	protein_coding	7	139452690	139483712	-1	killer cell lectin like receptor G2 [Source:HGNC Symbol;Acc:HGNC:24778]
KMT5C	ENSG00000133247	-1.42064	3.93467e-19	25.173	9.30841	-1.3151	0.182278	7.75667e-12	84787	protein_coding	19	55339853	55348120	1	lysine methyltransferase 5C [Source:HGNC Symbol;Acc:HGNC:28405]
KNOP1	ENSG00000103550	-2.03454	1.53517e-19	55.8268	13.5693	-1.93081	0.24338	4.06183e-14	400506	protein_coding	16	19701934	19718235	-1	lysine rich nucleolar protein 1 [Source:HGNC Symbol;Acc:HGNC:34404]
KNTC1	ENSG00000184445	-1.41755	4.44953e-19	93.0598	34.7182	-1.30834	0.157845	2.44752e-15	9735	protein_coding	12	122527246	122626396	1	kinetochore associated 1 [Source:HGNC Symbol;Acc:HGNC:17255]
KPNA1	ENSG00000114030	1.01481	3.60256e-12	32.5079	65.6264	1.12721	0.138187	7.0125e-15	3836	protein_coding	3	122421949	122514945	-1	karyopherin subunit alpha 1 [Source:HGNC Symbol;Acc:HGNC:6394]
KRBA1	ENSG00000133619	-1.46096	8.57562e-14	19.1966	6.94067	-1.35473	0.206178	5.67587e-10	84626	protein_coding	7	149714781	149734575	1	KRAB-A domain containing 1 [Source:HGNC Symbol;Acc:HGNC:22228]
KRI1	ENSG00000129347	-2.01924	6.80287e-18	52.9051	12.9542	-1.91501	0.239371	2.40393e-14	65095	protein_coding	19	10553078	10566037	-1	KRI1 homolog [Source:HGNC Symbol;Acc:HGNC:25769]
KRT8	ENSG00000170421	1.21931	7.34084e-18	34.5796	80.5544	1.3334	0.153676	1.01105e-16	3856	protein_coding	12	52897187	52949954	-1	keratin 8 [Source:HGNC Symbol;Acc:HGNC:6446]
KXD1	ENSG00000105700	-1.49141	1.53369e-26	61.2072	21.559	-1.38527	0.153517	5.1232e-18	79036	protein_coding	19	18557762	18569387	1	KxDL motif containing 1 [Source:HGNC Symbol;Acc:HGNC:28420]
KYAT1	ENSG00000171097	-1.37973	2.69893e-07	11.1207	4.30254	-1.26378	0.292436	7.70251e-05	883	protein_coding	9	128832942	128882494	-1	kynurenine aminotransferase 1 [Source:HGNC Symbol;Acc:HGNC:1564]
L3MBTL2	ENSG00000100395	-1.00405	3.74803e-08	56.3297	27.9932	-0.896021	0.195034	2.38361e-05	83746	protein_coding	22	41205205	41231271	1	L3MBTL2, polycomb repressive complex 1 subunit [Source:HGNC Symbol;Acc:HGNC:18594]
LAGE3	ENSG00000196976	-1.23717	1.72391e-15	31.2903	13.438	-1.11861	0.176157	2.2374e-09	8270	protein_coding	X	154477769	154479257	-1	L antigen family member 3 [Source:HGNC Symbol;Acc:HGNC:26058]
LAMA1	ENSG00000101680	-1.60944	1.05153e-06	48.4637	16.0526	-1.47082	0.469135	0.00557379	284217	protein_coding	18	6941744	7117814	-1	laminin subunit alpha 1 [Source:HGNC Symbol;Acc:HGNC:6481]
LAMB1	ENSG00000091136	-1.33115	2.0659e-15	77.866	30.9526	-1.21639	0.188579	1.20701e-09	3912	protein_coding	7	107923799	108003255	-1	laminin subunit beta 1 [Source:HGNC Symbol;Acc:HGNC:6486]
LAMC3	ENSG00000050555	-1.94164	4.71455e-19	13.1452	3.56118	-1.8114	0.247845	4.01104e-12	10319	protein_coding	9	131009082	131094473	1	laminin subunit gamma 3 [Source:HGNC Symbol;Acc:HGNC:6494]
LAMP2	ENSG00000005893	-1.37732	2.57093e-17	65.6535	25.0956	-1.27073	0.184746	7.71344e-11	3920	protein_coding	X	120427827	120469365	-1	lysosomal associated membrane protein 2 [Source:HGNC Symbol;Acc:HGNC:6501]
LAMTOR2	ENSG00000116586	-1.42352	3.50114e-12	24.3362	9.09849	-1.31292	0.219955	2.15621e-08	28956	protein_coding	1	156054752	156058510	1	late endosomal/lysosomal adaptor, MAPK and MTOR activator 2 [Source:HGNC Symbol;Acc:HGNC:29796]
LAMTOR4	ENSG00000188186	-1.79312	1.32121e-15	30.9874	8.98133	-1.68294	0.194585	1.27771e-16	389541	protein_coding	7	100148907	100155944	1	late endosomal/lysosomal adaptor, MAPK and MTOR activator 4 [Source:HGNC Symbol;Acc:HGNC:33772]
LARP1B	ENSG00000138709	-1.21106	6.55878e-20	31.6586	13.4443	-1.11047	0.154317	8.83067e-12	55132	protein_coding	4	128061268	128222931	1	La ribonucleoprotein domain family member 1B [Source:HGNC Symbol;Acc:HGNC:24704]
LARS	ENSG00000133706	-1.85257	8.15235e-29	182.835	50.5436	-1.7425	0.163246	6.7533e-25	51520	protein_coding	5	146113038	146182660	-1	leucyl-tRNA synthetase [Source:HGNC Symbol;Acc:HGNC:6512]
LAS1L	ENSG00000001497	-1.34014	1.73947e-23	52.3137	20.6577	-1.22907	0.153404	2.19465e-14	81887	protein_coding	X	65512582	65534775	-1	LAS1 like, ribosome biogenesis factor [Source:HGNC Symbol;Acc:HGNC:25726]
LAT2	ENSG00000086730	2.10647	2.30729e-24	3.27386	14.0624	2.2187	0.205312	1.67795e-25	7462	protein_coding	7	74199652	74229834	1	linker for activation of T cells family member 2 [Source:HGNC Symbol;Acc:HGNC:12749]
LAYN	ENSG00000204381	-1.22255	1.18215e-10	16.5517	6.96904	-1.12396	0.2153	1.23248e-06	143903	protein_coding	11	111540280	111561745	1	layilin [Source:HGNC Symbol;Acc:HGNC:29471]
LCMT2	ENSG00000168806	-1.05393	1.57961e-08	24.4596	11.7077	-0.944955	0.176655	6.369e-07	9836	protein_coding	15	43323649	43330605	-1	leucine carboxyl methyltransferase 2 [Source:HGNC Symbol;Acc:HGNC:17558]
LCP1	ENSG00000136167	2.11922	1.26836e-16	2.56841	11.1542	2.23364	0.243338	1.28643e-18	3936	protein_coding	13	46125920	46211871	-1	lymphocyte cytosolic protein 1 [Source:HGNC Symbol;Acc:HGNC:6528]
LCT	ENSG00000115850	5.0997	7.32993e-105	1.43923	49.3329	5.22221	0.263225	2.53509e-84	3938	protein_coding	2	135787840	135837180	-1	lactase [Source:HGNC Symbol;Acc:HGNC:6530]
LDHA	ENSG00000134333	-1.66231	1.97235e-20	197.128	62.1796	-1.55228	0.198529	9.68758e-14	3939	protein_coding	11	18394388	18408425	1	lactate dehydrogenase A [Source:HGNC Symbol;Acc:HGNC:6535]
LDLRAP1	ENSG00000157978	-1.20536	2.50523e-11	23.6823	10.2319	-1.09882	0.184076	2.15252e-08	26119	protein_coding	1	25543580	25568886	1	low density lipoprotein receptor adaptor protein 1 [Source:HGNC Symbol;Acc:HGNC:18640]
LEAP2	ENSG00000164406	1.87473	6.65754e-33	4.01383	14.7001	1.98823	0.192403	2.19639e-23	116842	protein_coding	5	132872322	132875046	1	liver enriched antimicrobial peptide 2 [Source:HGNC Symbol;Acc:HGNC:29571]
LENG1	ENSG00000105617	-2.17879	1.26265e-12	10.4895	2.32439	-2.0744	0.331267	3.81814e-09	79165	protein_coding	19	54155161	54159882	-1	leukocyte receptor cluster member 1 [Source:HGNC Symbol;Acc:HGNC:15502]
LEO1	ENSG00000166477	-1.07484	1.61327e-06	16.7263	7.87839	-0.971484	0.253416	0.000524249	123169	protein_coding	15	51938025	51971806	-1	LEO1 homolog, Paf1/RNA polymerase II complex component [Source:HGNC Symbol;Acc:HGNC:30401]
LEPROTL1	ENSG00000104660	-1.17345	1.57849e-11	14.3398	6.31439	-1.06783	0.192761	2.33463e-07	23484	protein_coding	8	30095398	30177208	1	leptin receptor overlapping transcript like 1 [Source:HGNC Symbol;Acc:HGNC:6555]
LETMD1	ENSG00000050426	-1.74932	1.99385e-20	61.0246	18.1115	-1.63792	0.167941	6.52539e-21	25875	protein_coding	12	51047962	51060424	1	LETM1 domain containing 1 [Source:HGNC Symbol;Acc:HGNC:24241]
LGALS1	ENSG00000100097	2.67284	1.55582e-46	5.73266	36.7942	2.79112	0.19567	5.50668e-44	3956	protein_coding	22	37675608	37679806	1	galectin 1 [Source:HGNC Symbol;Acc:HGNC:6561]
LGALS3BP	ENSG00000108679	-1.91635	2.90235e-41	81.9352	21.7258	-1.80306	0.158497	3.41326e-28	3959	protein_coding	17	78971238	78980109	-1	galectin 3 binding protein [Source:HGNC Symbol;Acc:HGNC:6564]
LGALSL	ENSG00000119862	-1.03174	6.04837e-08	19.3831	9.30626	-0.930105	0.201365	2.13779e-05	29094	protein_coding	2	64453969	64461381	1	galectin like [Source:HGNC Symbol;Acc:HGNC:25012]
LGR4	ENSG00000205213	-1.07238	3.97046e-08	24.42	11.568	-0.961869	0.183833	1.16248e-06	55366	protein_coding	11	27365961	27472775	-1	leucine rich repeat containing G protein-coupled receptor 4 [Source:HGNC Symbol;Acc:HGNC:13299]
LHFPL6	ENSG00000183722	-1.01901	8.17327e-08	11.5194	5.63581	-0.913907	0.209797	6.66502e-05	10186	protein_coding	13	39342892	39603528	-1	LHFPL tetraspan subfamily member 6 [Source:HGNC Symbol;Acc:HGNC:6586]
LIF	ENSG00000128342	4.3336	4.21365e-70	1.86026	37.9885	4.45832	0.251378	1.4597e-67	3976	protein_coding	22	30240447	30246851	-1	LIF, interleukin 6 family cytokine [Source:HGNC Symbol;Acc:HGNC:6596]
LIG1	ENSG00000105486	-1.19712	8.46578e-11	76.1323	33.2444	-1.08422	0.176437	7.70981e-09	3978	protein_coding	19	48115445	48170603	-1	DNA ligase 1 [Source:HGNC Symbol;Acc:HGNC:6598]
LIG3	ENSG00000005156	-1.92152	3.38617e-43	76.7889	20.2786	-1.812	0.168272	2.49888e-25	3980	protein_coding	17	34980494	35009743	1	DNA ligase 3 [Source:HGNC Symbol;Acc:HGNC:6600]
LIMK1	ENSG00000106683	-1.27761	3.83782e-18	28.9406	11.774	-1.17216	0.154743	5.92773e-13	3984	protein_coding	7	74082933	74122525	1	LIM domain kinase 1 [Source:HGNC Symbol;Acc:HGNC:6613]
LIMK2	ENSG00000182541	1.67721	1.48939e-38	22.6367	72.5402	1.79223	0.14309	4.98535e-34	3985	protein_coding	22	31212239	31280080	1	LIM domain kinase 2 [Source:HGNC Symbol;Acc:HGNC:6614]
LIN7C	ENSG00000148943	-1.20425	6.46421e-16	42.119	18.255	-1.09607	0.169083	9.86396e-10	55327	protein_coding	11	27494576	27506773	-1	lin-7 homolog C, crumbs cell polarity complex component [Source:HGNC Symbol;Acc:HGNC:17789]
LINC00205	ENSG00000223768	-1.83602	1.33939e-20	37.5521	10.5273	-1.72341	0.223732	2.29922e-13	NA	bidirectional_promoter_lncRNA	21	45288050	45297806	1	long intergenic non-protein coding RNA 205 [Source:HGNC Symbol;Acc:HGNC:16420]
LINC00342	ENSG00000232931	-1.83726	3.88842e-09	10.7771	3.09148	-1.73749	0.253839	9.61741e-11	NA	lincRNA	2	95807118	95816215	-1	long intergenic non-protein coding RNA 342 [Source:HGNC Symbol;Acc:HGNC:42470]
LINC00346	ENSG00000255874	5.68292	1.30969e-86	0.285585	15.0176	5.84424	0.407477	1.8388e-44	NA	lincRNA	13	110863987	110870251	-1	long intergenic non-protein coding RNA 346 [Source:HGNC Symbol;Acc:HGNC:27492]
LINC00475	ENSG00000225511	4.34662	8.64479e-64	0.484446	10.0108	4.48924	0.341547	2.08388e-37	NA	transcribed_unprocessed_pseudogene	9	92141298	92160114	1	long intergenic non-protein coding RNA 475 [Source:HGNC Symbol;Acc:HGNC:23569]
LINC00483	ENSG00000167117	4.46092	3.77591e-46	0.69246	15.4557	4.59171	0.348257	1.22689e-37	55018	protein_coding	17	50761029	50767557	-1	long intergenic non-protein coding RNA 483 [Source:HGNC Symbol;Acc:HGNC:26080]
LINC00641	ENSG00000258441	2.79094	2.34477e-61	19.4254	134.174	2.89833	0.181956	1.14918e-54	NA	processed_transcript	14	21200079	21206900	-1	long intergenic non-protein coding RNA 641 [Source:HGNC Symbol;Acc:HGNC:27511]
LINC00649	ENSG00000237945	1.1985	3.56843e-05	7.86104	18.037	1.3131	0.26541	4.71866e-06	NA	antisense	21	33915534	33977691	1	long intergenic non-protein coding RNA 649 [Source:HGNC Symbol;Acc:HGNC:44305]
LINC00863	ENSG00000224914	1.37088	5.46822e-15	11.6624	30.2375	1.48675	0.176863	9.43481e-16	NA	bidirectional_promoter_lncRNA	10	87342736	87357882	1	long intergenic non-protein coding RNA 863 [Source:HGNC Symbol;Acc:HGNC:45162]
LINC00894	ENSG00000235703	-1.72337	2.64294e-13	21.8077	6.57533	-1.61152	0.203771	4.90309e-14	NA	antisense	X	149938628	150224580	1	long intergenic non-protein coding RNA 894 [Source:HGNC Symbol;Acc:HGNC:48579]
LINC01089	ENSG00000212694	1.66737	2.70816e-20	6.80346	21.5664	1.77997	0.196745	4.16939e-18	NA	lincRNA	12	121795267	121803906	-1	long intergenic non-protein coding RNA 1089 [Source:HGNC Symbol;Acc:HGNC:27886]
LINC01234	ENSG00000249550	-1.44995	7.12825e-17	19.3175	7.03055	-1.34356	0.177595	6.36395e-13	NA	lincRNA	12	113679459	113773683	-1	long intergenic non-protein coding RNA 1234 [Source:HGNC Symbol;Acc:HGNC:49757]
LINC01547	ENSG00000183250	-1.14167	1.37051e-06	11.1313	5.0058	-1.0336	0.19951	1.50875e-06	NA	lincRNA	21	44932814	44939913	-1	long intergenic non-protein coding RNA 1547 [Source:HGNC Symbol;Acc:HGNC:15707]
LINC01963	ENSG00000260804	4.30645	1.71789e-76	5.33796	105.325	4.41412	0.243735	2.12216e-70	NA	lincRNA	2	216217045	216220192	1	long intergenic non-protein coding RNA 1963 [Source:HGNC Symbol;Acc:HGNC:25283]
LINC02035	ENSG00000273033	1.48585	1.71116e-16	7.3141	20.3942	1.59622	0.186334	2.54456e-16	NA	lincRNA	3	122886941	122892416	1	long intergenic non-protein coding RNA 2035 [Source:HGNC Symbol;Acc:HGNC:52875]
LINC02086	ENSG00000244649	5.07376	6.5198e-58	0.434622	15.3249	5.22389	0.383883	4.57486e-40	NA	lincRNA	17	48646923	48707346	1	long intergenic non-protein coding RNA 2086 [Source:HGNC Symbol;Acc:HGNC:52936]
LINC02341	ENSG00000283554	6.67537	1.71341e-84	0.15598	16.2379	6.87435	0.527558	8.67859e-37	NA	lincRNA	13	42339188	42485956	1	long intergenic non-protein coding RNA 2341 [Source:HGNC Symbol;Acc:HGNC:53261]
LIX1L	ENSG00000271601	-1.47087	5.86992e-16	17.535	6.18128	-1.37287	0.216961	2.56097e-09	128077	protein_coding	1	145933423	145958001	-1	limb and CNS expressed 1 like [Source:HGNC Symbol;Acc:HGNC:28715]
LLPH	ENSG00000139233	1.22985	2.41713e-10	13.0748	30.5145	1.33734	0.194615	8.04664e-11	84298	protein_coding	12	66116555	66130768	-1	LLP homolog, long-term synaptic facilitation factor [Source:HGNC Symbol;Acc:HGNC:28229]
LMAN2L	ENSG00000114988	-1.29267	2.20105e-16	24.6422	10.0523	-1.18241	0.169443	3.94282e-11	81562	protein_coding	2	96705929	96740064	-1	lectin, mannose binding 2 like [Source:HGNC Symbol;Acc:HGNC:19263]
LMBR1L	ENSG00000139636	-1.41767	2.14547e-28	31.4937	11.6709	-1.31243	0.141959	7.12439e-19	55716	protein_coding	12	49096551	49110900	-1	limb development membrane protein 1 like [Source:HGNC Symbol;Acc:HGNC:18268]
LMCD1	ENSG00000071282	1.32238	6.37236e-09	8.04398	20.0158	1.42658	0.260449	3.24311e-07	29995	protein_coding	3	8501707	8574673	1	LIM and cysteine rich domains 1 [Source:HGNC Symbol;Acc:HGNC:6633]
LMF1	ENSG00000103227	-1.43829	2.4533e-18	12.947	4.77106	-1.33059	0.192716	6.49111e-11	64788	protein_coding	16	853634	981318	-1	lipase maturation factor 1 [Source:HGNC Symbol;Acc:HGNC:14154]
LMF2	ENSG00000100258	-2.54504	1.42853e-54	51.1756	8.84252	-2.43423	0.156397	3.277e-52	91289	protein_coding	22	50502949	50507691	-1	lipase maturation factor 2 [Source:HGNC Symbol;Acc:HGNC:25096]
LMNA	ENSG00000160789	1.58535	8.29239e-28	42.1263	126.506	1.69863	0.174001	5.98292e-21	4000	protein_coding	1	156082573	156140089	1	lamin A/C [Source:HGNC Symbol;Acc:HGNC:6636]
LNP1	ENSG00000206535	2.31711	1.07565e-58	7.71045	38.3583	2.42948	0.14946	6.49295e-57	348801	protein_coding	3	100401193	100456319	1	leukemia NUP98 fusion partner 1 [Source:HGNC Symbol;Acc:HGNC:28014]
LONP1	ENSG00000196365	-1.33187	9.71171e-13	117.436	46.7239	-1.21716	0.212868	8.87275e-08	9361	protein_coding	19	5691834	5720572	-1	lon peptidase 1, mitochondrial [Source:HGNC Symbol;Acc:HGNC:9479]
LOXL2	ENSG00000134013	-1.10515	7.66455e-09	13.6564	6.42827	-0.98981	0.20336	6.89378e-06	4017	protein_coding	8	23297189	23425328	-1	lysyl oxidase like 2 [Source:HGNC Symbol;Acc:HGNC:6666]
LOXL4	ENSG00000138131	2.03791	6.78171e-18	4.6614	19.3442	2.16125	0.252075	2.39276e-16	84171	protein_coding	10	98247690	98268250	-1	lysyl oxidase like 4 [Source:HGNC Symbol;Acc:HGNC:17171]
LPCAT4	ENSG00000176454	-2.20192	2.55693e-13	11.9697	2.63045	-2.09061	0.284699	3.13865e-12	254531	protein_coding	15	34358618	34367278	-1	lysophosphatidylcholine acyltransferase 4 [Source:HGNC Symbol;Acc:HGNC:30059]
LPIN3	ENSG00000132793	-1.55998	1.43084e-19	21.7045	7.47862	-1.44187	0.190144	5.5822e-13	64900	protein_coding	20	41340920	41360582	1	lipin 3 [Source:HGNC Symbol;Acc:HGNC:14451]
LRFN1	ENSG00000128011	-1.06105	2.96067e-06	11.8023	5.56565	-0.958773	0.229995	0.000143573	57622	protein_coding	19	39306568	39315336	-1	leucine rich repeat and fibronectin type III domain containing 1 [Source:HGNC Symbol;Acc:HGNC:29290]
LRFN4	ENSG00000173621	-1.26937	1.23811e-10	16.7596	6.80298	-1.16269	0.185938	4.02884e-09	78999	protein_coding	11	66856647	66860475	1	leucine rich repeat and fibronectin type III domain containing 4 [Source:HGNC Symbol;Acc:HGNC:28456]
LRIT3	ENSG00000183423	4.54991	1.29452e-73	0.601363	14.17	4.68159	0.303386	2.3804e-51	345193	protein_coding	4	109848202	109872315	1	leucine rich repeat, Ig-like and transmembrane domains 3 [Source:HGNC Symbol;Acc:HGNC:24783]
LRP1	ENSG00000123384	1.24225	6.56756e-07	81.3929	192.704	1.36697	0.265102	1.70085e-06	4035	protein_coding	12	57128493	57213351	1	LDL receptor related protein 1 [Source:HGNC Symbol;Acc:HGNC:6692]
LRP1B	ENSG00000168702	-2.48608	1.55498e-24	21.2754	3.85828	-2.37861	0.219119	1.00223e-25	53353	protein_coding	2	140231423	142131701	-1	LDL receptor related protein 1B [Source:HGNC Symbol;Acc:HGNC:6693]
LRP2	ENSG00000081479	-1.00762	3.49539e-05	19.3908	9.64545	-0.893399	0.258439	0.00198919	4036	protein_coding	2	169127109	169362685	-1	LDL receptor related protein 2 [Source:HGNC Symbol;Acc:HGNC:6694]
LRP3	ENSG00000130881	-1.15193	4.36348e-11	38.673	17.3233	-1.04701	0.205084	2.18929e-06	4037	protein_coding	19	33177603	33208867	1	LDL receptor related protein 3 [Source:HGNC Symbol;Acc:HGNC:6695]
LRP8	ENSG00000157193	-1.06878	1.33167e-09	23.8363	11.3302	-0.956467	0.201889	1.25544e-05	7804	protein_coding	1	53242364	53328070	-1	LDL receptor related protein 8 [Source:HGNC Symbol;Acc:HGNC:6700]
LRPAP1	ENSG00000163956	-1.21942	1.10796e-10	91.0553	39.2023	-1.10379	0.228301	8.02182e-06	4043	protein_coding	4	3506376	3532559	-1	LDL receptor related protein associated protein 1 [Source:HGNC Symbol;Acc:HGNC:6701]
LRRC20	ENSG00000172731	-1.21341	1.50434e-10	16.1356	6.93621	-1.10328	0.190604	6.01856e-08	55222	protein_coding	10	70298970	70382650	-1	leucine rich repeat containing 20 [Source:HGNC Symbol;Acc:HGNC:23421]
LRRC23	ENSG00000010626	-2.57171	2.10351e-25	12.1045	2.00049	-2.47268	0.279152	2.16554e-17	10233	protein_coding	12	6873569	6914243	1	leucine rich repeat containing 23 [Source:HGNC Symbol;Acc:HGNC:19138]
LRRC3	ENSG00000160233	-2.89257	6.42642e-40	11.1527	1.4472	-2.79828	0.247035	5.83567e-28	81543	protein_coding	21	44455486	44462196	1	leucine rich repeat containing 3 [Source:HGNC Symbol;Acc:HGNC:14965]
LRRC37A3	ENSG00000176809	1.36944	1.48201e-14	28.9809	74.95	1.48656	0.162924	2.09811e-18	374819	protein_coding	17	64854312	64919480	-1	leucine rich repeat containing 37 member A3 [Source:HGNC Symbol;Acc:HGNC:32427]
LRRC57	ENSG00000180979	-1.07344	4.95014e-05	10.8781	4.98716	-0.984434	0.289298	0.00238461	255252	protein_coding	15	42537820	42548802	-1	leucine rich repeat containing 57 [Source:HGNC Symbol;Acc:HGNC:26719]
LRRC66	ENSG00000188993	3.37593	1.17754e-56	1.46904	15.3015	3.49886	0.272752	1.15064e-35	339977	protein_coding	4	51993702	52017620	-1	leucine rich repeat containing 66 [Source:HGNC Symbol;Acc:HGNC:34299]
LRRC8C	ENSG00000171488	-1.17916	3.73545e-11	22.0144	9.61076	-1.07429	0.187164	7.86867e-08	84230	protein_coding	1	89633072	89769903	1	leucine rich repeat containing 8 VRAC subunit C [Source:HGNC Symbol;Acc:HGNC:25075]
LRRC8D	ENSG00000171492	-1.65653	3.42952e-16	30.1922	9.50569	-1.54714	0.178638	1.15759e-16	55144	protein_coding	1	89821014	89936611	1	leucine rich repeat containing 8 VRAC subunit D [Source:HGNC Symbol;Acc:HGNC:16992]
LSM10	ENSG00000181817	-1.47479	1.34677e-07	15.7433	5.61513	-1.37151	0.303609	3.34536e-05	84967	protein_coding	1	36391238	36397892	-1	LSM10, U7 small nuclear RNA associated [Source:HGNC Symbol;Acc:HGNC:17562]
LSM12	ENSG00000161654	-1.47598	4.68933e-13	81.276	28.9763	-1.37512	0.233302	3.31835e-08	124801	protein_coding	17	44034635	44067619	-1	LSM12 homolog [Source:HGNC Symbol;Acc:HGNC:26407]
LSM12P1	ENSG00000232024	-1.49249	2.24141e-18	46.801	16.4437	-1.39107	0.19184	6.02355e-12	NA	processed_pseudogene	8	35525176	35525763	-1	LSM12 pseudogene 1 [Source:HGNC Symbol;Acc:HGNC:32453]
LTBP2	ENSG00000119681	1.40312	1.13625e-09	7.52863	20.0956	1.52653	0.24958	9.14656e-09	4053	protein_coding	14	74498170	74612378	-1	latent transforming growth factor beta binding protein 2 [Source:HGNC Symbol;Acc:HGNC:6715]
LTBP4	ENSG00000090006	-1.59463	2.27564e-25	38.6181	12.7741	-1.48374	0.142645	1.10274e-23	8425	protein_coding	19	40592883	40629818	1	latent transforming growth factor beta binding protein 4 [Source:HGNC Symbol;Acc:HGNC:6717]
LY6E	ENSG00000160932	-2.26212	5.70741e-46	66.0216	13.7807	-2.14792	0.176938	5.31359e-32	4061	protein_coding	8	143017982	143023832	1	lymphocyte antigen 6 family member E [Source:HGNC Symbol;Acc:HGNC:6727]
LYPLAL1	ENSG00000143353	-1.16135	1.93062e-07	13.5412	5.87006	-1.06431	0.234158	2.9625e-05	127018	protein_coding	1	219173844	219212865	1	lysophospholipase like 1 [Source:HGNC Symbol;Acc:HGNC:20440]
LYRM2	ENSG00000083099	-1.52054	2.31338e-10	25.4146	8.76829	-1.41623	0.228592	5.71017e-09	57226	protein_coding	6	89568144	89638753	-1	LYR motif containing 2 [Source:HGNC Symbol;Acc:HGNC:25229]
LYSMD1	ENSG00000163155	-1.75023	8.22508e-18	15.458	4.57916	-1.6449	0.211001	1.15241e-13	388695	protein_coding	1	151159748	151165948	-1	LysM domain containing 1 [Source:HGNC Symbol;Acc:HGNC:32070]
LYSMD3	ENSG00000176018	-1.56452	1.97677e-07	16.0835	5.28947	-1.47241	0.315679	1.74636e-05	116068	protein_coding	5	90515611	90529584	-1	LysM domain containing 3 [Source:HGNC Symbol;Acc:HGNC:26969]
LZIC	ENSG00000162441	-1.16334	1.25784e-07	20.5095	8.98716	-1.06268	0.220525	8.6426e-06	84328	protein_coding	1	9922113	9943407	-1	leucine zipper and CTNNBIP1 domain containing [Source:HGNC Symbol;Acc:HGNC:17497]
LZTS3	ENSG00000088899	-1.08292	2.20357e-07	20.9189	9.8862	-0.971072	0.230957	0.000124409	9762	protein_coding	20	3162617	3173592	-1	leucine zipper tumor suppressor family member 3 [Source:HGNC Symbol;Acc:HGNC:30139]
MACROD1	ENSG00000133315	-1.81201	4.36075e-18	35.0972	10.0104	-1.69656	0.221243	2.96977e-13	28992	protein_coding	11	63998558	64166106	-1	MACRO domain containing 1 [Source:HGNC Symbol;Acc:HGNC:29598]
MAD2L1BP	ENSG00000124688	-1.70814	7.14929e-15	35.4229	10.8447	-1.59989	0.246095	8.7781e-10	9587	protein_coding	6	43629540	43640952	1	MAD2L1 binding protein [Source:HGNC Symbol;Acc:HGNC:21059]
MAD2L2	ENSG00000116670	-3.00932	1.98856e-85	75.1312	9.45958	-2.89379	0.179977	1.09627e-55	10459	protein_coding	1	11674480	11691650	-1	mitotic arrest deficient 2 like 2 [Source:HGNC Symbol;Acc:HGNC:6764]
MAF1	ENSG00000179632	-1.75964	7.90891e-31	99.0844	29.2232	-1.65091	0.176545	2.7317e-19	84232	protein_coding	8	144104499	144107611	1	MAF1 homolog, negative regulator of RNA polymerase III [Source:HGNC Symbol;Acc:HGNC:24966]
MAFG	ENSG00000197063	1.10486	1.01136e-17	28.2869	60.7645	1.2166	0.123107	1.89589e-21	4097	protein_coding	17	81918270	81927714	-1	MAF bZIP transcription factor G [Source:HGNC Symbol;Acc:HGNC:6781]
MAMDC4	ENSG00000177943	1.57215	2.42858e-11	8.659	25.6916	1.68504	0.214088	6.53764e-14	158056	protein_coding	9	136850943	136860799	1	MAM domain containing 4 [Source:HGNC Symbol;Acc:HGNC:24083]
MAN2C1	ENSG00000140400	-1.20731	9.25401e-12	46.2326	19.925	-1.09543	0.171734	1.88129e-09	4123	protein_coding	15	75355207	75368630	-1	mannosidase alpha class 2C member 1 [Source:HGNC Symbol;Acc:HGNC:6827]
MANEAL	ENSG00000185090	-1.66528	4.06427e-14	22.5586	7.05128	-1.56133	0.232134	2.10115e-10	149175	protein_coding	1	37793802	37801137	1	mannosidase endo-alpha like [Source:HGNC Symbol;Acc:HGNC:26452]
MAOA	ENSG00000189221	-1.15545	3.65854e-10	10.1936	4.64902	-1.03951	0.206002	2.92607e-06	4128	protein_coding	X	43654907	43746824	1	monoamine oxidase A [Source:HGNC Symbol;Acc:HGNC:6833]
MAP2K2	ENSG00000126934	-1.37219	1.61691e-13	52.3381	20.2048	-1.25809	0.204528	7.43854e-09	5605	protein_coding	19	4090321	4124129	-1	mitogen-activated protein kinase kinase 2 [Source:HGNC Symbol;Acc:HGNC:6842]
MAP3K12	ENSG00000139625	1.81631	7.20978e-21	14.1698	49.9762	1.93386	0.197223	3.98045e-21	7786	protein_coding	12	53479669	53500063	-1	mitogen-activated protein kinase kinase kinase 12 [Source:HGNC Symbol;Acc:HGNC:6851]
MAP3K5	ENSG00000197442	-1.59092	1.01953e-16	13.7197	4.4557	-1.48759	0.193962	2.94382e-13	4217	protein_coding	6	136557047	136792518	-1	mitogen-activated protein kinase kinase kinase 5 [Source:HGNC Symbol;Acc:HGNC:6857]
MAP3K6	ENSG00000142733	-1.49365	3.10743e-14	20.0798	7.05314	-1.3906	0.213417	8.00149e-10	9064	protein_coding	1	27355184	27366892	-1	mitogen-activated protein kinase kinase kinase 6 [Source:HGNC Symbol;Acc:HGNC:6858]
MAP4K4	ENSG00000071054	1.28416	2.10726e-25	89.0813	216.967	1.39726	0.121771	1.13225e-28	9448	protein_coding	2	101696850	101894689	1	mitogen-activated protein kinase kinase kinase kinase 4 [Source:HGNC Symbol;Acc:HGNC:6866]
MAPK15	ENSG00000181085	-2.21717	5.80093e-19	13.1485	2.86579	-2.1107	0.241508	5.9577e-17	225689	protein_coding	8	143716259	143722458	1	mitogen-activated protein kinase 15 [Source:HGNC Symbol;Acc:HGNC:24667]
MAPK3	ENSG00000102882	-1.67133	7.09986e-37	55.8744	17.4905	-1.56099	0.128742	6.31291e-32	5595	protein_coding	16	30114105	30123506	-1	mitogen-activated protein kinase 3 [Source:HGNC Symbol;Acc:HGNC:6877]
MAPKAPK3	ENSG00000114738	-1.85614	1.3361e-41	53.7607	14.8156	-1.74703	0.157467	7.65615e-27	7867	protein_coding	3	50611520	50649297	1	mitogen-activated protein kinase-activated protein kinase 3 [Source:HGNC Symbol;Acc:HGNC:6888]
MAPKAPK5.AS1	ENSG00000234608	-1.41562	1.7625e-17	15.6588	5.98213	-1.29724	0.197129	5.32096e-10	51275	lincRNA	12	111839764	111842902	-1	MAPKAPK5 antisense RNA 1 [Source:HGNC Symbol;Acc:HGNC:24091]
MAPRE3	ENSG00000084764	1.58955	7.73032e-21	6.58067	19.9252	1.70875	0.194089	3.44621e-17	22924	protein_coding	2	26970612	27027196	1	microtubule associated protein RP/EB family member 3 [Source:HGNC Symbol;Acc:HGNC:6892]
MARCH3	ENSG00000173926	1.04674	7.0457e-05	8.72245	18.0821	1.15889	0.177937	8.14833e-10	115123	protein_coding	5	126867714	127030808	-1	membrane associated ring-CH-type finger 3 [Source:HGNC Symbol;Acc:HGNC:28728]
MARCKSL1	ENSG00000175130	-1.45402	2.40486e-19	46.553	16.9887	-1.34099	0.171391	9.32207e-14	65108	protein_coding	1	32333832	32336379	-1	MARCKS like 1 [Source:HGNC Symbol;Acc:HGNC:7142]
MARS	ENSG00000166986	-2.09772	2.30634e-48	309.752	72.3074	-1.9864	0.135867	3.60062e-46	4141	protein_coding	12	57475445	57517569	1	methionyl-tRNA synthetase [Source:HGNC Symbol;Acc:HGNC:6898]
MARVELD2	ENSG00000152939	1.71978	8.27282e-26	13.9262	45.7034	1.82769	0.185639	2.72917e-21	153562	protein_coding	5	69415065	69444330	1	MARVEL domain containing 2 [Source:HGNC Symbol;Acc:HGNC:26401]
MASP2	ENSG00000009724	2.08772	1.22154e-36	4.01141	17.021	2.19946	0.18371	3.79578e-31	10747	protein_coding	1	11026523	11047233	-1	mannan binding lectin serine peptidase 2 [Source:HGNC Symbol;Acc:HGNC:6902]
MAST4	ENSG00000069020	1.72343	1.21527e-24	14.5663	48.1926	1.84019	0.168886	6.4802e-26	375449	protein_coding	5	66596361	67169595	1	microtubule associated serine/threonine kinase family member 4 [Source:HGNC Symbol;Acc:HGNC:19037]
MAT2A	ENSG00000168906	-2.46581	6.93529e-33	268.262	48.5151	-2.35453	0.136163	2.6889e-64	4144	protein_coding	2	85539165	85545280	1	methionine adenosyltransferase 2A [Source:HGNC Symbol;Acc:HGNC:6904]
MATK	ENSG00000007264	-2.77366	2.77138e-44	32.475	4.69335	-2.66794	0.226375	3.28277e-30	4145	protein_coding	19	3777970	3802129	-1	megakaryocyte-associated tyrosine kinase [Source:HGNC Symbol;Acc:HGNC:6906]
MAVS	ENSG00000088888	-1.94434	1.05861e-27	78.8015	20.4774	-1.83075	0.191667	4.30785e-20	57506	protein_coding	20	3846799	3876123	1	mitochondrial antiviral signaling protein [Source:HGNC Symbol;Acc:HGNC:29233]
MBD4	ENSG00000129071	-1.83238	4.48465e-23	32.6934	9.06722	-1.73123	0.207484	1.56516e-15	8930	protein_coding	3	129430944	129440179	-1	methyl-CpG binding domain 4, DNA glycosylase [Source:HGNC Symbol;Acc:HGNC:6919]
MBOAT2	ENSG00000143797	-1.11833	1.09881e-13	29.9854	13.8245	-1.00853	0.158624	2.13381e-09	129642	protein_coding	2	8852690	9003813	-1	membrane bound O-acyltransferase domain containing 2 [Source:HGNC Symbol;Acc:HGNC:25193]
MBP	ENSG00000197971	1.50203	2.21494e-14	4.18152	11.9543	1.62611	0.235543	6.52188e-11	4155	protein_coding	18	76978827	77133683	-1	myelin basic protein [Source:HGNC Symbol;Acc:HGNC:6925]
MCAT	ENSG00000100294	-1.60231	2.13105e-14	36.8983	12.1761	-1.49252	0.232541	1.4716e-09	27349	protein_coding	22	43132206	43143394	-1	malonyl-CoA-acyl carrier protein transacylase [Source:HGNC Symbol;Acc:HGNC:29622]
MCM10	ENSG00000065328	-1.37052	1.73029e-15	151.026	58.234	-1.26501	0.193385	6.81618e-10	55388	protein_coding	10	13161554	13211104	1	minichromosome maintenance 10 replication initiation factor [Source:HGNC Symbol;Acc:HGNC:18043]
MCM3AP.AS1	ENSG00000215424	-1.29121	1.07163e-11	13.6075	5.62113	-1.17647	0.208952	1.43633e-07	NA	antisense	21	46229217	46259390	1	MCM3AP antisense RNA 1 [Source:HGNC Symbol;Acc:HGNC:16417]
MCM4	ENSG00000104738	-2.18485	1.48253e-52	278.133	61.1291	-2.07583	0.157716	1.64878e-37	4173	protein_coding	8	47960185	47978160	1	minichromosome maintenance complex component 4 [Source:HGNC Symbol;Acc:HGNC:6947]
MCOLN2	ENSG00000153898	-2.09969	7.11692e-26	14.1715	3.21182	-2.00422	0.223351	7.95349e-18	255231	protein_coding	1	84925583	84997113	-1	mucolipin 2 [Source:HGNC Symbol;Acc:HGNC:13357]
MCRIP1	ENSG00000225663	-3.14256	1.12148e-68	71.0896	7.97418	-3.03666	0.208387	7.1331e-46	348262	protein_coding	17	81822361	81833302	-1	MAPK regulated corepressor interacting protein 1 [Source:HGNC Symbol;Acc:HGNC:28007]
MCRS1	ENSG00000187778	-1.77672	2.75195e-34	56.9654	16.5024	-1.66902	0.155297	3.11116e-25	10445	protein_coding	12	49556544	49568153	-1	microspherule protein 1 [Source:HGNC Symbol;Acc:HGNC:6960]
MCTS1	ENSG00000232119	-1.14468	9.58621e-08	13.3301	5.91487	-1.03744	0.201338	1.73242e-06	28985	protein_coding	X	120594010	120621074	1	MCTS1, re-initiation and release factor [Source:HGNC Symbol;Acc:HGNC:23357]
MDM2	ENSG00000135679	1.90869	9.59989e-34	97.8648	367.544	2.02415	0.162374	1.02883e-33	4193	protein_coding	12	68808176	68850686	1	MDM2 proto-oncogene [Source:HGNC Symbol;Acc:HGNC:6973]
MEA1	ENSG00000124733	-2.18397	1.55267e-23	31.4943	6.9067	-2.07523	0.251539	3.33859e-15	4201	protein_coding	6	43011143	43016868	-1	male-enhanced antigen 1 [Source:HGNC Symbol;Acc:HGNC:6986]
MECR	ENSG00000116353	-1.65407	8.19502e-27	32.8923	10.4758	-1.54153	0.177788	1.06483e-16	51102	protein_coding	1	29192873	29230942	-1	mitochondrial trans-2-enoyl-CoA reductase [Source:HGNC Symbol;Acc:HGNC:19691]
MED11	ENSG00000161920	-2.30984	2.69592e-21	13.0204	2.72817	-2.18624	0.28356	2.18148e-13	400569	protein_coding	17	4731428	4733610	1	mediator complex subunit 11 [Source:HGNC Symbol;Acc:HGNC:32687]
MED12	ENSG00000184634	-1.48021	3.90965e-26	85.5468	30.7	-1.36694	0.12879	1.26084e-24	9968	protein_coding	X	71118556	71142454	1	mediator complex subunit 12 [Source:HGNC Symbol;Acc:HGNC:11957]
MED16	ENSG00000175221	-1.73762	6.93793e-15	34.8607	10.5039	-1.62436	0.251404	1.12637e-09	10025	protein_coding	19	867630	893218	-1	mediator complex subunit 16 [Source:HGNC Symbol;Acc:HGNC:17556]
MED18	ENSG00000130772	-2.1793	3.46697e-23	62.8527	13.8698	-2.06921	0.204176	1.60591e-22	54797	protein_coding	1	28329002	28335967	1	mediator complex subunit 18 [Source:HGNC Symbol;Acc:HGNC:25944]
MED19	ENSG00000156603	-1.38395	5.7566e-10	24.634	9.32242	-1.28518	0.254115	2.76946e-06	219541	protein_coding	11	57703714	57712323	-1	mediator complex subunit 19 [Source:HGNC Symbol;Acc:HGNC:29600]
MED20	ENSG00000124641	-1.43329	2.06233e-12	13.5733	5.1622	-1.31402	0.218547	1.68109e-08	9477	protein_coding	6	41905354	41921139	-1	mediator complex subunit 20 [Source:HGNC Symbol;Acc:HGNC:16840]
MED29	ENSG00000063322	-1.5694	1.90014e-22	43.7731	14.767	-1.45803	0.187194	1.21252e-13	55588	protein_coding	19	39391303	39400637	1	mediator complex subunit 29 [Source:HGNC Symbol;Acc:HGNC:23074]
MED7	ENSG00000155868	-1.48811	5.13777e-11	10.4112	3.61797	-1.39155	0.240154	5.81802e-08	9443	protein_coding	5	157137412	157159019	-1	mediator complex subunit 7 [Source:HGNC Symbol;Acc:HGNC:2378]
MED8	ENSG00000159479	-1.32781	1.73711e-18	30.5888	12.0435	-1.22468	0.171749	1.39685e-11	112950	protein_coding	1	43383917	43389808	-1	mediator complex subunit 8 [Source:HGNC Symbol;Acc:HGNC:19971]
MEGF11	ENSG00000157890	1.529	2.57593e-16	12.1425	35.0601	1.64402	0.177278	5.50443e-19	84465	protein_coding	15	65895079	66253747	-1	multiple EGF like domains 11 [Source:HGNC Symbol;Acc:HGNC:29635]
MEIS3	ENSG00000105419	-2.40401	4.49076e-35	15.934	3.00032	-2.29833	0.212236	1.32693e-25	56917	protein_coding	19	47403124	47419523	-1	Meis homeobox 3 [Source:HGNC Symbol;Acc:HGNC:29537]
MEN1	ENSG00000133895	-1.12529	5.38956e-17	51.9425	23.7421	-1.0147	0.1456	4.19829e-11	4221	protein_coding	11	64803510	64811294	-1	menin 1 [Source:HGNC Symbol;Acc:HGNC:7010]
MEP1A	ENSG00000112818	6.36065	5.07028e-50	0.356668	29.5387	6.51775	0.404313	5.62019e-56	4224	protein_coding	6	46793390	46839782	1	meprin A subunit alpha [Source:HGNC Symbol;Acc:HGNC:7015]
MEPCE	ENSG00000146834	-1.77759	1.85161e-39	88.7407	25.8133	-1.66805	0.140695	1.46886e-30	56257	protein_coding	7	100428790	100434126	1	methylphosphate capping enzyme [Source:HGNC Symbol;Acc:HGNC:20247]
METAP1	ENSG00000164024	-1.033	6.95929e-12	33.6918	16.2971	-0.925209	0.159735	5.89552e-08	23173	protein_coding	4	98995620	99062813	1	methionyl aminopeptidase 1 [Source:HGNC Symbol;Acc:HGNC:15789]
METAP1D	ENSG00000172878	-1.65897	4.17229e-16	11.0698	3.37941	-1.56964	0.250565	3.76801e-09	254042	protein_coding	2	171999583	172082430	1	methionyl aminopeptidase type 1D, mitochondrial [Source:HGNC Symbol;Acc:HGNC:32583]
METRN	ENSG00000103260	-1.27901	3.07529e-13	18.4018	7.42646	-1.17948	0.200298	3.42637e-08	79006	protein_coding	16	715115	719655	1	meteorin, glial cell differentiation regulator [Source:HGNC Symbol;Acc:HGNC:14151]
METTL16	ENSG00000127804	-1.1615	1.03728e-11	56.4372	25.0406	-1.05807	0.195293	4.43976e-07	79066	protein_coding	17	2405562	2511891	-1	methyltransferase like 16 [Source:HGNC Symbol;Acc:HGNC:28484]
METTL17	ENSG00000165792	-1.37027	1.32058e-16	34.1556	13.0523	-1.2649	0.172504	3.38326e-12	64745	protein_coding	14	20989770	20997035	1	methyltransferase like 17 [Source:HGNC Symbol;Acc:HGNC:19280]
METTL26	ENSG00000130731	-2.2457	3.31346e-54	59.8066	12.5898	-2.13533	0.154227	1.87171e-41	84326	protein_coding	16	634427	636366	-1	methyltransferase like 26 [Source:HGNC Symbol;Acc:HGNC:14141]
METTL2B	ENSG00000165055	-1.32917	1.00258e-13	37.0333	14.6396	-1.22512	0.194131	2.84048e-09	55798	protein_coding	7	128476729	128506602	1	methyltransferase like 2B [Source:HGNC Symbol;Acc:HGNC:18272]
METTL5	ENSG00000138382	-1.11535	3.31105e-11	17.351	7.96978	-1.00795	0.167681	1.69489e-08	29081	protein_coding	2	169810081	169824931	-1	methyltransferase like 5 [Source:HGNC Symbol;Acc:HGNC:25006]
METTL6	ENSG00000206562	-1.08873	1.44074e-08	19.4727	9.0323	-0.984126	0.190562	1.63701e-06	131965	protein_coding	3	15381275	15440566	-1	methyltransferase like 6 [Source:HGNC Symbol;Acc:HGNC:28343]
METTL7A	ENSG00000185432	1.22722	1.73865e-08	30.6215	71.5086	1.33411	0.211218	2.74512e-09	25840	protein_coding	12	50923472	50932517	1	methyltransferase like 7A [Source:HGNC Symbol;Acc:HGNC:24550]
MEX3A	ENSG00000254726	-1.92586	6.18258e-31	35.6982	9.23357	-1.82095	0.166473	4.13615e-26	92312	protein_coding	1	156072013	156081998	-1	mex-3 RNA binding family member A [Source:HGNC Symbol;Acc:HGNC:33482]
MFAP2	ENSG00000117122	-1.13761	2.7823e-12	27.0453	12.2027	-1.02762	0.148788	6.39764e-11	4237	protein_coding	1	16974502	16980835	-1	microfibril associated protein 2 [Source:HGNC Symbol;Acc:HGNC:7033]
MFSD10	ENSG00000109736	-1.09983	1.87658e-13	31.2373	14.4736	-0.991479	0.168722	3.66992e-08	10227	protein_coding	4	2930561	2934859	-1	major facilitator superfamily domain containing 10 [Source:HGNC Symbol;Acc:HGNC:16894]
MFSD2A	ENSG00000168389	-1.44306	6.342e-13	10.5598	3.95998	-1.32953	0.216301	7.637e-09	84879	protein_coding	1	39955112	39969968	1	major facilitator superfamily domain containing 2A [Source:HGNC Symbol;Acc:HGNC:25897]
MFSD3	ENSG00000167700	-1.70316	5.00627e-21	28.5771	8.68707	-1.59804	0.204051	8.81811e-14	113655	protein_coding	8	144509074	144511213	1	major facilitator superfamily domain containing 3 [Source:HGNC Symbol;Acc:HGNC:25157]
MFSD6	ENSG00000151690	1.09744	2.94626e-09	6.80045	14.4438	1.20641	0.187744	1.40589e-09	54842	protein_coding	2	190408355	190509205	1	major facilitator superfamily domain containing 6 [Source:HGNC Symbol;Acc:HGNC:24711]
MGAM	ENSG00000257335	5.52163	2.80245e-23	1.09968	50.6214	5.6381	0.593378	6.87528e-20	8972	protein_coding	7	141907813	142106747	1	maltase-glucoamylase [Source:HGNC Symbol;Acc:HGNC:7043]
MGAM2	ENSG00000257743	6.41184	2.9475e-33	0.210913	17.948	6.55522	0.805798	8.36398e-15	93432	protein_coding	7	142111749	142222324	1	maltase-glucoamylase 2 (putative) [Source:HGNC Symbol;Acc:HGNC:28101]
MGAT4A	ENSG00000071073	1.09373	3.2552e-11	9.97199	21.2087	1.20398	0.166098	6.12791e-12	11320	protein_coding	2	98619106	98731126	-1	mannosyl (alpha-1,3-)-glycoprotein beta-1,4-N-acetylglucosaminyltransferase, isozyme A [Source:HGNC Symbol;Acc:HGNC:7047]
MICB	ENSG00000204516	1.0177	1.2655e-05	9.18991	18.5086	1.1279	0.196834	8.28112e-08	4277	protein_coding	6	31494881	31511124	1	MHC class I polypeptide-related sequence B [Source:HGNC Symbol;Acc:HGNC:7091]
MID1IP1	ENSG00000165175	-2.37217	3.7775e-55	148.391	28.5654	-2.26205	0.158195	3.41747e-44	58526	protein_coding	X	38801432	38806537	1	MID1 interacting protein 1 [Source:HGNC Symbol;Acc:HGNC:20715]
MIEN1	ENSG00000141741	-1.50129	1.90773e-20	16.1017	5.56285	-1.40445	0.200405	3.21883e-11	84299	protein_coding	17	39728496	39730787	-1	migration and invasion enhancer 1 [Source:HGNC Symbol;Acc:HGNC:28230]
MIIP	ENSG00000116691	-1.26726	2.14591e-10	30.9904	12.7171	-1.16537	0.222331	1.10835e-06	60672	protein_coding	1	12019466	12032045	1	migration and invasion inhibitory protein [Source:HGNC Symbol;Acc:HGNC:25715]
MINDY1	ENSG00000143409	-1.64023	1.39123e-20	16.9853	5.32138	-1.54086	0.194288	4.13781e-14	55793	protein_coding	1	150996086	151008375	-1	MINDY lysine 48 deubiquitinase 1 [Source:HGNC Symbol;Acc:HGNC:25648]
MINOS1	ENSG00000173436	2.57481	4.03507e-28	2.60557	15.5105	2.68594	0.250034	3.28005e-25	440574	protein_coding	1	19596977	19629821	1	mitochondrial inner membrane organizing system 1 [Source:HGNC Symbol;Acc:HGNC:32068]
MIR29B2CHG	ENSG00000203709	1.319	1.22144e-13	11.8238	29.547	1.4331	0.187155	3.21862e-13	NA	lincRNA	1	207801518	207879096	-1	MIR29B2 and MIR29C host gene [Source:HGNC Symbol;Acc:HGNC:32018]
MIR34AHG	ENSG00000228526	4.48982	1.903e-47	1.41994	32.0015	4.61759	0.280008	1.50637e-58	NA	lincRNA	1	9148011	9198906	-1	MIR34A host gene [Source:HGNC Symbol;Acc:HGNC:51913]
MIR3648.1	ENSG00000275708	1.33371	0.000237579	86.6288	218.282	1.44526	0.229162	2.9111e-09	NA	miRNA	21	8208473	8208652	1	microRNA 3648-1 [Source:HGNC Symbol;Acc:HGNC:38941]
MIR4521	ENSG00000283160	-2.47005	2.51619e-05	23.9427	4.3452	-2.37026	0.303052	9.52402e-14	NA	miRNA	17	8186945	8187004	1	microRNA 4521 [Source:HGNC Symbol;Acc:HGNC:41813]
MIR600HG	ENSG00000236901	1.72525	3.01932e-38	11.3438	37.4973	1.83805	0.136257	2.22469e-39	NA	sense_intronic	9	123109494	123115477	-1	MIR600 host gene [Source:HGNC Symbol;Acc:HGNC:23642]
MIR663AHG	ENSG00000227195	1.10349	0.000833898	26.0717	56.0848	1.22159	0.192956	2.51451e-09	NA	processed_transcript	20	26186920	26251526	-1	MIR663A host gene [Source:HGNC Symbol;Acc:HGNC:27662]
MIRLET7BHG	ENSG00000197182	2.31924	4.39139e-21	2.17572	10.8746	2.43487	0.235544	2.12025e-23	NA	lincRNA	22	46053869	46113928	1	MIRLET7B host gene [Source:HGNC Symbol;Acc:HGNC:37189]
MIS12	ENSG00000167842	-1.34372	4.50932e-08	20.0275	7.77933	-1.23414	0.215706	8.70316e-08	79003	protein_coding	17	5486285	5490814	1	MIS12, kinetochore complex component [Source:HGNC Symbol;Acc:HGNC:24967]
MKKS	ENSG00000125863	1.18431	2.67057e-12	11.1499	25.3961	1.29882	0.168001	1.8672e-13	8195	protein_coding	20	10401009	10434222	-1	McKusick-Kaufman syndrome [Source:HGNC Symbol;Acc:HGNC:7108]
MKRN2	ENSG00000075975	-1.30696	1.04621e-12	61.4401	24.6918	-1.20328	0.209761	8.00488e-08	23609	protein_coding	3	12557014	12583713	1	makorin ring finger protein 2 [Source:HGNC Symbol;Acc:HGNC:7113]
MKS1	ENSG00000011143	-1.73219	3.98596e-25	37.1265	11.0924	-1.62414	0.156794	1.71159e-23	54903	protein_coding	17	58205437	58219605	-1	Meckel syndrome, type 1 [Source:HGNC Symbol;Acc:HGNC:7121]
MLF2	ENSG00000089693	-1.34826	1.72864e-22	78.3678	30.6476	-1.23821	0.145154	3.4117e-16	8079	protein_coding	12	6747996	6767475	-1	myeloid leukemia factor 2 [Source:HGNC Symbol;Acc:HGNC:7126]
MLH3	ENSG00000119684	3.15679	2.10434e-50	1.27019	11.3032	3.27541	0.264402	2.64133e-33	27030	protein_coding	14	75013764	75051532	-1	mutL homolog 3 [Source:HGNC Symbol;Acc:HGNC:7128]
MLLT3	ENSG00000171843	-1.06334	2.27559e-08	44.8199	21.3348	-0.95471	0.194548	5.71717e-06	4300	protein_coding	9	20341665	20622543	-1	MLLT3, super elongation complex subunit [Source:HGNC Symbol;Acc:HGNC:7136]
MLLT6	ENSG00000275023	-1.46425	9.77516e-20	94.4283	34.014	-1.35737	0.16103	7.80249e-16	4302	protein_coding	17	38705542	38729803	1	MLLT6, PHD finger containing [Source:HGNC Symbol;Acc:HGNC:7138]
MLST8	ENSG00000167965	-2.45219	1.43899e-37	61.2902	11.0592	-2.34988	0.216352	9.39261e-26	64223	protein_coding	16	2204248	2209416	1	MTOR associated protein, LST8 homolog [Source:HGNC Symbol;Acc:HGNC:24825]
MLX	ENSG00000108788	-1.54358	1.06842e-20	58.2416	19.8735	-1.436	0.172938	2.168e-15	6945	protein_coding	17	42567068	42573239	1	MLX, MAX dimerization protein [Source:HGNC Symbol;Acc:HGNC:11645]
MMAB	ENSG00000139428	-2.13956	9.55757e-38	40.4595	9.29945	-2.02444	0.171765	3.26447e-30	326625	protein_coding	12	109553737	109573874	-1	methylmalonic aciduria (cobalamin deficiency) cblB type [Source:HGNC Symbol;Acc:HGNC:19331]
MMACHC	ENSG00000132763	-1.57001	3.01047e-22	38.8204	12.9031	-1.46424	0.171404	3.08816e-16	25974	protein_coding	1	45500053	45513382	1	methylmalonic aciduria (cobalamin deficiency) cblC type, with homocystinuria [Source:HGNC Symbol;Acc:HGNC:24525]
MMGT1	ENSG00000169446	-1.32869	3.99356e-09	27.5736	10.7577	-1.23255	0.247982	4.2306e-06	93380	protein_coding	X	135962070	135974063	-1	membrane magnesium transporter 1 [Source:HGNC Symbol;Acc:HGNC:28100]
MMP14	ENSG00000157227	3.99628	9.68981e-78	1.48068	23.9541	4.11779	0.237989	2.34451e-64	4323	protein_coding	14	22836557	22849027	1	matrix metallopeptidase 14 [Source:HGNC Symbol;Acc:HGNC:7160]
MMP2	ENSG00000087245	1.82664	3.00035e-16	5.47774	19.5339	1.94485	0.213825	2.7055e-18	4313	protein_coding	16	55389700	55506691	1	matrix metallopeptidase 2 [Source:HGNC Symbol;Acc:HGNC:7166]
MMRN2	ENSG00000173269	3.51778	2.20165e-45	1.05152	12.2767	3.64461	0.263982	3.18544e-41	79812	protein_coding	10	86935540	86969481	-1	multimerin 2 [Source:HGNC Symbol;Acc:HGNC:19888]
MOBP	ENSG00000168314	3.98655	5.20786e-49	0.748601	11.9876	4.11781	0.307612	8.70135e-39	4336	protein_coding	3	39467198	39529479	1	myelin-associated oligodendrocyte basic protein [Source:HGNC Symbol;Acc:HGNC:7189]
MOCS1	ENSG00000124615	-1.86376	2.77835e-30	14.0745	3.78098	-1.76478	0.19438	3.13709e-18	4337	protein_coding	6	39899578	39934551	-1	molybdenum cofactor synthesis 1 [Source:HGNC Symbol;Acc:HGNC:7190]
MOCS3	ENSG00000124217	-1.14105	1.02465e-10	19.5401	8.90812	-1.02751	0.187742	3.31747e-07	27304	protein_coding	20	50958826	50963931	1	molybdenum cofactor synthesis 3 [Source:HGNC Symbol;Acc:HGNC:15765]
MORN1	ENSG00000116151	-1.40096	1.73255e-11	12.9522	4.89259	-1.29143	0.212694	1.19007e-08	79906	protein_coding	1	2321253	2391707	-1	MORN repeat containing 1 [Source:HGNC Symbol;Acc:HGNC:25852]
MPC1	ENSG00000060762	-1.31644	1.10662e-14	15.3239	6.13478	-1.20877	0.190213	2.1735e-09	51660	protein_coding	6	166364919	166383013	-1	mitochondrial pyruvate carrier 1 [Source:HGNC Symbol;Acc:HGNC:21606]
MPDU1	ENSG00000129255	-1.00412	5.79986e-11	30.5345	15.1145	-0.895382	0.158061	1.18936e-07	9526	protein_coding	17	7583529	7592789	1	mannose-P-dolichol utilization defect 1 [Source:HGNC Symbol;Acc:HGNC:7207]
MPG	ENSG00000103152	-2.48204	5.98096e-45	23.2915	4.0703	-2.38085	0.188208	1.07195e-34	4350	protein_coding	16	77007	85853	1	N-methylpurine DNA glycosylase [Source:HGNC Symbol;Acc:HGNC:7211]
MPI	ENSG00000178802	-2.61314	5.3343e-69	131.847	21.5695	-2.50104	0.13796	1.58894e-70	4351	protein_coding	15	74890005	74902219	1	mannose phosphate isomerase [Source:HGNC Symbol;Acc:HGNC:7216]
MPP3	ENSG00000161647	-1.71205	5.02618e-23	21.2612	6.38213	-1.61026	0.219777	3.52293e-12	4356	protein_coding	17	43800799	43833170	-1	membrane palmitoylated protein 3 [Source:HGNC Symbol;Acc:HGNC:7221]
MPST	ENSG00000128309	-2.16182	8.47027e-47	56.7692	12.6955	-2.05188	0.152172	2.39411e-39	4357	protein_coding	22	37019635	37029822	1	mercaptopyruvate sulfurtransferase [Source:HGNC Symbol;Acc:HGNC:7223]
MPV17	ENSG00000115204	-1.35469	1.93813e-17	35.7838	14.1492	-1.2384	0.164023	7.09822e-13	4358	protein_coding	2	27309492	27325680	-1	MPV17, mitochondrial inner membrane protein [Source:HGNC Symbol;Acc:HGNC:7224]
MR1	ENSG00000153029	1.13396	2.01889e-11	16.5241	36.2741	1.24684	0.171512	5.28446e-12	3140	protein_coding	1	181033425	181061938	1	major histocompatibility complex, class I-related [Source:HGNC Symbol;Acc:HGNC:4975]
MRC2	ENSG00000011028	-1.00053	0.000482859	14.9832	7.61973	-0.87571	0.275575	0.00489467	9902	protein_coding	17	62627401	62693597	1	mannose receptor C type 2 [Source:HGNC Symbol;Acc:HGNC:16875]
MRGBP	ENSG00000101189	-1.11694	2.62361e-09	42.6287	19.6382	-1.00815	0.200977	3.37985e-06	55257	protein_coding	20	62796453	62801738	1	MRG domain binding protein [Source:HGNC Symbol;Acc:HGNC:15866]
MRI1	ENSG00000037757	-1.68291	5.75613e-24	45.5644	14.1487	-1.5734	0.161027	5.51826e-21	84245	protein_coding	19	13764532	13774282	1	methylthioribose-1-phosphate isomerase 1 [Source:HGNC Symbol;Acc:HGNC:28469]
MRM2	ENSG00000122687	-1.69831	9.96913e-21	59.5384	18.4249	-1.58397	0.209855	7.20952e-13	29960	protein_coding	7	2234231	2242198	-1	mitochondrial rRNA methyltransferase 2 [Source:HGNC Symbol;Acc:HGNC:16352]
MRM3	ENSG00000171861	-1.69353	1.0654e-09	25.5169	7.80143	-1.59463	0.298914	6.85564e-07	55178	protein_coding	17	782273	792509	1	mitochondrial rRNA methyltransferase 3 [Source:HGNC Symbol;Acc:HGNC:18485]
MRNIP	ENSG00000161010	1.36123	1.71568e-25	24.2361	62.2807	1.4734	0.142749	2.47693e-23	51149	protein_coding	5	179835133	179862173	-1	MRN complex interacting protein [Source:HGNC Symbol;Acc:HGNC:30817]
MROH6	ENSG00000204839	2.65263	5.0517e-30	2.89964	18.2104	2.76761	0.202057	1.3806e-40	642475	protein_coding	8	143566187	143572971	-1	maestro heat like repeat family member 6 [Source:HGNC Symbol;Acc:HGNC:27814]
MRPL12	ENSG00000262814	-3.38871	1.14824e-19	10.3595	0.972757	-3.29964	0.366011	5.50376e-18	6182	protein_coding	17	81703357	81707526	1	mitochondrial ribosomal protein L12 [Source:HGNC Symbol;Acc:HGNC:10378]
MRPL15	ENSG00000137547	-1.39719	9.16699e-18	23.2651	8.88245	-1.2849	0.185946	6.2513e-11	29088	protein_coding	8	54135210	54147901	1	mitochondrial ribosomal protein L15 [Source:HGNC Symbol;Acc:HGNC:14054]
MRPL16	ENSG00000166902	-1.17384	5.24836e-14	36.6795	16.2452	-1.06356	0.170225	4.15622e-09	54948	protein_coding	11	59806135	59810872	-1	mitochondrial ribosomal protein L16 [Source:HGNC Symbol;Acc:HGNC:14476]
MRPL17	ENSG00000158042	-2.17277	5.26368e-32	64.8279	14.4195	-2.0611	0.215175	3.3537e-20	63875	protein_coding	11	6680782	6683401	-1	mitochondrial ribosomal protein L17 [Source:HGNC Symbol;Acc:HGNC:14053]
MRPL18	ENSG00000112110	-1.37379	1.5253e-18	45.6685	17.5362	-1.26758	0.17774	1.38785e-11	29074	protein_coding	6	159789812	159798436	1	mitochondrial ribosomal protein L18 [Source:HGNC Symbol;Acc:HGNC:14477]
MRPL2	ENSG00000112651	-1.28773	6.32992e-13	17.7297	7.18471	-1.1834	0.205179	6.75e-08	51069	protein_coding	6	43054029	43059806	-1	mitochondrial ribosomal protein L2 [Source:HGNC Symbol;Acc:HGNC:14056]
MRPL20	ENSG00000242485	-1.98285	5.0056e-29	46.6068	11.7406	-1.87641	0.206746	3.22368e-18	55052	protein_coding	1	1401908	1407313	-1	mitochondrial ribosomal protein L20 [Source:HGNC Symbol;Acc:HGNC:14478]
MRPL21	ENSG00000197345	-1.72992	1.45324e-25	50.1694	15.0326	-1.62314	0.180589	6.98042e-18	219927	protein_coding	11	68891276	68903835	-1	mitochondrial ribosomal protein L21 [Source:HGNC Symbol;Acc:HGNC:14479]
MRPL28	ENSG00000086504	-2.01959	1.47708e-37	52.9705	13.1059	-1.90693	0.181137	3.08331e-24	10573	protein_coding	16	367384	370527	-1	mitochondrial ribosomal protein L28 [Source:HGNC Symbol;Acc:HGNC:14484]
MRPL3	ENSG00000114686	-1.37948	6.21534e-12	50.4105	19.2072	-1.27588	0.219623	5.34232e-08	11222	protein_coding	3	131462212	131502983	-1	mitochondrial ribosomal protein L3 [Source:HGNC Symbol;Acc:HGNC:10379]
MRPL30	ENSG00000185414	-3.20617	1.39378e-63	35.8611	3.91139	-3.09523	0.212856	1.08777e-45	51263	protein_coding	2	99181079	99197626	1	mitochondrial ribosomal protein L30 [Source:HGNC Symbol;Acc:HGNC:14036]
MRPL36	ENSG00000171421	-2.25834	5.43077e-21	26.5437	5.5786	-2.14884	0.275127	1.03317e-13	64979	protein_coding	5	1798386	1801366	-1	mitochondrial ribosomal protein L36 [Source:HGNC Symbol;Acc:HGNC:14490]
MRPL37	ENSG00000116221	-1.57144	2.32242e-36	152.227	51.2746	-1.45966	0.124813	9.29034e-30	51253	protein_coding	1	54184041	54225464	1	mitochondrial ribosomal protein L37 [Source:HGNC Symbol;Acc:HGNC:14034]
MRPL40	ENSG00000185608	-2.78603	1.02949e-42	65.1231	9.41237	-2.67944	0.216602	3.2506e-33	64976	protein_coding	22	19431902	19436075	1	mitochondrial ribosomal protein L40 [Source:HGNC Symbol;Acc:HGNC:14491]
MRPL41	ENSG00000182154	-2.18342	1.46671e-20	30.3004	6.6717	-2.07758	0.259431	2.25656e-14	64975	protein_coding	9	137551199	137552555	1	mitochondrial ribosomal protein L41 [Source:HGNC Symbol;Acc:HGNC:14492]
MRPL43	ENSG00000055950	-2.10687	2.0264e-23	36.3954	8.41613	-2.00232	0.237446	7.5805e-16	84545	protein_coding	10	100969458	100987515	-1	mitochondrial ribosomal protein L43 [Source:HGNC Symbol;Acc:HGNC:14517]
MRPL45	ENSG00000278845	-1.47402	6.456e-15	29.3653	10.5272	-1.36636	0.204581	2.84237e-10	84311	protein_coding	17	38297023	38323218	1	mitochondrial ribosomal protein L45 [Source:HGNC Symbol;Acc:HGNC:16651]
MRPL49	ENSG00000149792	-1.56224	8.93005e-17	64.5594	21.7862	-1.4566	0.212841	9.6859e-11	740	protein_coding	11	65122183	65127371	1	mitochondrial ribosomal protein L49 [Source:HGNC Symbol;Acc:HGNC:1176]
MRPL50	ENSG00000136897	-1.26886	2.87469e-11	22.8253	9.38127	-1.16632	0.203227	7.89925e-08	54534	protein_coding	9	101387633	101398614	-1	mitochondrial ribosomal protein L50 [Source:HGNC Symbol;Acc:HGNC:16654]
MRPL51	ENSG00000111639	-1.5522	9.50932e-16	48.6584	16.6188	-1.44357	0.169953	4.61162e-16	51258	protein_coding	12	6491886	6493841	-1	mitochondrial ribosomal protein L51 [Source:HGNC Symbol;Acc:HGNC:14044]
MRPL52	ENSG00000172590	-1.66285	8.63506e-25	30.4416	9.37158	-1.56565	0.183338	3.1643e-16	122704	protein_coding	14	22829879	22835037	1	mitochondrial ribosomal protein L52 [Source:HGNC Symbol;Acc:HGNC:16655]
MRPL55	ENSG00000162910	-2.34396	2.86233e-33	71.2997	13.998	-2.23598	0.222452	3.64421e-22	128308	protein_coding	1	228106679	228109312	-1	mitochondrial ribosomal protein L55 [Source:HGNC Symbol;Acc:HGNC:16686]
MRPL57	ENSG00000173141	-2.28447	4.78179e-17	43.3676	8.86412	-2.18118	0.280986	1.47582e-13	78988	protein_coding	13	21176645	21179084	1	mitochondrial ribosomal protein L57 [Source:HGNC Symbol;Acc:HGNC:14514]
MRPL58	ENSG00000167862	-1.29879	8.84179e-14	33.3145	13.532	-1.1889	0.202108	3.54284e-08	3396	protein_coding	17	75012670	75021261	1	mitochondrial ribosomal protein L58 [Source:HGNC Symbol;Acc:HGNC:5359]
MRPL9	ENSG00000143436	-1.90206	1.48044e-23	33.3698	8.75072	-1.80483	0.211907	3.81543e-16	65005	protein_coding	1	151759643	151763564	-1	mitochondrial ribosomal protein L9 [Source:HGNC Symbol;Acc:HGNC:14277]
MRPS10	ENSG00000048544	-2.23253	2.85505e-12	14.2526	2.96392	-2.14254	0.34208	3.79181e-09	55173	protein_coding	6	42206801	42217865	-1	mitochondrial ribosomal protein S10 [Source:HGNC Symbol;Acc:HGNC:14502]
MRPS12	ENSG00000128626	-1.75502	1.69093e-13	33.1581	9.78455	-1.64982	0.234435	2.64873e-11	6183	protein_coding	19	38930548	38933162	1	mitochondrial ribosomal protein S12 [Source:HGNC Symbol;Acc:HGNC:10380]
MRPS15	ENSG00000116898	-1.61084	2.48049e-26	68.3366	22.2839	-1.50251	0.159178	1.22702e-19	64960	protein_coding	1	36455718	36464437	-1	mitochondrial ribosomal protein S15 [Source:HGNC Symbol;Acc:HGNC:14504]
MRPS16	ENSG00000182180	-2.00106	9.93075e-43	78.0466	19.2987	-1.89618	0.153078	2.66729e-33	51021	protein_coding	10	73248843	73252693	-1	mitochondrial ribosomal protein S16 [Source:HGNC Symbol;Acc:HGNC:14048]
MRPS18A	ENSG00000096080	-1.56157	4.91497e-16	18.8714	6.31554	-1.45982	0.222934	6.54714e-10	55168	protein_coding	6	43671303	43687791	-1	mitochondrial ribosomal protein S18A [Source:HGNC Symbol;Acc:HGNC:14515]
MRPS18B	ENSG00000204568	-1.70481	3.39149e-16	66.7289	20.3272	-1.60142	0.212635	8.11371e-13	28973	protein_coding	6	30617709	30626395	1	mitochondrial ribosomal protein S18B [Source:HGNC Symbol;Acc:HGNC:14516]
MRPS2	ENSG00000122140	-1.1632	1.26418e-08	58.7456	26.1788	-1.05627	0.225507	1.59964e-05	51116	protein_coding	9	135499984	135504673	1	mitochondrial ribosomal protein S2 [Source:HGNC Symbol;Acc:HGNC:14495]
MRPS21	ENSG00000266472	-2.36699	5.15926e-72	99.9132	19.2552	-2.2581	0.132699	2.59885e-62	54460	protein_coding	1	150293720	150308979	1	mitochondrial ribosomal protein S21 [Source:HGNC Symbol;Acc:HGNC:14046]
MRPS26	ENSG00000125901	-2.22008	8.41423e-22	59.5834	12.8211	-2.10895	0.253929	2.13889e-15	64949	protein_coding	20	3045945	3048254	1	mitochondrial ribosomal protein S26 [Source:HGNC Symbol;Acc:HGNC:14045]
MRPS31	ENSG00000102738	-1.06771	2.07429e-10	17.9612	8.65215	-0.953741	0.185765	1.89865e-06	10240	protein_coding	13	40729135	40771173	-1	mitochondrial ribosomal protein S31 [Source:HGNC Symbol;Acc:HGNC:16632]
MRPS34	ENSG00000074071	-1.82236	3.69756e-20	62.041	17.5435	-1.71281	0.21722	5.86904e-14	65993	protein_coding	16	1771890	1773155	-1	mitochondrial ribosomal protein S34 [Source:HGNC Symbol;Acc:HGNC:16618]
MRPS7	ENSG00000125445	-1.46393	5.53127e-19	47.7464	17.2185	-1.35626	0.160826	7.55921e-16	51081	protein_coding	17	75261674	75266373	1	mitochondrial ribosomal protein S7 [Source:HGNC Symbol;Acc:HGNC:14499]
MRTO4	ENSG00000053372	-1.41755	1.59638e-10	48.2645	18.0138	-1.31279	0.25115	1.19156e-06	51154	protein_coding	1	19251539	19260128	1	MRT4 homolog, ribosome maturation factor [Source:HGNC Symbol;Acc:HGNC:18477]
MSANTD2	ENSG00000120458	1.43188	1.94343e-13	6.70538	17.9816	1.54005	0.200216	2.49417e-13	79684	protein_coding	11	124766498	124800673	-1	Myb/SANT DNA binding domain containing 2 [Source:HGNC Symbol;Acc:HGNC:26266]
MSH4	ENSG00000057468	4.66439	4.211e-84	1.31304	33.4799	4.7827	0.260255	1.86589e-72	4438	protein_coding	1	75796882	75913238	1	mutS homolog 4 [Source:HGNC Symbol;Acc:HGNC:7327]
MSH6	ENSG00000116062	-1.67928	9.70823e-25	162.643	50.6056	-1.57345	0.17901	3.886e-17	2956	protein_coding	2	47695530	47810101	1	mutS homolog 6 [Source:HGNC Symbol;Acc:HGNC:7329]
MSI2	ENSG00000153944	1.40751	2.22529e-08	64.3553	170.81	1.52495	0.163009	2.63784e-19	124540	protein_coding	17	57255851	57684685	1	musashi RNA binding protein 2 [Source:HGNC Symbol;Acc:HGNC:18585]
MSTO1	ENSG00000125459	-1.55127	5.44796e-17	65.894	22.4196	-1.44277	0.190809	6.55158e-13	55154	protein_coding	1	155610205	155614967	1	misato 1, mitochondrial distribution and morphology regulator [Source:HGNC Symbol;Acc:HGNC:29678]
MTCH2	ENSG00000109919	-1.41071	3.58468e-18	44.1743	16.4485	-1.30697	0.173923	9.17656e-13	23788	protein_coding	11	47617315	47642623	-1	mitochondrial carrier 2 [Source:HGNC Symbol;Acc:HGNC:17587]
MTF1	ENSG00000188786	1.49539	8.85742e-19	14.2723	40.414	1.61422	0.18031	9.57255e-18	4520	protein_coding	1	37809567	37859620	-1	metal regulatory transcription factor 1 [Source:HGNC Symbol;Acc:HGNC:7428]
MTFR2	ENSG00000146410	1.18088	1.45731e-11	8.1392	18.3495	1.29002	0.202935	2.14757e-09	113115	protein_coding	6	136231024	136250335	-1	mitochondrial fission regulator 2 [Source:HGNC Symbol;Acc:HGNC:21115]
MTG2	ENSG00000101181	-1.03095	7.8145e-09	41.8291	20.418	-0.921967	0.204184	3.37434e-05	26164	protein_coding	20	62183029	62203568	1	mitochondrial ribosome associated GTPase 2 [Source:HGNC Symbol;Acc:HGNC:16239]
MTHFD1L	ENSG00000120254	-1.20618	1.53488e-10	95.0059	41.2883	-1.09014	0.201331	4.51563e-07	25902	protein_coding	6	150865549	151101887	1	methylenetetrahydrofolate dehydrogenase (NADP+ dependent) 1 like [Source:HGNC Symbol;Acc:HGNC:21055]
MTHFD2	ENSG00000065911	-2.31545	1.54907e-34	138.006	27.6797	-2.20494	0.152826	5.48188e-45	10797	protein_coding	2	74198562	74217565	1	methylenetetrahydrofolate dehydrogenase (NADP+ dependent) 2, methenyltetrahydrofolate cyclohydrolase [Source:HGNC Symbol;Acc:HGNC:7434]
MTHFR	ENSG00000177000	-1.13465	1.11997e-12	21.7345	9.98326	-1.01926	0.175279	5.18248e-08	4524	protein_coding	1	11785723	11806920	-1	methylenetetrahydrofolate reductase [Source:HGNC Symbol;Acc:HGNC:7436]
MTIF2	ENSG00000085760	-1.32534	5.37243e-18	48.4531	19.1903	-1.21946	0.163037	1.18137e-12	4528	protein_coding	2	55236595	55269347	-1	mitochondrial translational initiation factor 2 [Source:HGNC Symbol;Acc:HGNC:7441]
MTIF3	ENSG00000122033	-1.19983	8.42131e-10	16.471	7.06691	-1.09543	0.211738	1.56198e-06	219402	protein_coding	13	27435643	27450591	-1	mitochondrial translational initiation factor 3 [Source:HGNC Symbol;Acc:HGNC:29788]
MTMR11	ENSG00000014914	2.1342	4.58971e-37	6.44464	28.2323	2.24697	0.155012	2.10726e-45	10903	protein_coding	1	149928651	149936869	-1	myotubularin related protein 11 [Source:HGNC Symbol;Acc:HGNC:24307]
MTMR9LP	ENSG00000220785	2.94184	1.11159e-28	1.36461	10.6176	3.06435	0.27205	1.18181e-27	NA	transcribed_unprocessed_pseudogene	1	32231658	32241620	-1	myotubularin related protein 9-like, pseudogene [Source:HGNC Symbol;Acc:HGNC:27920]
MTO1	ENSG00000135297	1.35976	4.33401e-21	18.8835	48.2919	1.47094	0.151347	9.02694e-21	25821	protein_coding	6	73461578	73509236	1	mitochondrial tRNA translation optimization 1 [Source:HGNC Symbol;Acc:HGNC:19261]
MTPAP	ENSG00000107951	-1.06218	6.8589e-08	36.0954	17.1674	-0.958739	0.219467	6.33492e-05	55149	protein_coding	10	30309801	30374448	-1	mitochondrial poly(A) polymerase [Source:HGNC Symbol;Acc:HGNC:25532]
MTUS1	ENSG00000129422	-1.06196	1.79049e-07	21.3426	10.1815	-0.957339	0.231742	0.000166711	57509	protein_coding	8	17643795	17800917	-1	microtubule associated scaffold protein 1 [Source:HGNC Symbol;Acc:HGNC:29789]
MTX1	ENSG00000173171	-2.29254	1.15524e-42	59.39	12.2172	-2.17664	0.192567	7.64767e-28	4580	protein_coding	1	155208699	155213824	1	metaxin 1 [Source:HGNC Symbol;Acc:HGNC:7504]
MTX1P1	ENSG00000236675	-2.22892	3.75354e-41	28.1335	6.10386	-2.11344	0.186315	4.91664e-28	NA	unprocessed_pseudogene	1	155230975	155234325	1	metaxin 1 pseudogene 1 [Source:HGNC Symbol;Acc:HGNC:7505]
MUC19	ENSG00000205592	6.17317	5.769e-77	2.77895	199.836	6.28605	0.426055	5.30051e-47	283463	protein_coding	12	40393395	40570832	1	mucin 19, oligomeric [Source:HGNC Symbol;Acc:HGNC:14362]
MUM1	ENSG00000160953	-1.63338	5.545e-13	37.4651	12.0584	-1.52474	0.219426	4.81068e-11	84939	protein_coding	19	1354711	1378431	1	melanoma associated antigen (mutated) 1 [Source:HGNC Symbol;Acc:HGNC:29641]
MUS81	ENSG00000172732	-1.82383	4.61652e-23	31.8349	9.0269	-1.71326	0.182171	1.67219e-19	80198	protein_coding	11	65857126	65867653	1	MUS81 structure-specific endonuclease subunit [Source:HGNC Symbol;Acc:HGNC:29814]
MUTYH	ENSG00000132781	-1.50186	8.86557e-15	16.0306	5.72624	-1.38747	0.200268	5.53434e-11	4595	protein_coding	1	45329163	45340470	-1	mutY DNA glycosylase [Source:HGNC Symbol;Acc:HGNC:7527]
MVB12A	ENSG00000141971	-2.56409	4.36602e-50	27.9077	4.58717	-2.4657	0.193253	2.75169e-35	93343	protein_coding	19	17405722	17433724	1	multivesicular body subunit 12A [Source:HGNC Symbol;Acc:HGNC:25153]
MXD1	ENSG00000059728	2.80331	2.44131e-62	6.14839	42.9526	2.91925	0.183859	2.4994e-54	4084	protein_coding	2	69897688	69942945	1	MAX dimerization protein 1 [Source:HGNC Symbol;Acc:HGNC:6761]
MYBBP1A	ENSG00000132382	-2.02765	1.42054e-27	97.9852	23.9789	-1.92032	0.214051	8.09775e-18	10514	protein_coding	17	4538897	4555631	-1	MYB binding protein 1a [Source:HGNC Symbol;Acc:HGNC:7546]
MYC	ENSG00000136997	-4.0122	1.88086e-109	233.353	14.2998	-3.9075	0.178219	5.8497e-103	4609	protein_coding	8	127735434	127741434	1	MYC proto-oncogene, bHLH transcription factor [Source:HGNC Symbol;Acc:HGNC:7553]
MYH15	ENSG00000144821	2.05755	1.41808e-12	15.626	65.0191	2.16688	0.293315	2.29211e-12	22989	protein_coding	3	108380369	108529322	-1	myosin heavy chain 15 [Source:HGNC Symbol;Acc:HGNC:31073]
MYH7B	ENSG00000078814	2.36697	3.20302e-20	2.46293	12.6894	2.48421	0.239477	1.4754e-23	57644	protein_coding	20	34975403	35002437	1	myosin heavy chain 7B [Source:HGNC Symbol;Acc:HGNC:15906]
MYL5	ENSG00000215375	-1.72811	3.41426e-12	13.1726	3.95018	-1.61902	0.242358	2.81746e-10	4636	protein_coding	4	673580	682033	1	myosin light chain 5 [Source:HGNC Symbol;Acc:HGNC:7586]
MYL6	ENSG00000092841	-1.12358	1.16194e-12	91.2728	41.8603	-1.01106	0.142424	1.74002e-11	4637	protein_coding	12	56158161	56163496	1	myosin light chain 6 [Source:HGNC Symbol;Acc:HGNC:7587]
MYL6B	ENSG00000196465	-1.04161	5.49446e-09	20.6981	9.9377	-0.936177	0.210072	4.35954e-05	140465	protein_coding	12	56152256	56159647	1	myosin light chain 6B [Source:HGNC Symbol;Acc:HGNC:29823]
MYLK2	ENSG00000101306	3.44789	2.22256e-61	1.62276	17.8461	3.57107	0.229886	5.11053e-52	85366	protein_coding	20	31819308	31834689	1	myosin light chain kinase 2 [Source:HGNC Symbol;Acc:HGNC:16243]
MYO15B	ENSG00000266714	-1.07289	2.09191e-05	16.0213	7.61056	-0.958299	0.25946	0.000877793	80022	protein_coding	17	75588058	75626501	1	myosin XVB [Source:HGNC Symbol;Acc:HGNC:14083]
MYO19	ENSG00000278259	-1.04828	1.69633e-11	108.029	52.1015	-0.936374	0.151679	6.51922e-09	80179	protein_coding	17	36495633	36543435	-1	myosin XIX [Source:HGNC Symbol;Acc:HGNC:26234]
MYO1A	ENSG00000166866	5.08468	3.5726e-99	0.795461	27.3084	5.21567	0.292238	2.14137e-68	4640	protein_coding	12	57028517	57051198	-1	myosin IA [Source:HGNC Symbol;Acc:HGNC:7595]
MYO1C	ENSG00000197879	-1.95296	8.95879e-43	56.3676	14.3764	-1.84757	0.158011	9.5143e-30	4641	protein_coding	17	1464186	1492812	-1	myosin IC [Source:HGNC Symbol;Acc:HGNC:7597]
MYO1G	ENSG00000136286	4.46835	2.45932e-73	0.821045	18.4805	4.59751	0.273271	6.31871e-61	64005	protein_coding	7	44962662	44979098	-1	myosin IG [Source:HGNC Symbol;Acc:HGNC:13880]
MYOZ3	ENSG00000164591	3.97343	6.15839e-42	0.718446	11.3614	4.10182	0.295414	1.09997e-41	91977	protein_coding	5	150660874	150679365	1	myozenin 3 [Source:HGNC Symbol;Acc:HGNC:18565]
MYPN	ENSG00000138347	5.58864	1.29585e-27	0.257103	12.525	5.75778	0.483347	7.64231e-31	84665	protein_coding	10	68106117	68212017	1	myopalladin [Source:HGNC Symbol;Acc:HGNC:23246]
MYRF	ENSG00000124920	1.14861	1.19616e-13	15.773	35.0238	1.26489	0.175294	7.70381e-12	745	protein_coding	11	61752642	61788518	1	myelin regulatory factor [Source:HGNC Symbol;Acc:HGNC:1181]
N4BP3	ENSG00000145911	-1.5851	2.45023e-16	12.6554	4.29127	-1.46749	0.234272	3.77553e-09	23138	protein_coding	5	178113443	178126087	1	NEDD4 binding protein 3 [Source:HGNC Symbol;Acc:HGNC:29852]
NAA10	ENSG00000102030	-1.36398	4.08765e-12	25.6517	10.0087	-1.25042	0.217652	7.64998e-08	8260	protein_coding	X	153929242	153935223	-1	N(alpha)-acetyltransferase 10, NatA catalytic subunit [Source:HGNC Symbol;Acc:HGNC:18704]
NAA40	ENSG00000110583	-2.37614	9.00884e-40	28.6648	5.51996	-2.26762	0.192045	2.57277e-30	79829	protein_coding	11	63938959	63957328	1	N(alpha)-acetyltransferase 40, NatD catalytic subunit [Source:HGNC Symbol;Acc:HGNC:25845]
NABP2	ENSG00000139579	-1.27621	4.26472e-18	45.9608	18.8286	-1.16999	0.158897	2.72205e-12	79035	protein_coding	12	56222015	56229854	1	nucleic acid binding protein 2 [Source:HGNC Symbol;Acc:HGNC:28412]
NACC2	ENSG00000148411	1.75867	2.48383e-33	16.211	54.7797	1.8701	0.158438	2.6928e-30	138151	protein_coding	9	136006537	136095285	-1	NACC family member 2 [Source:HGNC Symbol;Acc:HGNC:23846]
NAGA	ENSG00000198951	-3.08479	3.22661e-67	44.2188	5.29623	-2.97069	0.1975	7.92753e-49	4668	protein_coding	22	42058354	42070842	-1	alpha-N-acetylgalactosaminidase [Source:HGNC Symbol;Acc:HGNC:7631]
NAGLU	ENSG00000108784	-1.75218	4.25749e-20	22.3779	6.60056	-1.6472	0.219754	1.05315e-12	4669	protein_coding	17	42536172	42544449	1	N-acetyl-alpha-glucosaminidase [Source:HGNC Symbol;Acc:HGNC:7632]
NAMPTP1	ENSG00000229644	-1.14132	2.68368e-06	10.329	4.56548	-1.0452	0.263754	0.000322065	NA	processed_pseudogene	10	36521721	36524234	-1	nicotinamide phosphoribosyltransferase pseudogene 1 [Source:HGNC Symbol;Acc:HGNC:17633]
NANOS1	ENSG00000188613	2.10575	1.55835e-18	2.62198	11.2806	2.22192	0.231557	2.87426e-20	340719	protein_coding	10	119029716	119033732	1	nanos C2HC-type zinc finger 1 [Source:HGNC Symbol;Acc:HGNC:23044]
NANP	ENSG00000170191	-1.48679	6.031e-17	23.2517	8.28221	-1.37878	0.182805	7.48547e-13	140838	protein_coding	20	25612935	25624175	-1	N-acetylneuraminic acid phosphatase [Source:HGNC Symbol;Acc:HGNC:16140]
NARFL	ENSG00000103245	-1.55162	1.17534e-14	25.4754	8.56231	-1.45003	0.222083	7.35785e-10	64428	protein_coding	16	729753	741329	-1	nuclear prelamin A recognition factor like [Source:HGNC Symbol;Acc:HGNC:14179]
NARS	ENSG00000134440	-1.40599	7.47839e-23	65.8801	24.8598	-1.29585	0.12925	4.66269e-22	4677	protein_coding	18	57600656	57622213	-1	asparaginyl-tRNA synthetase [Source:HGNC Symbol;Acc:HGNC:7643]
NARS2	ENSG00000137513	-1.13459	2.73815e-10	22.3356	10.1033	-1.0251	0.155354	4.75379e-10	79731	protein_coding	11	78435961	78574874	-1	asparaginyl-tRNA synthetase 2, mitochondrial [Source:HGNC Symbol;Acc:HGNC:26274]
NAT14	ENSG00000090971	-2.25743	1.33466e-31	29.4197	6.05432	-2.15731	0.212811	1.56264e-22	57106	protein_coding	19	55485004	55487568	1	N-acetyltransferase 14 (putative) [Source:HGNC Symbol;Acc:HGNC:28918]
NAT9	ENSG00000109065	-2.11089	5.36868e-23	50.6582	11.8085	-1.99578	0.244332	6.41191e-15	26151	protein_coding	17	74770547	74776367	-1	N-acetyltransferase 9 (putative) [Source:HGNC Symbol;Acc:HGNC:23133]
NAXE	ENSG00000163382	-2.40251	5.83892e-74	87.2217	16.4732	-2.29057	0.153343	3.68453e-48	128240	protein_coding	1	156591762	156594299	1	NAD(P)HX epimerase [Source:HGNC Symbol;Acc:HGNC:18453]
NBN	ENSG00000104320	-1.30902	2.87566e-09	16.6506	6.65998	-1.20553	0.235032	1.94628e-06	4683	protein_coding	8	89933336	90003228	-1	nibrin [Source:HGNC Symbol;Acc:HGNC:7652]
NCAPH2	ENSG00000025770	-1.24015	6.07645e-14	50.0357	21.228	-1.12776	0.17259	7.12732e-10	29781	protein_coding	22	50508216	50523472	1	non-SMC condensin II complex subunit H2 [Source:HGNC Symbol;Acc:HGNC:25071]
NCBP1	ENSG00000136937	-1.06437	2.80392e-14	60.846	28.9265	-0.958917	0.159106	1.54933e-08	4686	protein_coding	9	97633626	97673748	1	nuclear cap binding protein subunit 1 [Source:HGNC Symbol;Acc:HGNC:7658]
NCDN	ENSG00000020129	-2.30851	1.92302e-24	56.8737	11.3345	-2.2055	0.220608	6.17811e-22	23154	protein_coding	1	35557473	35567274	1	neurochondrin [Source:HGNC Symbol;Acc:HGNC:17597]
NCF2	ENSG00000116701	4.23182	1.76441e-61	0.682445	12.9392	4.36373	0.298117	2.799e-46	4688	protein_coding	1	183555563	183590876	-1	neutrophil cytosolic factor 2 [Source:HGNC Symbol;Acc:HGNC:7661]
NCK1	ENSG00000158092	-1.05971	7.32285e-10	22.1528	10.6031	-0.951261	0.163471	5.06845e-08	4690	protein_coding	3	136862208	136949823	1	NCK adaptor protein 1 [Source:HGNC Symbol;Acc:HGNC:7664]
NCLN	ENSG00000125912	-1.73314	5.14362e-21	55.7816	16.7631	-1.62489	0.21533	7.29251e-13	56926	protein_coding	19	3185563	3209575	1	nicalin [Source:HGNC Symbol;Acc:HGNC:26923]
NCOR2	ENSG00000196498	1.12459	1.9937e-08	26.2968	57.2335	1.23865	0.168615	3.07984e-12	9612	protein_coding	12	124324415	124567589	-1	nuclear receptor corepressor 2 [Source:HGNC Symbol;Acc:HGNC:7673]
NCSTN	ENSG00000162736	-1.01209	1.38015e-11	50.0165	24.8208	-0.898427	0.151534	2.72137e-08	23385	protein_coding	1	160343272	160358952	1	nicastrin [Source:HGNC Symbol;Acc:HGNC:17091]
NDE1	ENSG00000072864	-1.26322	1.96381e-13	38.7065	16.0735	-1.15548	0.198707	5.1844e-08	54820	protein_coding	16	15643267	15726353	1	nudE neurodevelopment protein 1 [Source:HGNC Symbol;Acc:HGNC:17619]
NDRG1	ENSG00000104419	-1.2668	3.1385e-11	98.7316	41.065	-1.15477	0.143503	1.66671e-14	10397	protein_coding	8	133237171	133302022	-1	N-myc downstream regulated 1 [Source:HGNC Symbol;Acc:HGNC:7679]
NDRG2	ENSG00000165795	-1.25284	3.03426e-16	16.7244	6.86588	-1.15447	0.179435	1.33753e-09	57447	protein_coding	14	21016763	21070872	-1	NDRG family member 2 [Source:HGNC Symbol;Acc:HGNC:14460]
NDUFA3	ENSG00000170906	-1.60718	4.91192e-13	60.0192	19.783	-1.48734	0.229651	1.02295e-09	4696	protein_coding	19	54102728	54109257	1	NADH:ubiquinone oxidoreductase subunit A3 [Source:HGNC Symbol;Acc:HGNC:7686]
NDUFA9	ENSG00000139180	1.11627	4.11392e-08	13.0451	28.1549	1.22843	0.159984	2.75576e-13	4704	protein_coding	12	4649095	4694317	1	NADH:ubiquinone oxidoreductase subunit A9 [Source:HGNC Symbol;Acc:HGNC:7693]
NDUFAF3	ENSG00000178057	-2.23765	1.84947e-46	64.2131	13.6545	-2.12808	0.139078	1.71879e-50	25915	protein_coding	3	49020459	49023495	1	NADH:ubiquinone oxidoreductase complex assembly factor 3 [Source:HGNC Symbol;Acc:HGNC:29918]
NDUFAF4	ENSG00000123545	-1.64176	9.72618e-08	13.1614	4.10133	-1.54515	0.31037	4.06538e-06	29078	protein_coding	6	96889313	96897881	-1	NADH:ubiquinone oxidoreductase complex assembly factor 4 [Source:HGNC Symbol;Acc:HGNC:21034]
NDUFAF8	ENSG00000224877	-1.40818	2.94697e-13	14.1222	5.36185	-1.29683	0.218265	2.52904e-08	284184	protein_coding	17	81239239	81241281	1	NADH:ubiquinone oxidoreductase complex assembly factor 8 [Source:HGNC Symbol;Acc:HGNC:33551]
NDUFB10	ENSG00000140990	-2.0785	3.4956e-29	108.636	25.7129	-1.96382	0.180671	8.60189e-26	4716	protein_coding	16	1959508	1961975	1	NADH:ubiquinone oxidoreductase subunit B10 [Source:HGNC Symbol;Acc:HGNC:7696]
NDUFB8	ENSG00000166136	-2.0546	2.80346e-20	28.3131	6.68185	-1.95072	0.240996	1.15308e-14	4714	protein_coding	10	100523740	100530000	-1	NADH:ubiquinone oxidoreductase subunit B8 [Source:HGNC Symbol;Acc:HGNC:7703]
NDUFS5	ENSG00000168653	-2.17744	6.27016e-25	41.3145	9.32848	-2.05693	0.213728	2.19421e-20	4725	protein_coding	1	39026318	39034636	1	NADH:ubiquinone oxidoreductase subunit S5 [Source:HGNC Symbol;Acc:HGNC:7712]
NDUFS7	ENSG00000115286	-1.31086	1.66191e-13	33.2704	13.4121	-1.19801	0.200365	2.03336e-08	374291	protein_coding	19	1383527	1395589	1	NADH:ubiquinone oxidoreductase core subunit S7 [Source:HGNC Symbol;Acc:HGNC:7714]
NDUFS8	ENSG00000110717	-2.10516	7.95338e-60	104.937	24.2454	-1.99647	0.146147	2.24699e-40	4728	protein_coding	11	68030617	68036644	1	NADH:ubiquinone oxidoreductase core subunit S8 [Source:HGNC Symbol;Acc:HGNC:7715]
NDUFV1	ENSG00000167792	-1.55678	9.21799e-15	110.426	37.7044	-1.43375	0.230264	4.73251e-09	4723	protein_coding	11	67606852	67612535	1	NADH:ubiquinone oxidoreductase core subunit V1 [Source:HGNC Symbol;Acc:HGNC:7716]
NDUFV3	ENSG00000160194	-1.21288	5.70718e-23	70.0148	30.0807	-1.10354	0.126624	7.35255e-17	4731	protein_coding	21	42879644	42913304	1	NADH:ubiquinone oxidoreductase subunit V3 [Source:HGNC Symbol;Acc:HGNC:7719]
NEAT1	ENSG00000245532	1.54351	3.99715e-13	314.227	916.01	1.65928	0.160669	2.33528e-23	NA	lincRNA	11	65422774	65445540	1	nuclear paraspeckle assembly transcript 1 (non-protein coding) [Source:HGNC Symbol;Acc:HGNC:30815]
NEB	ENSG00000183091	2.79224	2.5787e-88	28.9877	200.585	2.90492	0.150947	2.21354e-79	4703	protein_coding	2	151485336	151734487	-1	nebulin [Source:HGNC Symbol;Acc:HGNC:7720]
NECAB3	ENSG00000125967	-1.27098	1.5072e-14	20.1696	8.36578	-1.15913	0.179078	1.04632e-09	63941	protein_coding	20	33657087	33674463	-1	N-terminal EF-hand calcium binding protein 3 [Source:HGNC Symbol;Acc:HGNC:15851]
NECTIN1	ENSG00000110400	1.33323	3.97732e-13	13.5351	34.1132	1.44729	0.183784	6.33826e-14	5818	protein_coding	11	119623408	119729084	-1	nectin cell adhesion molecule 1 [Source:HGNC Symbol;Acc:HGNC:9706]
NECTIN4	ENSG00000143217	4.83046	5.5311e-75	0.931388	26.6635	4.95758	0.286747	2.79353e-64	81607	protein_coding	1	161070995	161089599	-1	nectin cell adhesion molecule 4 [Source:HGNC Symbol;Acc:HGNC:19688]
NEDD8	ENSG00000129559	-1.38564	6.17906e-13	28.1542	10.7312	-1.27465	0.190326	2.52978e-10	4738	protein_coding	14	24216852	24232454	-1	neural precursor cell expressed, developmentally down-regulated 8 [Source:HGNC Symbol;Acc:HGNC:7732]
NEFM	ENSG00000104722	-3.24906	1.96406e-29	19.1958	1.93656	-3.16201	0.310606	1.02295e-22	4741	protein_coding	8	24913012	24919098	1	neurofilament medium [Source:HGNC Symbol;Acc:HGNC:7734]
NEK9	ENSG00000119638	-1.17082	1.83576e-21	91.5126	40.6876	-1.05825	0.131828	1.94569e-14	91754	protein_coding	14	75079353	75127344	-1	NIMA related kinase 9 [Source:HGNC Symbol;Acc:HGNC:18591]
NELFB	ENSG00000188986	-1.08366	3.14139e-15	42.4753	20.0029	-0.973662	0.152675	1.89617e-09	25920	protein_coding	9	137255173	137273546	1	negative elongation factor complex member B [Source:HGNC Symbol;Acc:HGNC:24324]
NELFCD	ENSG00000101158	-1.11433	4.41491e-09	76.1052	35.0778	-1.00825	0.207101	6.86113e-06	51497	protein_coding	20	58981208	58995133	1	negative elongation factor complex member C/D [Source:HGNC Symbol;Acc:HGNC:15934]
NELFE	ENSG00000204356	-2.67449	9.85807e-51	66.087	10.208	-2.57147	0.195691	2.1721e-37	7936	protein_coding	6	31952087	31959110	-1	negative elongation factor complex member E [Source:HGNC Symbol;Acc:HGNC:13974]
NFATC2IP	ENSG00000176953	-1.56484	1.73549e-28	42.9338	14.3412	-1.46057	0.152933	4.36153e-20	84901	protein_coding	16	28950807	28967097	1	nuclear factor of activated T cells 2 interacting protein [Source:HGNC Symbol;Acc:HGNC:25906]
NFE2	ENSG00000123405	5.03568	4.062e-66	0.566148	18.7381	5.17028	0.328661	2.44869e-53	4778	protein_coding	12	54292111	54301121	-1	nuclear factor, erythroid 2 [Source:HGNC Symbol;Acc:HGNC:7780]
NFIL3	ENSG00000165030	-1.10793	2.57227e-05	12.2903	5.52707	-1.01635	0.285031	0.0013732	4783	protein_coding	9	91409045	91423862	-1	nuclear factor, interleukin 3 regulated [Source:HGNC Symbol;Acc:HGNC:7787]
NFKBIL1	ENSG00000204498	-1.63146	4.87468e-11	20.6579	6.6379	-1.52477	0.241942	2.99241e-09	4795	protein_coding	6	31546870	31558829	1	NFKB inhibitor like 1 [Source:HGNC Symbol;Acc:HGNC:7800]
NFYC	ENSG00000066136	1.48248	5.29813e-25	36.8992	103.258	1.60009	0.154617	1.88667e-23	4802	protein_coding	1	40691648	40771603	1	nuclear transcription factor Y subunit gamma [Source:HGNC Symbol;Acc:HGNC:7806]
NHLH2	ENSG00000177551	2.90983	3.46226e-35	3.60144	27.2487	3.03317	0.235444	5.7613e-36	4808	protein_coding	1	115836377	115843917	-1	nescient helix-loop-helix 2 [Source:HGNC Symbol;Acc:HGNC:7818]
NHLRC2	ENSG00000196865	-1.04647	2.54049e-11	64.2338	31.0457	-0.937701	0.16139	5.32231e-08	374354	protein_coding	10	113854661	113917194	1	NHL repeat containing 2 [Source:HGNC Symbol;Acc:HGNC:24731]
NHLRC3	ENSG00000188811	-1.16863	2.87887e-07	19.4561	8.63176	-1.05803	0.190794	2.26605e-07	387921	protein_coding	13	39038306	39050109	1	NHL repeat containing 3 [Source:HGNC Symbol;Acc:HGNC:33751]
NHP2	ENSG00000145912	-1.98867	7.39506e-24	35.3066	8.97577	-1.87147	0.219167	3.18031e-16	55651	protein_coding	5	178149460	178153967	-1	NHP2 ribonucleoprotein [Source:HGNC Symbol;Acc:HGNC:14377]
NHSL1	ENSG00000135540	-2.11759	2.56563e-28	65.5024	15.1	-2.00718	0.158024	5.65887e-35	57224	protein_coding	6	138422043	138692571	-1	NHS like 1 [Source:HGNC Symbol;Acc:HGNC:21021]
NID1	ENSG00000116962	1.33817	1.11011e-21	104.508	264.299	1.4535	0.141093	3.01646e-23	4811	protein_coding	1	235975830	236065162	-1	nidogen 1 [Source:HGNC Symbol;Acc:HGNC:7821]
NID2	ENSG00000087303	-1.19389	3.09279e-13	45.9491	20.2496	-1.07508	0.17411	6.467e-09	22795	protein_coding	14	52004803	52069228	-1	nidogen 2 [Source:HGNC Symbol;Acc:HGNC:13389]
NIF3L1	ENSG00000196290	-1.33349	2.42621e-19	43.4678	17.0641	-1.22661	0.151614	1.18978e-14	60491	protein_coding	2	200889327	200903930	1	NGG1 interacting factor 3 like 1 [Source:HGNC Symbol;Acc:HGNC:13390]
NIFK	ENSG00000155438	-1.48329	3.1723e-12	34.4833	12.188	-1.38109	0.214805	1.37435e-09	84365	protein_coding	2	121726945	121736923	-1	nucleolar protein interacting with the FHA domain of MKI67 [Source:HGNC Symbol;Acc:HGNC:17838]
NIP7	ENSG00000132603	-1.32421	1.55035e-11	31.2575	12.4265	-1.2174	0.198474	8.24762e-09	51388	protein_coding	16	69339430	69343111	1	NIP7, nucleolar pre-rRNA processing protein [Source:HGNC Symbol;Acc:HGNC:24328]
NIPSNAP1	ENSG00000184117	-1.58407	7.78184e-10	58.029	19.3109	-1.46971	0.282776	1.38665e-06	8508	protein_coding	22	29554808	29581337	-1	nipsnap homolog 1 [Source:HGNC Symbol;Acc:HGNC:7827]
NKD1	ENSG00000140807	-1.67482	4.4938e-12	19.5271	6.02801	-1.56314	0.19401	1.54242e-14	85407	protein_coding	16	50548330	50649249	1	naked cuticle homolog 1 [Source:HGNC Symbol;Acc:HGNC:17045]
NKIRAS2	ENSG00000168256	-1.88597	6.01537e-27	73.0855	19.6635	-1.77949	0.188878	1.43744e-19	28511	protein_coding	17	42011382	42025644	1	NFKB inhibitor interacting Ras like 2 [Source:HGNC Symbol;Acc:HGNC:17898]
NKRF	ENSG00000186416	-1.04197	6.17224e-20	42.8222	20.7422	-0.932263	0.129632	9.11134e-12	55922	protein_coding	X	119588337	119605895	-1	NFKB repressing factor [Source:HGNC Symbol;Acc:HGNC:19374]
NLE1	ENSG00000073536	-1.83745	3.4141e-28	62.2342	17.4041	-1.72813	0.187788	1.04126e-18	54475	protein_coding	17	35128753	35142315	-1	notchless homolog 1 [Source:HGNC Symbol;Acc:HGNC:19889]
NLGN1	ENSG00000169760	-2.46811	4.08423e-18	11.061	2.01471	-2.35606	0.292925	1.71741e-14	22871	protein_coding	3	173396284	174286644	1	neuroligin 1 [Source:HGNC Symbol;Acc:HGNC:14291]
NLGN2	ENSG00000169992	-1.62962	1.08717e-19	30.7966	9.99184	-1.51702	0.174806	9.98964e-17	57555	protein_coding	17	7404874	7419860	1	neuroligin 2 [Source:HGNC Symbol;Acc:HGNC:14290]
NME1	ENSG00000239672	-1.54907	2.53656e-28	83.3334	28.2453	-1.44333	0.159772	4.68494e-18	4830	protein_coding	17	51153536	51162428	1	NME/NM23 nucleoside diphosphate kinase 1 [Source:HGNC Symbol;Acc:HGNC:7849]
NME3	ENSG00000103024	-2.53338	9.71745e-49	33.2183	5.71457	-2.42444	0.196287	4.079e-33	4832	protein_coding	16	1770286	1771730	-1	NME/NM23 nucleoside diphosphate kinase 3 [Source:HGNC Symbol;Acc:HGNC:7851]
NME4	ENSG00000103202	-2.04902	2.40739e-24	97.5063	23.6337	-1.92815	0.231333	1.6833e-15	4833	protein_coding	16	396725	410367	1	NME/NM23 nucleoside diphosphate kinase 4 [Source:HGNC Symbol;Acc:HGNC:7852]
NME6	ENSG00000172113	-1.35707	7.94621e-17	29.3805	11.2985	-1.25551	0.177908	2.32307e-11	10201	protein_coding	3	48290722	48301685	-1	NME/NM23 nucleoside diphosphate kinase 6 [Source:HGNC Symbol;Acc:HGNC:20567]
NMNAT1	ENSG00000173614	-1.47815	2.42887e-08	11.9366	4.21088	-1.37192	0.254947	5.38752e-07	64802	protein_coding	1	9943428	9985501	1	nicotinamide nucleotide adenylyltransferase 1 [Source:HGNC Symbol;Acc:HGNC:17877]
NMNAT2	ENSG00000157064	1.11143	3.08334e-05	8.91495	19.2871	1.22418	0.186822	6.37105e-10	23057	protein_coding	1	183248237	183418602	-1	nicotinamide nucleotide adenylyltransferase 2 [Source:HGNC Symbol;Acc:HGNC:16789]
NMRAL1	ENSG00000153406	-1.8496	8.90735e-24	28.2288	7.82211	-1.74091	0.199087	5.72038e-17	57407	protein_coding	16	4461680	4495763	-1	NmrA like redox sensor 1 [Source:HGNC Symbol;Acc:HGNC:24987]
NMT2	ENSG00000152465	-1.06034	2.95529e-12	28.9558	13.8838	-0.950749	0.167757	1.17342e-07	9397	protein_coding	10	15102584	15168693	-1	N-myristoyltransferase 2 [Source:HGNC Symbol;Acc:HGNC:7858]
NOB1	ENSG00000141101	-1.82854	2.66569e-26	28.8543	8.05686	-1.7249	0.194393	1.89987e-17	28987	protein_coding	16	69741867	69754940	-1	NIN1 (RPN12) binding protein 1 homolog [Source:HGNC Symbol;Acc:HGNC:29540]
NOC2L	ENSG00000188976	-1.04338	8.39103e-10	66.3724	32.0649	-0.936893	0.183894	2.3049e-06	26155	protein_coding	1	944204	959309	-1	NOC2 like nucleolar associated transcriptional repressor [Source:HGNC Symbol;Acc:HGNC:24517]
NOC3L	ENSG00000173145	-1.85082	1.94314e-19	26.1061	7.15986	-1.74468	0.191198	2.0859e-18	64318	protein_coding	10	94333226	94362959	-1	NOC3 like DNA replication regulator [Source:HGNC Symbol;Acc:HGNC:24034]
NOC4L	ENSG00000184967	-1.87894	1.12445e-25	17.8086	4.7133	-1.77893	0.194585	1.78969e-18	79050	protein_coding	12	132144448	132152473	1	nucleolar complex associated 4 homolog [Source:HGNC Symbol;Acc:HGNC:28461]
NOL4L	ENSG00000197183	1.23907	5.84652e-14	10.6632	25.2772	1.35735	0.186215	4.61552e-12	140688	protein_coding	20	32443059	32585074	-1	nucleolar protein 4 like [Source:HGNC Symbol;Acc:HGNC:16106]
NOL6	ENSG00000165271	-1.09982	1.86822e-09	35.6343	16.7177	-0.98519	0.216375	2.86154e-05	65083	protein_coding	9	33461441	33473930	-1	nucleolar protein 6 [Source:HGNC Symbol;Acc:HGNC:19910]
NOL7	ENSG00000225921	-1.17103	5.14839e-06	21.0718	9.1671	-1.07598	0.283233	0.000596822	51406	protein_coding	6	13615327	13632739	1	nucleolar protein 7 [Source:HGNC Symbol;Acc:HGNC:21040]
NOLC1	ENSG00000166197	-1.20106	2.79927e-12	164.33	71.3023	-1.09266	0.172286	2.35039e-09	9221	protein_coding	10	102152176	102163871	1	nucleolar and coiled-body phosphoprotein 1 [Source:HGNC Symbol;Acc:HGNC:15608]
NONO	ENSG00000147140	-1.04281	9.55612e-11	311.658	151.258	-0.929088	0.167264	2.15806e-07	4841	protein_coding	X	71283192	71301168	1	non-POU domain containing octamer binding [Source:HGNC Symbol;Acc:HGNC:7871]
NOP53	ENSG00000105373	-1.57885	2.6327e-17	110.622	36.9774	-1.46566	0.186692	7.62905e-14	29997	protein_coding	19	47745522	47757058	1	NOP53 ribosome biogenesis factor [Source:HGNC Symbol;Acc:HGNC:4333]
NOP56	ENSG00000101361	-1.53252	2.04108e-20	260.301	89.9055	-1.42296	0.150185	8.84994e-20	10528	protein_coding	20	2652145	2658393	1	NOP56 ribonucleoprotein [Source:HGNC Symbol;Acc:HGNC:15911]
NOP9	ENSG00000196943	-1.6134	9.34167e-25	47.2414	15.4614	-1.50367	0.168533	1.24733e-17	161424	protein_coding	14	24299862	24309124	1	NOP9 nucleolar protein [Source:HGNC Symbol;Acc:HGNC:19826]
NOS1AP	ENSG00000198929	1.14311	1.00951e-06	4.64948	10.3619	1.2613	0.227365	2.24135e-07	9722	protein_coding	1	162069774	162370475	1	nitric oxide synthase 1 adaptor protein [Source:HGNC Symbol;Acc:HGNC:16859]
NOSIP	ENSG00000142546	-1.09881	5.96156e-12	37.5547	17.4432	-0.991166	0.176112	1.45417e-07	51070	protein_coding	19	49555711	49590262	-1	nitric oxide synthase interacting protein [Source:HGNC Symbol;Acc:HGNC:17946]
NOSTRIN	ENSG00000163072	1.44709	4.89822e-08	4.19971	11.436	1.56162	0.248499	3.34139e-09	115677	protein_coding	2	168786539	168865514	1	nitric oxide synthase trafficking [Source:HGNC Symbol;Acc:HGNC:20203]
NOTCH1	ENSG00000148400	2.22076	6.58505e-13	18.9922	88.6569	2.34731	0.439075	6.47352e-07	4851	protein_coding	9	136494433	136545786	-1	notch 1 [Source:HGNC Symbol;Acc:HGNC:7881]
NPAS1	ENSG00000130751	-2.08693	1.2636e-29	10.0491	2.27795	-1.99629	0.228317	5.76383e-17	4861	protein_coding	19	47019820	47045775	1	neuronal PAS domain protein 1 [Source:HGNC Symbol;Acc:HGNC:7894]
NPDC1	ENSG00000107281	-1.82904	6.11904e-19	20.4497	5.66022	-1.72316	0.204899	9.16486e-16	56654	protein_coding	9	137039470	137046203	-1	neural proliferation, differentiation and control 1 [Source:HGNC Symbol;Acc:HGNC:7899]
NPIPB8	ENSG00000255524	1.14393	1.73373e-09	4.86356	10.6879	1.25416	0.2087	1.71104e-08	728734	protein_coding	16	28637654	28658682	1	nuclear pore complex interacting protein family member B8 [Source:HGNC Symbol;Acc:HGNC:37490]
NPR2	ENSG00000159899	4.64398	3.48782e-42	0.610511	15.5906	4.78532	0.357933	1.08319e-38	4882	protein_coding	9	35792154	35809732	1	natriuretic peptide receptor 2 [Source:HGNC Symbol;Acc:HGNC:7944]
NPRL2	ENSG00000114388	-1.24415	2.54049e-17	41.1358	17.2562	-1.13443	0.141588	2.19303e-14	10641	protein_coding	3	50347330	50351091	-1	NPR2 like, GATOR1 complex subunit [Source:HGNC Symbol;Acc:HGNC:24969]
NPTX1	ENSG00000171246	-1.6425	2.81841e-25	23.8387	7.62682	-1.53368	0.17309	2.11659e-17	4884	protein_coding	17	80467148	80477843	-1	neuronal pentraxin 1 [Source:HGNC Symbol;Acc:HGNC:7952]
NQO2	ENSG00000124588	-2.11019	1.49029e-27	21.0482	4.90694	-1.99695	0.224227	1.43293e-17	4835	protein_coding	6	2987987	3028869	1	N-ribosyldihydronicotinamide:quinone reductase 2 [Source:HGNC Symbol;Acc:HGNC:7856]
NR1H2	ENSG00000131408	-1.39171	4.65667e-20	27.0838	10.2574	-1.28598	0.176183	4.29595e-12	7376	protein_coding	19	50329653	50382982	1	nuclear receptor subfamily 1 group H member 2 [Source:HGNC Symbol;Acc:HGNC:7965]
NR2C2AP	ENSG00000184162	-1.42596	7.70248e-12	17.295	6.42043	-1.32139	0.226771	4.85036e-08	126382	protein_coding	19	19201416	19203424	-1	nuclear receptor 2C2 associated protein [Source:HGNC Symbol;Acc:HGNC:30763]
NR2F1	ENSG00000175745	-1.41408	2.48395e-13	30.7333	11.4179	-1.30822	0.190186	7.69358e-11	7025	protein_coding	5	93583224	93594615	1	nuclear receptor subfamily 2 group F member 1 [Source:HGNC Symbol;Acc:HGNC:7975]
NR6A1	ENSG00000148200	1.18747	1.37183e-06	15.4231	35.2178	1.30524	0.2131	8.69186e-09	2649	protein_coding	9	124517275	124771310	-1	nuclear receptor subfamily 6 group A member 1 [Source:HGNC Symbol;Acc:HGNC:7985]
NRADDP	ENSG00000236409	3.21277	2.56555e-34	1.16331	10.8773	3.33919	0.302575	1.44948e-26	NA	transcribed_unitary_pseudogene	3	47010824	47013465	1	neurotrophin receptor associated death domain, pseudogene [Source:HGNC Symbol;Acc:HGNC:19337]
NRBP2	ENSG00000185189	-1.55587	1.27581e-12	19.695	6.65532	-1.44474	0.176112	4.84924e-15	340371	protein_coding	8	143833594	143840974	-1	nuclear receptor binding protein 2 [Source:HGNC Symbol;Acc:HGNC:19339]
NREP	ENSG00000134986	-1.50134	8.45115e-15	12.8822	4.42033	-1.40071	0.205283	1.10659e-10	9315	protein_coding	5	111662621	111997464	-1	neuronal regeneration related protein [Source:HGNC Symbol;Acc:HGNC:16834]
NRG4	ENSG00000169752	1.99154	5.41268e-21	2.9189	11.6628	2.10862	0.216024	6.04553e-21	145957	protein_coding	15	75935969	76059795	-1	neuregulin 4 [Source:HGNC Symbol;Acc:HGNC:29862]
NRN1	ENSG00000124785	-1.85511	4.94755e-27	38.6689	10.5042	-1.75339	0.189959	8.12973e-19	51299	protein_coding	6	5997999	6007605	-1	neuritin 1 [Source:HGNC Symbol;Acc:HGNC:17972]
NRSN2	ENSG00000125841	-2.11838	7.52886e-25	21.5439	4.91353	-2.01096	0.215074	2.75968e-19	80023	protein_coding	20	346782	359660	1	neurensin 2 [Source:HGNC Symbol;Acc:HGNC:16229]
NRXN3	ENSG00000021645	-1.37378	6.52824e-08	11.5947	4.44302	-1.2659	0.247517	2.0928e-06	9369	protein_coding	14	78170373	79868290	1	neurexin 3 [Source:HGNC Symbol;Acc:HGNC:8010]
NSA2	ENSG00000164346	-1.08583	3.64609e-06	29.9843	13.9814	-0.98068	0.24127	0.000217145	10412	protein_coding	5	74766991	74780113	1	NSA2, ribosome biogenesis homolog [Source:HGNC Symbol;Acc:HGNC:30728]
NSF	ENSG00000073969	1.17196	5.71313e-10	72.24	162.71	1.28601	0.151653	5.1675e-16	4905	protein_coding	17	46590669	46757464	1	N-ethylmaleimide sensitive factor, vesicle fusing ATPase [Source:HGNC Symbol;Acc:HGNC:8016]
NSMCE1	ENSG00000169189	-2.50087	2.1304e-40	35.0053	6.25257	-2.38763	0.194614	1.12964e-32	197370	protein_coding	16	27224991	27268794	-1	NSE1 homolog, SMC5-SMC6 complex component [Source:HGNC Symbol;Acc:HGNC:29897]
NSMCE4A	ENSG00000107672	-2.08943	1.77542e-23	37.0101	8.45993	-1.99569	0.235777	5.88536e-16	54780	protein_coding	10	121957088	121975217	-1	NSE4 homolog A, SMC5-SMC6 complex component [Source:HGNC Symbol;Acc:HGNC:25935]
NSUN4	ENSG00000117481	-1.57766	1.71136e-28	41.5797	13.8037	-1.47078	0.151819	1.21165e-20	387338	protein_coding	1	46340177	46365152	1	NOP2/Sun RNA methyltransferase family member 4 [Source:HGNC Symbol;Acc:HGNC:31802]
NSUN5	ENSG00000130305	-1.40485	1.34116e-12	50.6906	19.1196	-1.29638	0.199886	9.66602e-10	55695	protein_coding	7	73302517	73308867	-1	NOP2/Sun RNA methyltransferase family member 5 [Source:HGNC Symbol;Acc:HGNC:16385]
NT5C	ENSG00000125458	-2.68634	1.24649e-27	20.9365	3.29206	-2.57565	0.263223	4.81409e-21	30833	protein_coding	17	75130225	75131795	-1	5', 3'-nucleotidase, cytosolic [Source:HGNC Symbol;Acc:HGNC:17144]
NT5C3B	ENSG00000141698	-1.41679	9.14025e-28	134.909	50.3721	-1.30853	0.13924	1.78597e-19	115024	protein_coding	17	41825181	41836263	-1	5'-nucleotidase, cytosolic IIIB [Source:HGNC Symbol;Acc:HGNC:28300]
NT5DC2	ENSG00000168268	-1.39806	5.90973e-16	70.2839	26.7624	-1.27762	0.208468	8.50863e-09	64943	protein_coding	3	52524385	52535054	-1	5'-nucleotidase domain containing 2 [Source:HGNC Symbol;Acc:HGNC:25717]
NT5DC3	ENSG00000111696	-1.23504	8.37906e-16	37.5403	15.9533	-1.12556	0.181768	5.82018e-09	51559	protein_coding	12	103770453	103841197	-1	5'-nucleotidase domain containing 3 [Source:HGNC Symbol;Acc:HGNC:30826]
NTHL1	ENSG00000065057	-2.37284	7.96106e-27	18.3886	3.5667	-2.26385	0.237938	6.09943e-20	4913	protein_coding	16	2039815	2047866	-1	nth like DNA glycosylase 1 [Source:HGNC Symbol;Acc:HGNC:8028]
NTPCR	ENSG00000135778	1.8239	2.63991e-48	43.6279	154.595	1.93966	0.128916	7.44688e-49	84284	protein_coding	1	232950605	232983882	1	nucleoside-triphosphatase, cancer-related [Source:HGNC Symbol;Acc:HGNC:28204]
NUB1	ENSG00000013374	-1.46606	9.21135e-25	52.09	18.7974	-1.35831	0.158056	2.02206e-16	51667	protein_coding	7	151341699	151378449	1	negative regulator of ubiquitin like proteins 1 [Source:HGNC Symbol;Acc:HGNC:17623]
NUBP2	ENSG00000095906	-1.30743	2.54434e-11	49.6431	19.9716	-1.20305	0.225412	6.77505e-07	10101	protein_coding	16	1782901	1789191	1	nucleotide binding protein 2 [Source:HGNC Symbol;Acc:HGNC:8042]
NUCB1	ENSG00000104805	-1.78819	9.03508e-25	46.2086	13.4719	-1.67131	0.187369	1.27156e-17	4924	protein_coding	19	48900050	48923372	1	nucleobindin 1 [Source:HGNC Symbol;Acc:HGNC:8043]
NUDT1	ENSG00000106268	-2.22617	2.70909e-26	21.5274	4.60801	-2.11852	0.224444	1.22757e-19	4521	protein_coding	7	2242222	2251146	1	nudix hydrolase 1 [Source:HGNC Symbol;Acc:HGNC:8048]
NUDT16	ENSG00000198585	-1.59604	7.79464e-24	49.1084	16.1451	-1.48865	0.156204	5.26486e-20	131870	protein_coding	3	131381671	131388830	1	nudix hydrolase 16 [Source:HGNC Symbol;Acc:HGNC:26442]
NUDT16L1	ENSG00000168101	-1.64554	3.26426e-06	12.7607	4.11269	-1.5348	0.361073	0.000103056	84309	protein_coding	16	4693694	4695859	1	nudix hydrolase 16 like 1 [Source:HGNC Symbol;Acc:HGNC:28154]
NUDT2	ENSG00000164978	-2.59304	6.3905e-23	20.6186	3.33764	-2.49897	0.287513	8.90759e-17	318	protein_coding	9	34329506	34343713	1	nudix hydrolase 2 [Source:HGNC Symbol;Acc:HGNC:8049]
NUDT21	ENSG00000167005	-1.17746	5.01377e-14	82.1027	36.1101	-1.06966	0.159178	2.18315e-10	11051	protein_coding	16	56429133	56452199	-1	nudix hydrolase 21 [Source:HGNC Symbol;Acc:HGNC:13870]
NUMBL	ENSG00000105245	-1.19409	2.28962e-13	15.7891	6.90182	-1.08625	0.180436	1.61117e-08	9253	protein_coding	19	40665905	40690972	-1	NUMB like, endocytic adaptor protein [Source:HGNC Symbol;Acc:HGNC:8061]
NUP210L	ENSG00000143552	4.19694	1.46694e-77	0.755603	13.7245	4.31749	0.285331	2.11046e-49	91181	protein_coding	1	153992685	154155116	-1	nucleoporin 210 like [Source:HGNC Symbol;Acc:HGNC:29915]
NUP43	ENSG00000120253	-1.28869	8.22512e-19	52.4635	21.362	-1.18252	0.158723	1.46028e-12	348995	protein_coding	6	149724315	149749665	-1	nucleoporin 43 [Source:HGNC Symbol;Acc:HGNC:21182]
NUP62CL	ENSG00000198088	-1.39546	9.65221e-12	21.8256	8.19112	-1.28985	0.191396	1.92709e-10	54830	protein_coding	X	107123427	107206433	-1	nucleoporin 62 C-terminal like [Source:HGNC Symbol;Acc:HGNC:25960]
NUP88	ENSG00000108559	-1.61115	5.25627e-21	64.9881	21.18	-1.5066	0.205856	3.73323e-12	4927	protein_coding	17	5360963	5420160	-1	nucleoporin 88 [Source:HGNC Symbol;Acc:HGNC:8067]
NUTM2A	ENSG00000184923	1.83508	9.71717e-38	11.0573	39.3914	1.94769	0.143832	1.10853e-39	728118	protein_coding	10	87225448	87236908	1	NUT family member 2A [Source:HGNC Symbol;Acc:HGNC:23438]
NUTM2B	ENSG00000188199	2.33517	1.998e-54	10.6639	53.6883	2.44752	0.150403	4.87834e-57	729262	protein_coding	10	79703227	79714681	1	NUT family member 2B [Source:HGNC Symbol;Acc:HGNC:23445]
NUTM2D	ENSG00000214562	1.8946	9.33172e-32	10.5511	39.182	2.00796	0.140736	5.28726e-44	728130	protein_coding	10	87357668	87370695	1	NUT family member 2D [Source:HGNC Symbol;Acc:HGNC:23447]
NUTM2E	ENSG00000228570	2.30265	2.8708e-41	5.82564	28.7532	2.4168	0.175386	4.5079e-41	283008	protein_coding	10	79841358	79850878	1	NUT family member 2E [Source:HGNC Symbol;Acc:HGNC:23448]
NXF1	ENSG00000162231	1.04449	2.21139e-16	48.9081	100.874	1.15742	0.128724	6.78513e-18	10482	protein_coding	11	62792123	62806302	-1	nuclear RNA export factor 1 [Source:HGNC Symbol;Acc:HGNC:8071]
NXT1	ENSG00000132661	-1.53559	2.35439e-16	49.0416	16.8202	-1.43056	0.211334	1.58945e-10	29107	protein_coding	20	23350736	23354777	1	nuclear transport factor 2 like export factor 1 [Source:HGNC Symbol;Acc:HGNC:15913]
OAF	ENSG00000184232	-1.39977	8.27285e-19	14.7304	5.55464	-1.29376	0.182657	1.94337e-11	220323	protein_coding	11	120210767	120230332	1	out at first homolog [Source:HGNC Symbol;Acc:HGNC:28752]
OARD1	ENSG00000124596	-1.15841	3.23812e-05	10.3892	4.62684	-1.04823	0.228771	2.51605e-05	221443	protein_coding	6	41033627	41097787	-1	O-acyl-ADP-ribose deacylase 1 [Source:HGNC Symbol;Acc:HGNC:21257]
OBSL1	ENSG00000124006	-1.6263	3.04067e-34	86.0696	27.8986	-1.51468	0.135545	3.17995e-27	23363	protein_coding	2	219550729	219571859	-1	obscurin like 1 [Source:HGNC Symbol;Acc:HGNC:29092]
OGDHL	ENSG00000197444	-1.58678	1.41531e-13	23.9592	7.9583	-1.47488	0.239908	7.59627e-09	55753	protein_coding	10	49734643	49762379	-1	oxoglutarate dehydrogenase like [Source:HGNC Symbol;Acc:HGNC:25590]
OGFOD1	ENSG00000087263	-1.38002	2.49332e-26	48.2217	18.3969	-1.2734	0.144067	2.55367e-17	55239	protein_coding	16	56451490	56479100	1	2-oxoglutarate and iron dependent oxygenase domain containing 1 [Source:HGNC Symbol;Acc:HGNC:25585]
OGFOD3	ENSG00000181396	-2.84092	2.9428e-56	18.686	2.63503	-2.72992	0.21764	4.01075e-34	79701	protein_coding	17	82389223	82418637	-1	2-oxoglutarate and iron dependent oxygenase domain containing 3 [Source:HGNC Symbol;Acc:HGNC:26174]
OIP5.AS1	ENSG00000247556	-1.47646	8.37198e-27	49.4728	17.6045	-1.37098	0.147201	3.83622e-19	NA	processed_transcript	15	41283990	41309737	1	OIP5 antisense RNA 1 [Source:HGNC Symbol;Acc:HGNC:43563]
OLFML3	ENSG00000116774	4.30261	9.5088e-78	0.587013	11.56	4.43032	0.307363	6.66591e-45	56944	protein_coding	1	113979391	114035572	1	olfactomedin like 3 [Source:HGNC Symbol;Acc:HGNC:24956]
OLIG2	ENSG00000205927	-2.17494	8.44147e-21	10.1509	2.14264	-2.08949	0.269935	1.74046e-13	10215	protein_coding	21	33025845	33029196	1	oligodendrocyte transcription factor 2 [Source:HGNC Symbol;Acc:HGNC:9398]
ONECUT2	ENSG00000119547	-1.32332	1.93011e-16	37.221	14.7409	-1.21563	0.158856	3.33867e-13	9480	protein_coding	18	57435685	57491297	1	one cut homeobox 2 [Source:HGNC Symbol;Acc:HGNC:8139]
OR2B6	ENSG00000124657	2.93747	8.55789e-41	1.35661	10.4177	3.0563	0.26181	1.18404e-29	26212	protein_coding	6	27957241	27958182	1	olfactory receptor family 2 subfamily B member 6 [Source:HGNC Symbol;Acc:HGNC:8241]
OR2W6P	ENSG00000168126	2.8782	8.37678e-48	2.03646	14.9317	2.99397	0.223126	5.71815e-39	NA	unprocessed_pseudogene	6	27937465	27938403	1	olfactory receptor family 2 subfamily W member 6 pseudogene [Source:HGNC Symbol;Acc:HGNC:15072]
ORC3	ENSG00000135336	-1.17747	6.02801e-10	18.602	8.11427	-1.07154	0.192741	2.10279e-07	23595	protein_coding	6	87590067	87667453	1	origin recognition complex subunit 3 [Source:HGNC Symbol;Acc:HGNC:8489]
ORMDL1	ENSG00000128699	-1.30387	2.07445e-09	17.2023	6.85836	-1.20487	0.245286	5.59071e-06	94101	protein_coding	2	189770323	189784371	-1	ORMDL sphingolipid biosynthesis regulator 1 [Source:HGNC Symbol;Acc:HGNC:16036]
ORMDL2	ENSG00000123353	-1.5152	3.58388e-15	16.3692	5.56711	-1.41692	0.209341	1.59549e-10	29095	protein_coding	12	55817919	55821879	1	ORMDL sphingolipid biosynthesis regulator 2 [Source:HGNC Symbol;Acc:HGNC:16037]
ORMDL3	ENSG00000172057	-1.72941	5.69928e-19	27.048	8.15983	-1.62125	0.180211	6.50092e-18	94103	protein_coding	17	39921041	39927601	-1	ORMDL sphingolipid biosynthesis regulator 3 [Source:HGNC Symbol;Acc:HGNC:16038]
OSBPL5	ENSG00000021762	-1.42822	5.85156e-11	12.3325	4.62359	-1.31302	0.237463	2.4667e-07	114879	protein_coding	11	3087116	3166739	-1	oxysterol binding protein like 5 [Source:HGNC Symbol;Acc:HGNC:16392]
OSBPL6	ENSG00000079156	-1.79949	2.36142e-22	25.0243	7.06986	-1.69631	0.191343	2.03317e-17	114880	protein_coding	2	178194481	178402891	1	oxysterol binding protein like 6 [Source:HGNC Symbol;Acc:HGNC:16388]
OSGEP	ENSG00000092094	-1.4412	8.38446e-18	26.9774	9.69422	-1.34291	0.18799	1.28026e-11	55644	protein_coding	14	20446411	20455105	-1	O-sialoglycoprotein endopeptidase [Source:HGNC Symbol;Acc:HGNC:18028]
OSR2	ENSG00000164920	-1.43827	7.82722e-16	15.812	5.63195	-1.34839	0.214611	3.36674e-09	116039	protein_coding	8	98944403	98952104	1	odd-skipped related transciption factor 2 [Source:HGNC Symbol;Acc:HGNC:15830]
OST4	ENSG00000228474	-1.04417	3.35121e-09	55.7042	27.0816	-0.928796	0.162501	8.98228e-08	100128731	protein_coding	2	27070472	27071773	-1	oligosaccharyltransferase complex subunit 4, non-catalytic [Source:HGNC Symbol;Acc:HGNC:32483]
OSTC	ENSG00000198856	-1.72548	3.27983e-21	25.1923	7.46298	-1.62412	0.202778	2.23779e-14	58505	protein_coding	4	108650584	108667820	1	oligosaccharyltransferase complex non-catalytic subunit [Source:HGNC Symbol;Acc:HGNC:24448]
OTUB1	ENSG00000167770	-1.67072	1.56022e-23	56.0181	17.4068	-1.56573	0.178976	5.53839e-17	55611	protein_coding	11	63985853	64001811	1	OTU deubiquitinase, ubiquitin aldehyde binding 1 [Source:HGNC Symbol;Acc:HGNC:23077]
OTUD6B	ENSG00000155100	-1.50803	5.75788e-12	10.3729	3.66945	-1.39797	0.24524	9.77238e-08	51633	protein_coding	8	91070196	91087095	1	OTU domain containing 6B [Source:HGNC Symbol;Acc:HGNC:24281]
OXA1L	ENSG00000155463	-2.55424	2.33674e-52	126.665	21.5478	-2.43973	0.183814	3.86599e-38	5018	protein_coding	14	22766522	22773041	1	OXA1L, mitochondrial inner membrane protein [Source:HGNC Symbol;Acc:HGNC:8526]
OXLD1	ENSG00000204237	-2.15497	6.92137e-30	44.2957	9.97284	-2.04378	0.197073	1.51459e-23	339229	protein_coding	17	81665036	81666635	-1	oxidoreductase like domain containing 1 [Source:HGNC Symbol;Acc:HGNC:27901]
OXSM	ENSG00000151093	-1.60128	1.40528e-13	21.7539	7.11203	-1.49387	0.197201	5.90866e-13	54995	protein_coding	3	25782917	25794534	1	3-oxoacyl-ACP synthase, mitochondrial [Source:HGNC Symbol;Acc:HGNC:26063]
P2RX4	ENSG00000135124	-1.36757	4.34202e-12	15.179	5.74885	-1.26409	0.210045	1.62883e-08	5025	protein_coding	12	121209857	121234106	1	purinergic receptor P2X 4 [Source:HGNC Symbol;Acc:HGNC:8535]
P2RY1	ENSG00000169860	-2.06259	4.92868e-26	36.1185	8.62695	-1.95392	0.199017	3.52534e-21	5028	protein_coding	3	152834693	152841439	1	purinergic receptor P2Y1 [Source:HGNC Symbol;Acc:HGNC:8539]
P3H4	ENSG00000141696	-1.9288	1.88841e-23	59.281	15.5618	-1.82104	0.205504	2.10448e-17	10609	protein_coding	17	41801947	41812604	-1	prolyl 3-hydroxylase family member 4 (non-enzymatic) [Source:HGNC Symbol;Acc:HGNC:16946]
P4HA1	ENSG00000122884	-1.27323	0.000104302	22.2093	9.0984	-1.16751	0.308378	0.000625559	5033	protein_coding	10	73007217	73096974	-1	prolyl 4-hydroxylase subunit alpha 1 [Source:HGNC Symbol;Acc:HGNC:8546]
P4HTM	ENSG00000178467	2.62194	1.11658e-37	2.32469	14.3857	2.74222	0.22179	3.50738e-33	54681	protein_coding	3	48989886	49007154	1	prolyl 4-hydroxylase, transmembrane [Source:HGNC Symbol;Acc:HGNC:28858]
PACSIN3	ENSG00000165912	-2.07282	3.63493e-32	24.9248	5.87698	-1.96755	0.200355	3.4489e-21	29763	protein_coding	11	47177525	47186443	-1	protein kinase C and casein kinase substrate in neurons 3 [Source:HGNC Symbol;Acc:HGNC:8572]
PAFAH1B3	ENSG00000079462	-1.44858	1.69772e-15	24.0034	8.92136	-1.33103	0.190638	3.84327e-11	5050	protein_coding	19	42297033	42303546	-1	platelet activating factor acetylhydrolase 1b catalytic subunit 3 [Source:HGNC Symbol;Acc:HGNC:8576]
PAFAH2	ENSG00000158006	-1.3799	1.66035e-10	12.8356	5.03178	-1.26633	0.217004	4.6232e-08	5051	protein_coding	1	25959767	25998157	-1	platelet activating factor acetylhydrolase 2 [Source:HGNC Symbol;Acc:HGNC:8579]
PAG1	ENSG00000076641	-1.8679	7.86319e-28	34.5416	9.36111	-1.75936	0.168673	8.239e-24	55824	protein_coding	8	80967810	81112068	-1	phosphoprotein membrane anchor with glycosphingolipid microdomains 1 [Source:HGNC Symbol;Acc:HGNC:30043]
PAICS	ENSG00000128050	-1.18051	6.4604e-11	140.737	61.9282	-1.07142	0.204592	1.13564e-06	10606	protein_coding	4	56435741	56464579	1	phosphoribosylaminoimidazole carboxylase and phosphoribosylaminoimidazolesuccinocarboxamide synthase [Source:HGNC Symbol;Acc:HGNC:8587]
PAK1IP1	ENSG00000111845	-1.78464	2.1339e-15	24.8444	7.13261	-1.68253	0.234556	1.03857e-11	55003	protein_coding	6	10694695	10709782	1	PAK1 interacting protein 1 [Source:HGNC Symbol;Acc:HGNC:20882]
PALB2	ENSG00000083093	-1.20975	6.00842e-19	43.0211	18.4518	-1.10306	0.145862	6.50241e-13	79728	protein_coding	16	23603160	23641310	-1	partner and localizer of BRCA2 [Source:HGNC Symbol;Acc:HGNC:26144]
PANK1	ENSG00000152782	1.20019	5.07231e-11	7.90197	18.19	1.31572	0.189229	4.67689e-11	53354	protein_coding	10	89579497	89645572	-1	pantothenate kinase 1 [Source:HGNC Symbol;Acc:HGNC:8598]
PANK2	ENSG00000125779	1.2074	3.28856e-17	38.7648	89.4509	1.31962	0.166723	4.65698e-14	80025	protein_coding	20	3888839	3929882	1	pantothenate kinase 2 [Source:HGNC Symbol;Acc:HGNC:15894]
PANX2	ENSG00000073150	1.20855	1.25073e-08	5.18988	11.9785	1.3204	0.185228	1.41689e-11	56666	protein_coding	22	50170731	50180294	1	pannexin 2 [Source:HGNC Symbol;Acc:HGNC:8600]
PAQR3	ENSG00000163291	-1.81762	2.36846e-34	31.3413	8.7663	-1.7157	0.169104	1.43413e-22	152559	protein_coding	4	78887127	78939438	-1	progestin and adipoQ receptor family member 3 [Source:HGNC Symbol;Acc:HGNC:30130]
PAQR4	ENSG00000162073	-1.75058	4.02502e-19	24.5571	7.37403	-1.63266	0.222746	3.45097e-12	124222	protein_coding	16	2969245	2973489	1	progestin and adipoQ receptor family member 4 [Source:HGNC Symbol;Acc:HGNC:26386]
PAQR5	ENSG00000137819	-2.03214	2.69767e-29	13.8537	3.28629	-1.93691	0.22008	3.53447e-17	54852	protein_coding	15	69298947	69407780	1	progestin and adipoQ receptor family member 5 [Source:HGNC Symbol;Acc:HGNC:29645]
PAQR6	ENSG00000160781	1.32413	2.27151e-09	6.33618	15.8185	1.43589	0.226746	2.48907e-09	79957	protein_coding	1	156243321	156248117	-1	progestin and adipoQ receptor family member 6 [Source:HGNC Symbol;Acc:HGNC:30132]
PAQR8	ENSG00000170915	-2.3619	5.84586e-26	10.4763	2.05995	-2.25198	0.262243	2.13808e-16	85315	protein_coding	6	52361421	52407777	1	progestin and adipoQ receptor family member 8 [Source:HGNC Symbol;Acc:HGNC:15708]
PARD3B	ENSG00000116117	-1.40003	6.4879e-08	19.2518	7.16607	-1.29164	0.223412	6.24835e-08	117583	protein_coding	2	204545793	205620162	1	par-3 family cell polarity regulator beta [Source:HGNC Symbol;Acc:HGNC:14446]
PARD6G	ENSG00000178184	1.10646	4.25415e-14	10.8722	23.5092	1.22245	0.162515	8.68025e-13	84552	protein_coding	18	80157232	80247546	-1	par-6 family cell polarity regulator gamma [Source:HGNC Symbol;Acc:HGNC:16076]
PARD6G.AS1	ENSG00000267270	1.86338	3.4512e-20	5.75245	21.0788	1.98588	0.217996	2.39234e-18	NA	antisense	18	80147924	80178432	1	PARD6G antisense RNA 1 [Source:HGNC Symbol;Acc:HGNC:44109]
PARK7	ENSG00000116288	-1.34393	4.4616e-23	73.9721	29.0962	-1.23446	0.14781	1.47001e-15	11315	protein_coding	1	7954291	7985505	1	Parkinsonism associated deglycase [Source:HGNC Symbol;Acc:HGNC:16369]
PARM1	ENSG00000169116	1.57072	9.14835e-22	10.6665	31.6987	1.68396	0.156393	2.51761e-25	25849	protein_coding	4	74933095	75050115	1	prostate androgen-regulated mucin-like protein 1 [Source:HGNC Symbol;Acc:HGNC:24536]
PARS2	ENSG00000162396	-1.84897	6.97945e-31	36.3697	10.1008	-1.73963	0.152345	2.11259e-28	25973	protein_coding	1	54756898	54764514	-1	prolyl-tRNA synthetase 2, mitochondrial [Source:HGNC Symbol;Acc:HGNC:30563]
PAXX	ENSG00000148362	-3.01566	1.08734e-66	35.1155	4.2659	-2.9153	0.198253	1.0634e-46	286257	protein_coding	9	136992418	136993984	1	PAXX, non-homologous end joining factor [Source:HGNC Symbol;Acc:HGNC:27849]
PCBP1.AS1	ENSG00000179818	-1.04138	0.00053647	57.6718	28.0247	-0.930262	0.172509	5.0758e-07	NA	processed_transcript	2	69962263	70103220	-1	PCBP1 antisense RNA 1 [Source:HGNC Symbol;Acc:HGNC:42948]
PCDH7	ENSG00000169851	-1.33513	1.67551e-21	38.4125	15.1079	-1.22808	0.141965	1.26061e-16	5099	protein_coding	4	30720415	31146805	1	protocadherin 7 [Source:HGNC Symbol;Acc:HGNC:8659]
PCDH9	ENSG00000184226	-1.20687	2.66155e-11	78.5032	33.8818	-1.09963	0.196725	1.78962e-07	5101	protein_coding	13	66302834	67230445	-1	protocadherin 9 [Source:HGNC Symbol;Acc:HGNC:8661]
PCED1A	ENSG00000132635	-1.79598	5.45061e-24	36.3622	10.4143	-1.68545	0.175111	2.17579e-20	64773	protein_coding	20	2835314	2841190	-1	PC-esterase domain containing 1A [Source:HGNC Symbol;Acc:HGNC:16212]
PCID2	ENSG00000126226	-1.12439	3.10852e-14	29.1644	13.2362	-1.01773	0.158035	1.28815e-09	55795	protein_coding	13	113177539	113208715	-1	PCI domain containing 2 [Source:HGNC Symbol;Acc:HGNC:25653]
PCK2	ENSG00000100889	-3.06252	1.04126e-23	26.7272	3.28201	-2.95899	0.254308	1.83075e-29	5106	protein_coding	14	24094053	24110598	1	phosphoenolpyruvate carboxykinase 2, mitochondrial [Source:HGNC Symbol;Acc:HGNC:8725]
PCNX2	ENSG00000135749	2.80977	2.37227e-70	44.3071	310.768	2.92549	0.152872	1.69262e-78	80003	protein_coding	1	232983435	233295713	-1	pecanex homolog 2 [Source:HGNC Symbol;Acc:HGNC:8736]
PCSK9	ENSG00000169174	4.41367	1.32238e-51	0.586815	12.8875	4.55211	0.328549	1.63916e-41	255738	protein_coding	1	55039548	55064852	1	proprotein convertase subtilisin/kexin type 9 [Source:HGNC Symbol;Acc:HGNC:20001]
PCYOX1	ENSG00000116005	-1.15929	5.73426e-11	28.1589	12.5225	-1.05251	0.186628	1.36652e-07	51449	protein_coding	2	70257386	70281191	1	prenylcysteine oxidase 1 [Source:HGNC Symbol;Acc:HGNC:20588]
PDAP1	ENSG00000106244	-1.73136	2.28001e-33	45.0231	13.4816	-1.62381	0.158857	6.74685e-23	11333	protein_coding	7	99392048	99408829	-1	PDGFA associated protein 1 [Source:HGNC Symbol;Acc:HGNC:14634]
PDCD2L	ENSG00000126249	-1.01336	9.82407e-06	14.9942	7.2969	-0.915378	0.24705	0.000840968	84306	protein_coding	19	34404384	34426168	1	programmed cell death 2 like [Source:HGNC Symbol;Acc:HGNC:28194]
PDCD5	ENSG00000105185	-1.03944	5.25797e-08	32.5556	15.8021	-0.931802	0.205731	3.17755e-05	9141	protein_coding	19	32581068	32587452	1	programmed cell death 5 [Source:HGNC Symbol;Acc:HGNC:8764]
PDE6D	ENSG00000156973	-1.8118	4.30787e-20	19.0264	5.44388	-1.70012	0.211955	2.0423e-14	5147	protein_coding	2	231732425	231786272	-1	phosphodiesterase 6D [Source:HGNC Symbol;Acc:HGNC:8788]
PDHA1	ENSG00000131828	-1.16736	1.04751e-17	55.4573	24.6463	-1.05805	0.15005	2.41477e-11	5160	protein_coding	X	19343893	19361705	1	pyruvate dehydrogenase E1 alpha 1 subunit [Source:HGNC Symbol;Acc:HGNC:8806]
PDHB	ENSG00000168291	-2.00715	1.48135e-31	37.7111	9.27958	-1.89997	0.159016	4.99979e-31	5162	protein_coding	3	58427630	58433857	-1	pyruvate dehydrogenase E1 beta subunit [Source:HGNC Symbol;Acc:HGNC:8808]
PDIK1L	ENSG00000175087	-1.39419	1.41951e-16	29.1662	11.0183	-1.28718	0.172102	1.18456e-12	149420	protein_coding	1	26111165	26125543	1	PDLIM1 interacting kinase 1 like [Source:HGNC Symbol;Acc:HGNC:18981]
PDK2	ENSG00000005882	-1.26776	1.25038e-14	16.8774	7.03205	-1.15745	0.177194	7.22664e-10	5164	protein_coding	17	50094737	50112152	1	pyruvate dehydrogenase kinase 2 [Source:HGNC Symbol;Acc:HGNC:8810]
PDLIM3	ENSG00000154553	1.26578	5.46355e-12	5.18444	12.4103	1.37585	0.203265	1.59315e-10	27295	protein_coding	4	185500660	185535612	-1	PDZ and LIM domain 3 [Source:HGNC Symbol;Acc:HGNC:20767]
PDLIM7	ENSG00000196923	-1.46644	1.3255e-22	20.7843	7.46958	-1.35928	0.167834	1.11315e-14	9260	protein_coding	5	177483394	177497606	-1	PDZ and LIM domain 7 [Source:HGNC Symbol;Acc:HGNC:22958]
PDP1	ENSG00000164951	-1.51101	9.37775e-20	49.8534	17.34	-1.40717	0.187136	8.84802e-13	54704	protein_coding	8	93857807	93926066	1	pyruvate dehyrogenase phosphatase catalytic subunit 1 [Source:HGNC Symbol;Acc:HGNC:9279]
PDP2	ENSG00000172840	-1.51164	6.31777e-23	31.401	10.9496	-1.40438	0.157175	1.11325e-17	57546	protein_coding	16	66878589	66895754	1	pyruvate dehyrogenase phosphatase catalytic subunit 2 [Source:HGNC Symbol;Acc:HGNC:30263]
PDSS1	ENSG00000148459	-1.40778	1.68523e-18	16.6733	6.26156	-1.30286	0.190428	9.80771e-11	23590	protein_coding	10	26697659	26746798	1	decaprenyl diphosphate synthase subunit 1 [Source:HGNC Symbol;Acc:HGNC:17759]
PDZD11	ENSG00000120509	-2.32796	2.87436e-35	17.6459	3.4705	-2.22496	0.213594	9.4768e-24	51248	protein_coding	X	70286595	70290514	-1	PDZ domain containing 11 [Source:HGNC Symbol;Acc:HGNC:28034]
PDZD2	ENSG00000133401	1.51968	1.78184e-12	9.627	27.6973	1.63841	0.21835	9.94292e-13	23037	protein_coding	5	31639410	32110931	1	PDZ domain containing 2 [Source:HGNC Symbol;Acc:HGNC:18486]
PEA15	ENSG00000162734	-1.12828	1.00466e-10	52.8259	24.0682	-1.0212	0.202646	3.02061e-06	8682	protein_coding	1	160205337	160215376	1	proliferation and apoptosis adaptor protein 15 [Source:HGNC Symbol;Acc:HGNC:8822]
PELI3	ENSG00000174516	-2.13429	3.92206e-36	16.0365	3.68906	-2.02517	0.201696	4.04678e-22	246330	protein_coding	11	66466327	66477337	1	pellino E3 ubiquitin protein ligase family member 3 [Source:HGNC Symbol;Acc:HGNC:30010]
PER3	ENSG00000049246	1.77217	3.11135e-16	5.48976	18.6969	1.88406	0.239421	6.61693e-14	8863	protein_coding	1	7784320	7845177	1	period circadian regulator 3 [Source:HGNC Symbol;Acc:HGNC:8847]
PERP	ENSG00000112378	1.02748	9.97183e-11	40.8459	83.3133	1.14215	0.176266	1.00322e-09	64065	protein_coding	6	138088505	138107511	-1	PERP, TP53 apoptosis effector [Source:HGNC Symbol;Acc:HGNC:17637]
PEX10	ENSG00000157911	-2.27566	1.18449e-27	15.9035	3.34097	-2.16469	0.231299	2.55407e-19	5192	protein_coding	1	2403964	2413797	-1	peroxisomal biogenesis factor 10 [Source:HGNC Symbol;Acc:HGNC:8851]
PEX11A	ENSG00000166821	-1.98511	1.36862e-19	16.5301	4.20385	-1.87659	0.267013	2.81829e-11	8800	protein_coding	15	89677764	89690783	-1	peroxisomal biogenesis factor 11 alpha [Source:HGNC Symbol;Acc:HGNC:8852]
PEX16	ENSG00000121680	-1.39653	1.36495e-12	21.3267	8.24398	-1.27783	0.208118	7.95074e-09	9409	protein_coding	11	45909669	45918812	-1	peroxisomal biogenesis factor 16 [Source:HGNC Symbol;Acc:HGNC:8857]
PEX19	ENSG00000162735	-1.30404	1.97113e-16	34.9501	14.0591	-1.19534	0.170205	2.91673e-11	5824	protein_coding	1	160276812	160286348	-1	peroxisomal biogenesis factor 19 [Source:HGNC Symbol;Acc:HGNC:9713]
PFAS	ENSG00000178921	-2.40306	2.02128e-78	81.8659	15.3884	-2.29695	0.151599	1.56737e-49	5198	protein_coding	17	8247618	8270491	1	phosphoribosylformylglycinamidine synthase [Source:HGNC Symbol;Acc:HGNC:8863]
PFDN6	ENSG00000204220	-1.07433	1.21415e-09	14.3456	6.78594	-0.96841	0.203251	1.1116e-05	10471	protein_coding	6	33289302	33298401	1	prefoldin subunit 6 [Source:HGNC Symbol;Acc:HGNC:4926]
PFKFB2	ENSG00000123836	-1.29678	2.65492e-22	43.4338	17.4315	-1.19396	0.151471	5.98681e-14	5208	protein_coding	1	207034366	207081024	1	6-phosphofructo-2-kinase/fructose-2,6-biphosphatase 2 [Source:HGNC Symbol;Acc:HGNC:8873]
PFKL	ENSG00000141959	-1.09365	1.02128e-08	90.0054	42.3224	-0.972733	0.21722	3.97216e-05	5211	protein_coding	21	44300051	44327376	1	phosphofructokinase, liver type [Source:HGNC Symbol;Acc:HGNC:8876]
PFKM	ENSG00000152556	-1.26139	1.43125e-14	67.5289	28.2222	-1.14629	0.183574	4.25119e-09	5213	protein_coding	12	48105139	48146404	1	phosphofructokinase, muscle [Source:HGNC Symbol;Acc:HGNC:8877]
PFN2	ENSG00000070087	-1.61478	1.22595e-30	52.9887	17.1983	-1.50745	0.153755	4.02344e-21	5217	protein_coding	3	149964904	150050788	-1	profilin 2 [Source:HGNC Symbol;Acc:HGNC:8882]
PGAP2	ENSG00000148985	-1.46352	1.73425e-13	20.6695	7.42412	-1.3548	0.2112	1.50434e-09	27315	protein_coding	11	3797724	3826371	1	post-GPI attachment to proteins 2 [Source:HGNC Symbol;Acc:HGNC:17893]
PGBD5	ENSG00000177614	1.36412	4.15253e-12	6.95671	17.9618	1.47965	0.190761	1.54487e-13	79605	protein_coding	1	230314482	230426371	-1	piggyBac transposable element derived 5 [Source:HGNC Symbol;Acc:HGNC:19405]
PGF	ENSG00000119630	1.40139	5.06235e-10	15.5934	41.2534	1.516	0.249914	1.2318e-08	5228	protein_coding	14	74941834	74955784	-1	placental growth factor [Source:HGNC Symbol;Acc:HGNC:8893]
PGGHG	ENSG00000142102	-3.19478	5.33853e-46	31.9675	3.50486	-3.08546	0.242439	4.13324e-35	80162	protein_coding	11	289135	296107	1	protein-glucosylgalactosylhydroxylysine glucosidase [Source:HGNC Symbol;Acc:HGNC:26210]
PGK1	ENSG00000102144	-1.54627	8.21586e-12	179.127	61.3738	-1.42889	0.221518	1.20636e-09	5230	protein_coding	X	77910739	78129296	1	phosphoglycerate kinase 1 [Source:HGNC Symbol;Acc:HGNC:8896]
PGLS	ENSG00000130313	-1.35539	8.88929e-14	30.8825	12.1215	-1.23899	0.196907	3.17837e-09	25796	protein_coding	19	17511629	17521288	1	6-phosphogluconolactonase [Source:HGNC Symbol;Acc:HGNC:8903]
PGM3	ENSG00000013375	-1.09217	9.23065e-11	27.481	12.8416	-0.982346	0.160749	9.43756e-09	5238	protein_coding	6	83161150	83193936	-1	phosphoglucomutase 3 [Source:HGNC Symbol;Acc:HGNC:8907]
PGP	ENSG00000184207	-2.33399	9.95071e-29	30.7173	6.2726	-2.20829	0.24266	2.59861e-18	283871	protein_coding	16	2211997	2214807	-1	phosphoglycolate phosphatase [Source:HGNC Symbol;Acc:HGNC:8909]
PGRMC1	ENSG00000101856	-1.10723	2.62015e-16	166.76	77.4337	-0.994574	0.133605	1.52749e-12	10857	protein_coding	X	119236245	119244466	1	progesterone receptor membrane component 1 [Source:HGNC Symbol;Acc:HGNC:16090]
PHC1P1	ENSG00000179899	-1.12971	8.98275e-14	42.4345	19.527	-1.01454	0.154528	5.87132e-10	NA	processed_pseudogene	12	55411727	55414787	-1	polyhomeotic homolog 1 pseudogene 1 [Source:HGNC Symbol;Acc:HGNC:34502]
PHETA1	ENSG00000198324	-1.5361	3.26352e-08	12.0856	4.07154	-1.44271	0.301614	1.01913e-05	144717	protein_coding	12	111360651	111369121	-1	PH domain containing endocytic trafficking adaptor 1 [Source:HGNC Symbol;Acc:HGNC:26509]
PHF1	ENSG00000112511	1.34973	6.75874e-19	11.4345	29.0065	1.45947	0.177048	3.52803e-15	5252	protein_coding	6	33410399	33416453	1	PHD finger protein 1 [Source:HGNC Symbol;Acc:HGNC:8919]
PHF21A	ENSG00000135365	1.11984	6.24892e-15	26.7851	58.2552	1.23501	0.14953	3.11132e-15	51317	protein_coding	11	45929323	46121178	-1	PHD finger protein 21A [Source:HGNC Symbol;Acc:HGNC:24156]
PHF21B	ENSG00000056487	-1.09376	0.000152566	12.8057	6.01869	-0.984647	0.276129	0.00137254	112885	protein_coding	22	44881162	45009999	-1	PHD finger protein 21B [Source:HGNC Symbol;Acc:HGNC:25161]
PHF5A	ENSG00000100410	-1.44974	2.26811e-17	41.8363	15.2806	-1.34239	0.182949	3.27026e-12	84844	protein_coding	22	41459717	41468725	-1	PHD finger protein 5A [Source:HGNC Symbol;Acc:HGNC:18000]
PHF6	ENSG00000156531	-1.31784	1.10955e-13	67.2343	26.8436	-1.21272	0.199321	1.10676e-08	84295	protein_coding	X	134373253	134428791	1	PHD finger protein 6 [Source:HGNC Symbol;Acc:HGNC:18145]
PHGDH	ENSG00000092621	-2.04812	4.74628e-39	290.329	70.2775	-1.93475	0.129726	5.17215e-48	26227	protein_coding	1	119648411	119744226	1	phosphoglycerate dehydrogenase [Source:HGNC Symbol;Acc:HGNC:8923]
PHKA2	ENSG00000044446	-2.07773	5.67316e-35	43.9988	10.4302	-1.9661	0.178903	2.3901e-26	5256	protein_coding	X	18892300	18984598	-1	phosphorylase kinase regulatory subunit alpha 2 [Source:HGNC Symbol;Acc:HGNC:8926]
PHLDA1	ENSG00000139289	3.14252	1.29848e-49	3.77362	33.2933	3.25885	0.186984	2.90333e-65	22822	protein_coding	12	76025447	76033932	-1	pleckstrin homology like domain family A member 1 [Source:HGNC Symbol;Acc:HGNC:8933]
PHYHD1	ENSG00000175287	-1.31541	3.56942e-10	24.2405	9.73962	-1.20395	0.188587	1.81937e-09	254295	protein_coding	9	128920895	128942041	1	phytanoyl-CoA dioxygenase domain containing 1 [Source:HGNC Symbol;Acc:HGNC:23396]
PIAS3	ENSG00000131788	-1.1634	3.05248e-12	25.3833	11.3789	-1.04955	0.18245	7.34263e-08	10401	protein_coding	1	145848522	145859836	-1	protein inhibitor of activated STAT 3 [Source:HGNC Symbol;Acc:HGNC:16861]
PICK1	ENSG00000100151	-1.55244	2.13105e-14	35.6352	12.0386	-1.44893	0.224698	1.22197e-09	9463	protein_coding	22	38056311	38075701	1	protein interacting with PRKCA 1 [Source:HGNC Symbol;Acc:HGNC:9394]
PIGA	ENSG00000165195	-1.22393	2.64362e-14	25.6543	11.0058	-1.11435	0.16754	3.38776e-10	5277	protein_coding	X	15319451	15335580	-1	phosphatidylinositol glycan anchor biosynthesis class A [Source:HGNC Symbol;Acc:HGNC:8957]
PIGL	ENSG00000108474	-1.25459	1.64706e-13	20.1169	8.36131	-1.14669	0.182361	3.26241e-09	9487	protein_coding	17	16217191	16351797	1	phosphatidylinositol glycan anchor biosynthesis class L [Source:HGNC Symbol;Acc:HGNC:8966]
PIGM	ENSG00000143315	-1.6372	2.82358e-21	30.3525	9.6621	-1.53266	0.181622	7.22452e-16	93183	protein_coding	1	160024953	160031991	-1	phosphatidylinositol glycan anchor biosynthesis class M [Source:HGNC Symbol;Acc:HGNC:18858]
PIGO	ENSG00000165282	-1.16903	2.36819e-17	39.4001	17.671	-1.05156	0.157277	2.71438e-10	84720	protein_coding	9	35088688	35096601	-1	phosphatidylinositol glycan anchor biosynthesis class O [Source:HGNC Symbol;Acc:HGNC:23215]
PIGQ	ENSG00000007541	-2.16046	4.4764e-27	25.4994	5.66471	-2.05285	0.179388	1.59701e-28	9091	protein_coding	16	566995	584136	1	phosphatidylinositol glycan anchor biosynthesis class Q [Source:HGNC Symbol;Acc:HGNC:14135]
PIGU	ENSG00000101464	-1.08469	8.3435e-09	13.9653	6.53776	-0.977348	0.177377	2.73078e-07	128869	protein_coding	20	34560542	34698790	-1	phosphatidylinositol glycan anchor biosynthesis class U [Source:HGNC Symbol;Acc:HGNC:15791]
PIK3C2B	ENSG00000133056	-1.63786	1.08812e-24	20.6117	6.50259	-1.53709	0.190689	1.49885e-14	5287	protein_coding	1	204422628	204494724	-1	phosphatidylinositol-4-phosphate 3-kinase catalytic subunit type 2 beta [Source:HGNC Symbol;Acc:HGNC:8972]
PIK3CD.AS2	ENSG00000231789	-1.98677	2.6346e-21	13.9355	3.44814	-1.88374	0.249573	7.20952e-13	NA	antisense	1	9672426	9687555	-1	PIK3CD antisense RNA 2 [Source:HGNC Symbol;Acc:HGNC:51334]
PIK3IP1	ENSG00000100100	1.14511	2.92337e-09	6.76019	14.9859	1.26221	0.210789	1.93077e-08	113791	protein_coding	22	31281593	31292534	-1	phosphoinositide-3-kinase interacting protein 1 [Source:HGNC Symbol;Acc:HGNC:24942]
PIMREG	ENSG00000129195	-1.42512	1.51926e-13	12.9261	4.73328	-1.32324	0.207404	1.8657e-09	54478	protein_coding	17	6444415	6451469	1	PICALM interacting mitotic regulator [Source:HGNC Symbol;Acc:HGNC:25483]
PIN1	ENSG00000127445	-1.09998	6.64106e-13	66.0586	30.6828	-0.992513	0.170562	5.06893e-08	5300	protein_coding	19	9835257	9849682	1	peptidylprolyl cis/trans isomerase, NIMA-interacting 1 [Source:HGNC Symbol;Acc:HGNC:8988]
PIN4	ENSG00000102309	1.06476	5.04168e-09	9.13436	19.1132	1.17596	0.19789	2.51606e-08	5303	protein_coding	X	72181353	72302926	1	peptidylprolyl cis/trans isomerase, NIMA-interacting 4 [Source:HGNC Symbol;Acc:HGNC:8992]
PIR	ENSG00000087842	-1.09002	5.86169e-05	10.5073	4.85739	-0.983682	0.268951	0.000997667	8544	protein_coding	X	15384799	15493564	-1	pirin [Source:HGNC Symbol;Acc:HGNC:30048]
[truncated: 1,281 more rows]

## Sheet: HK-2 - 0 vs. 100nM OTA
names	ensembl_gene_id	edgeR_log2FC	edgeR_FDR	edgeR_FPM_0nMOTA	edgeR_FPM_100nMOTA	DESeq2_log2FC	DESeq2_lfcSE	DESeq2_padj	entrezgene	gene_biotype	chromosome_name	start_position	end_position	strand	description
[truncated: 1,953 more rows]

[truncated: 2 more sheets: HK-2 - 0 vs. 10nM OTA, HK-2 0nM vs. HEK293-T 0nM OTA]
