# Supplementary material for: Weighted Correlation Network Analysis Reveals CDK2 as a Regulator of a Ubiquitous Environmental Toxin-Induced Cell-Cycle Arrest
Source: Cells. 2020 Jan 7;9(1):143. doi: 10.3390/cells9010143 (PMC7017252; doi:10.3390/cells9010143)
Supplement: Supplementary file 1 [file cells-09-00143-s001.zip › TableS2.xlsx]

## Sheet: Sheet1
Gene Name	Ensembl Gene Identifier	Log2 Fold Change (10 vs. 100nM OTA)	FDR
IQCN	ENSG00000130518	4.47	1.07e-44
Z99129.4	ENSG00000279453	1.83	4.69e-14
AC239868.1	ENSG00000261716	1.43	1.03e-11
CELSR3	ENSG00000008300	1.27	3.23e-07
MTMR11	ENSG00000014914	1.15	0.00242
TP73.AS1	ENSG00000227372	-1.05	0.000386
RRP7A	ENSG00000189306	-1.07	0.00127
GABBR1	ENSG00000204681	-1.1	1.49e-10
RUVBL2	ENSG00000183207	-1.11	1.55e-07
H6PD	ENSG00000049239	-1.12	1.58e-06
DBNL	ENSG00000136279	-1.15	0.00207
CDK10	ENSG00000185324	-1.15	0.000164
CBS	ENSG00000160200	-1.25	1.78e-06
SPC24	ENSG00000161888	-1.26	0.00242
CBSL	ENSG00000274276	-1.31	1.26e-06
MPI	ENSG00000178802	-1.44	1.05e-08
HIST1H3B	ENSG00000274267	-1.53	2.75e-06
