# Supplementary material for: Weighted Correlation Network Analysis Reveals CDK2 as a Regulator of a Ubiquitous Environmental Toxin-Induced Cell-Cycle Arrest
Source: Cells. 2020 Jan 7;9(1):143. doi: 10.3390/cells9010143 (PMC7017252; doi:10.3390/cells9010143)
Supplement: Supplementary file 1 [file cells-09-00143-s001.zip › TableS3.xlsx]

## Sheet: SupplementaryTable06_NetworkAna
module	geneID	geneName	kME	gene_biotype
purple	ENSG00000244038	DDOST	0.85	protein_coding
purple	ENSG00000162430	SELENON	0.86	protein_coding
purple	ENSG00000163875	MEAF6	0.56	protein_coding
purple	ENSG00000134690	CDCA8	0.65	protein_coding
purple	ENSG00000142945	KIF2C	0.83	protein_coding
purple	ENSG00000117450	PRDX1	0.71	protein_coding
purple	ENSG00000123473	STIL	0.69	protein_coding
purple	ENSG00000162599	NFIA	0.54	protein_coding
purple	ENSG00000162613	FUBP1	0.63	protein_coding
purple	ENSG00000069702	TGFBR3	0.66	protein_coding
purple	ENSG00000162775	RBM15	0.91	protein_coding
purple	ENSG00000223345	HIST2H2BA	0.84	transcribed_unprocessed_pseudogene
purple	ENSG00000203814	HIST2H2BF	0.93	protein_coding
purple	ENSG00000203812	HIST2H2AA3	0.96	protein_coding
purple	ENSG00000272196	HIST2H2AA4	0.96	protein_coding
purple	ENSG00000143375	CGN	0.76	protein_coding
purple	ENSG00000143436	MRPL9	0.7	protein_coding
purple	ENSG00000197747	S100A10	0.95	protein_coding
purple	ENSG00000143545	RAB13	0.79	protein_coding
purple	ENSG00000160752	FDPS	0.88	protein_coding
purple	ENSG00000117592	PRDX6	0.58	protein_coding
purple	ENSG00000176393	RNPEP	0.82	protein_coding
purple	ENSG00000143815	LBR	0.87	protein_coding
purple	ENSG00000179456	ZBTB18	0.59	protein_coding
purple	ENSG00000228474	OST4	0.67	protein_coding
purple	ENSG00000115875	SRSF7	0.91	protein_coding
purple	ENSG00000138071	ACTR2	0.69	protein_coding
purple	ENSG00000115307	AUP1	0.6	protein_coding
purple	ENSG00000034510	TMSB10	0.94	protein_coding
purple	ENSG00000198885	ITPRIPL1	0.89	protein_coding
purple	ENSG00000173272	MZT2A	0.81	protein_coding
purple	ENSG00000153250	RBMS1	0.65	protein_coding
purple	ENSG00000138385	SSB	0.72	protein_coding
purple	ENSG00000206573	THUMPD3-AS1	0.61	antisense
purple	ENSG00000254999	BRK1	0.94	protein_coding
purple	ENSG00000170275	CRTAP	0.74	protein_coding
purple	ENSG00000230409	TCEA1P2	0.6	processed_pseudogene
purple	ENSG00000178035	IMPDH2	0.86	protein_coding
purple	ENSG00000172037	LAMB2	0.75	protein_coding
purple	ENSG00000164068	RNF123	0.76	protein_coding
purple	ENSG00000163931	TKT	0.96	protein_coding
purple	ENSG00000136068	FLNB	0.87	protein_coding
purple	ENSG00000144749	LRIG1	0.79	protein_coding
purple	ENSG00000213300	HNRNPA3P6	0.85	processed_pseudogene
purple	ENSG00000177707	NECTIN3	0.55	protein_coding
purple	ENSG00000179348	GATA2	0.75	protein_coding
purple	ENSG00000175166	PSMD2	0.89	protein_coding
purple	ENSG00000169020	ATP5ME	0.92	protein_coding
purple	ENSG00000109685	NSD2	0.61	protein_coding
purple	ENSG00000249673	NOP14-AS1	0.62	antisense
purple	ENSG00000157869	RAB28	0.53	protein_coding
purple	ENSG00000169851	PCDH7	0.93	protein_coding
purple	ENSG00000145386	CCNA2	0.75	protein_coding
purple	ENSG00000109390	NDUFC1	0.69	protein_coding
purple	ENSG00000112877	CEP72	0.65	protein_coding
purple	ENSG00000215156	AC138409.1	0.7	processed_pseudogene
purple	ENSG00000112972	HMGCS1	0.96	protein_coding
purple	ENSG00000145675	PIK3R1	0.73	protein_coding
purple	ENSG00000175745	NR2F1	0.84	protein_coding
purple	ENSG00000168916	ZNF608	0.87	protein_coding
purple	ENSG00000164402	SEPT8	0.68	protein_coding
purple	ENSG00000113583	C5orf15	0.57	protein_coding
purple	ENSG00000146066	HIGD2A	0.6	protein_coding
purple	ENSG00000169045	HNRNPH1	0.95	protein_coding
purple	ENSG00000111843	TMEM14C	0.57	protein_coding
purple	ENSG00000137414	FAM8A1	0.7	protein_coding
purple	ENSG00000180573	HIST1H2AC	0.52	protein_coding
purple	ENSG00000168298	HIST1H1E	0.96	protein_coding
purple	ENSG00000158373	HIST1H2BD	0.9	protein_coding
purple	ENSG00000158406	HIST1H4H	0.53	protein_coding
purple	ENSG00000124635	HIST1H2BJ	0.96	protein_coding
purple	ENSG00000197903	HIST1H2BK	0.91	protein_coding
purple	ENSG00000137404	NRM	0.63	protein_coding
purple	ENSG00000204463	BAG6	0.9	protein_coding
purple	ENSG00000204394	VARS	0.63	protein_coding
purple	ENSG00000112473	SLC39A7	0.52	protein_coding
purple	ENSG00000112118	MCM3	0.6	protein_coding
purple	ENSG00000168116	KIAA1586	0.79	protein_coding
purple	ENSG00000135298	ADGRB3	0.58	protein_coding
purple	ENSG00000118420	UBE3D	0.5	protein_coding
purple	ENSG00000184486	POU3F2	0.88	protein_coding
purple	ENSG00000112320	SOBP	0.72	protein_coding
purple	ENSG00000131016	AKAP12	0.62	protein_coding
purple	ENSG00000122335	SERAC1	0.48	protein_coding
purple	ENSG00000198719	DLL1	0.81	protein_coding
purple	ENSG00000075624	ACTB	0.97	protein_coding
purple	ENSG00000196262	PPIA	0.56	protein_coding
purple	ENSG00000106153	CHCHD2	0.55	protein_coding
purple	ENSG00000127946	HIP1	0.62	protein_coding
purple	ENSG00000242265	PEG10	0.97	protein_coding
purple	ENSG00000166925	TSC22D4	0.8	protein_coding
purple	ENSG00000106367	AP1S1	0.64	protein_coding
purple	ENSG00000085662	AKR1B1	0.88	protein_coding
purple	ENSG00000164897	TMUB1	0.88	protein_coding
purple	ENSG00000186480	INSIG1	0.92	protein_coding
purple	ENSG00000169100	SLC25A6	0.92	protein_coding
purple	ENSG00000130741	EIF2S3	0.94	protein_coding
purple	ENSG00000147123	NDUFB11	0.83	protein_coding
purple	ENSG00000182872	RBM10	0.84	protein_coding
purple	ENSG00000102103	PQBP1	0.93	protein_coding
purple	ENSG00000196998	WDR45	0.53	protein_coding
purple	ENSG00000102007	PLP2	0.88	protein_coding
purple	ENSG00000102158	MAGT1	0.69	protein_coding
purple	ENSG00000102144	PGK1	0.82	protein_coding
purple	ENSG00000198157	HMGN5	0.83	protein_coding
purple	ENSG00000131171	SH3BGRL	0.72	protein_coding
purple	ENSG00000229132	EIF4A1P10	0.56	processed_pseudogene
purple	ENSG00000102401	ARMCX3	0.92	protein_coding
purple	ENSG00000185222	TCEAL9	0.74	protein_coding
purple	ENSG00000182890	GLUD2	0.83	protein_coding
purple	ENSG00000022267	FHL1	0.93	protein_coding
purple	ENSG00000196924	FLNA	0.9	protein_coding
purple	ENSG00000164733	CTSB	0.56	protein_coding
purple	ENSG00000120896	SORBS3	0.78	protein_coding
purple	ENSG00000184661	CDCA2	0.58	protein_coding
purple	ENSG00000168615	ADAM9	0.61	protein_coding
purple	ENSG00000079102	RUNX1T1	0.65	protein_coding
purple	ENSG00000147684	NDUFB9	0.67	protein_coding
purple	ENSG00000182307	C8orf33	0.67	protein_coding
purple	ENSG00000221829	FANCG	0.71	protein_coding
purple	ENSG00000219928	AL161787.1	0.5	processed_pseudogene
purple	ENSG00000169071	ROR2	0.57	protein_coding
purple	ENSG00000197694	SPTAN1	0.72	protein_coding
purple	ENSG00000054148	PHPT1	0.9	protein_coding
purple	ENSG00000107223	EDF1	0.93	protein_coding
purple	ENSG00000159069	FBXW5	0.84	protein_coding
purple	ENSG00000197355	UAP1L1	0.87	protein_coding
purple	ENSG00000177239	MAN1B1	0.8	protein_coding
purple	ENSG00000177156	TALDO1	0.7	protein_coding
purple	ENSG00000117984	CTSD	0.88	protein_coding
purple	ENSG00000110651	CD81	0.8	protein_coding
purple	ENSG00000110492	MDK	0.93	protein_coding
purple	ENSG00000149150	SLC43A1	0.61	protein_coding
purple	ENSG00000167996	FTH1	0.86	protein_coding
purple	ENSG00000162191	UBXN1	0.92	protein_coding
purple	ENSG00000173264	GPR137	0.57	protein_coding
purple	ENSG00000239306	RBM14	0.86	protein_coding
purple	ENSG00000084207	GSTP1	0.93	protein_coding
purple	ENSG00000137497	NUMA1	0.93	protein_coding
purple	ENSG00000149257	SERPINH1	0.67	protein_coding
purple	ENSG00000149428	HYOU1	0.75	protein_coding
purple	ENSG00000149547	EI24	0.57	protein_coding
purple	ENSG00000099194	SCD	0.98	protein_coding
purple	ENSG00000182022	CHST15	0.68	protein_coding
purple	ENSG00000082805	ERC1	0.52	protein_coding
purple	ENSG00000111206	FOXM1	0.87	protein_coding
purple	ENSG00000111640	GAPDH	0.86	protein_coding
purple	ENSG00000111667	USP5	0.71	protein_coding
purple	ENSG00000139112	GABARAPL1	0.74	protein_coding
purple	ENSG00000180574	EIF2S3B	0.93	protein_coding
purple	ENSG00000123352	SPATS2	0.66	protein_coding
purple	ENSG00000257851	HNRNPA3P10	0.62	processed_pseudogene
purple	ENSG00000135390	ATP5MC2	0.69	protein_coding
purple	ENSG00000198353	HOXC4	0.76	protein_coding
purple	ENSG00000135404	CD63	0.59	protein_coding
purple	ENSG00000092841	MYL6	0.94	protein_coding
purple	ENSG00000182199	SHMT2	0.92	protein_coding
purple	ENSG00000175203	DCTN2	0.74	protein_coding
purple	ENSG00000135506	OS9	0.85	protein_coding
purple	ENSG00000166598	HSP90B1	0.82	protein_coding
purple	ENSG00000235162	C12orf75	0.91	protein_coding
purple	ENSG00000008405	CRY1	0.91	protein_coding
purple	ENSG00000184226	PCDH9	0.69	protein_coding
purple	ENSG00000165792	METTL17	0.66	protein_coding
purple	ENSG00000092010	PSME1	0.75	protein_coding
purple	ENSG00000176165	FOXG1	0.65	protein_coding
purple	ENSG00000073712	FERMT2	0.72	protein_coding
purple	ENSG00000100600	LGMN	0.76	protein_coding
purple	ENSG00000126214	KLC1	0.57	protein_coding
purple	ENSG00000178081	ULK4P3	0.62	transcribed_unprocessed_pseudogene
purple	ENSG00000182718	ANXA2	0.79	protein_coding
purple	ENSG00000137834	SMAD6	0.73	protein_coding
purple	ENSG00000140391	TSPAN3	0.44	protein_coding
purple	ENSG00000235370	DNM1P51	0.67	transcribed_unprocessed_pseudogene
purple	ENSG00000073417	PDE8A	0.55	protein_coding
purple	ENSG00000140545	MFGE8	0.68	protein_coding
purple	ENSG00000103227	LMF1	0.69	protein_coding
purple	ENSG00000197774	EME2	0.86	protein_coding
purple	ENSG00000103363	ELOB	0.84	protein_coding
purple	ENSG00000185710	SMG1P4	0.77	transcribed_unprocessed_pseudogene
purple	ENSG00000205609	EIF3CL	0.92	protein_coding
purple	ENSG00000184110	EIF3C	0.92	protein_coding
purple	ENSG00000178952	TUFM	0.93	protein_coding
purple	ENSG00000103495	MAZ	0.85	protein_coding
purple	ENSG00000180096	2001-09-01	0.74	protein_coding
purple	ENSG00000156858	PRR14	0.84	protein_coding
purple	ENSG00000177508	IRX3	0.72	protein_coding
purple	ENSG00000260290	AC092115.1	0.86	processed_pseudogene
purple	ENSG00000178573	MAF	0.78	protein_coding
purple	ENSG00000198931	APRT	0.88	protein_coding
purple	ENSG00000179409	GEMIN4	0.75	protein_coding
purple	ENSG00000170004	CHD3	0.87	protein_coding
purple	ENSG00000170315	UBB	0.95	protein_coding
purple	ENSG00000141068	KSR1	0.68	protein_coding
purple	ENSG00000109084	TMEM97	0.86	protein_coding
purple	ENSG00000131747	TOP2A	0.9	protein_coding
purple	ENSG00000013306	SLC25A39	0.97	protein_coding
purple	ENSG00000186834	HEXIM1	0.74	protein_coding
purple	ENSG00000068489	PRR11	0.65	protein_coding
purple	ENSG00000182481	KPNA2	0.64	protein_coding
purple	ENSG00000161547	SRSF2	0.93	protein_coding
purple	ENSG00000169738	DCXR	0.93	protein_coding
purple	ENSG00000169727	GPS1	0.9	protein_coding
purple	ENSG00000196628	TCF4	0.7	protein_coding
purple	ENSG00000101361	NOP56	0.87	protein_coding
purple	ENSG00000125772	GPCPD1	0.61	protein_coding
purple	ENSG00000132640	BTBD3	0.84	protein_coding
purple	ENSG00000101439	CST3	0.77	protein_coding
purple	ENSG00000101367	MAPRE1	0.73	protein_coding
purple	ENSG00000101444	AHCY	0.96	protein_coding
purple	ENSG00000126005	MMP24OS	0.8	protein_coding
purple	ENSG00000124193	SRSF6	0.64	protein_coding
purple	ENSG00000124155	PIGT	0.84	protein_coding
purple	ENSG00000175063	UBE2C	0.93	protein_coding
purple	ENSG00000198276	UCKL1	0.81	protein_coding
purple	ENSG00000099624	ATP5F1D	0.8	protein_coding
purple	ENSG00000071626	DAZAP1	0.76	protein_coding
purple	ENSG00000196365	LONP1	0.68	protein_coding
purple	ENSG00000130811	EIF3G	0.92	protein_coding
purple	ENSG00000213339	QTRT1	0.79	protein_coding
purple	ENSG00000123144	TRIR	0.71	protein_coding
purple	ENSG00000132005	RFX1	0.69	protein_coding
purple	ENSG00000214046	SMIM7	0.55	protein_coding
purple	ENSG00000273654	AC020904.2	0.82	transcribed_processed_pseudogene
purple	ENSG00000130520	LSM4	0.93	protein_coding
purple	ENSG00000105655	ISYNA1	0.9	protein_coding
purple	ENSG00000105701	FKBP8	0.76	protein_coding
purple	ENSG00000105698	USF2	0.65	protein_coding
purple	ENSG00000126247	CAPNS1	0.79	protein_coding
purple	ENSG00000104859	CLASRP	0.74	protein_coding
purple	ENSG00000125743	SNRPD2	0.91	protein_coding
purple	ENSG00000279407	AC007191.1	0.86	TEC
purple	ENSG00000160014	CALM3	0.92	protein_coding
purple	ENSG00000105321	CCDC9	0.86	protein_coding
purple	ENSG00000105438	KDELR1	0.96	protein_coding
purple	ENSG00000039650	PNKP	0.83	protein_coding
purple	ENSG00000182310	SPACA6	0.6	protein_coding
purple	ENSG00000170906	NDUFA3	0.78	protein_coding
purple	ENSG00000063245	EPN1	0.7	protein_coding
purple	ENSG00000138867	GUCD1	0.52	protein_coding
purple	ENSG00000184381	PLA2G6	0.69	protein_coding
purple	ENSG00000128272	ATF4	0.9	protein_coding
purple	ENSG00000100243	CYB5R3	0.96	protein_coding
purple	ENSG00000170638	TRABD	0.63	protein_coding
purple	ENSG00000073169	SELENOO	0.79	protein_coding
purple	ENSG00000128159	TUBGCP6	0.82	protein_coding
purple	ENSG00000025770	NCAPH2	0.93	protein_coding
purple	ENSG00000198618	PPIAP22	0.75	processed_pseudogene
purple	ENSG00000205726	ITSN1	0.58	protein_coding
purple	ENSG00000160213	CSTB	0.56	protein_coding
purple	ENSG00000183255	PTTG1IP	0.76	protein_coding
purple	ENSG00000142156	COL6A1	0.86	protein_coding
tan	ENSG00000237094	AL732372.2	0.32	transcribed_unprocessed_pseudogene
tan	ENSG00000250575	AL732372.3	0.64	unprocessed_pseudogene
tan	ENSG00000188290	HES4	0.96	protein_coding
tan	ENSG00000127054	INTS11	0.92	protein_coding
tan	ENSG00000179403	VWA1	0.68	protein_coding
tan	ENSG00000078369	GNB1	0.71	protein_coding
tan	ENSG00000162585	FAAP20	0.66	protein_coding
tan	ENSG00000075151	EIF4G3	0.33	protein_coding
tan	ENSG00000117632	STMN1	0.81	protein_coding
tan	ENSG00000198830	HMGN2	0.96	protein_coding
tan	ENSG00000175130	MARCKSL1	0.89	protein_coding
tan	ENSG00000116898	MRPS15	0.73	protein_coding
tan	ENSG00000168653	NDUFS5	0.91	protein_coding
tan	ENSG00000116455	WDR77	0.76	protein_coding
tan	ENSG00000270392	PFN1P2	0.5	transcribed_processed_pseudogene
tan	ENSG00000183598	HIST2H3D	0.87	protein_coding
tan	ENSG00000143401	ANP32E	0.74	protein_coding
tan	ENSG00000143420	ENSA	0.97	protein_coding
tan	ENSG00000159377	PSMB4	0.88	protein_coding
tan	ENSG00000163479	SSR2	0.84	protein_coding
tan	ENSG00000158710	TAGLN2	0.79	protein_coding
tan	ENSG00000143258	USP21	0.78	protein_coding
tan	ENSG00000158850	B4GALT3	0.56	protein_coding
tan	ENSG00000118193	KIF14	0.69	protein_coding
tan	ENSG00000143799	PARP1	0.75	protein_coding
tan	ENSG00000143797	MBOAT2	0.65	protein_coding
tan	ENSG00000119203	CPSF3	0.54	protein_coding
tan	ENSG00000143878	RHOB	0.81	protein_coding
tan	ENSG00000115211	EIF2B4	0.8	protein_coding
tan	ENSG00000143933	CALM2	0.65	protein_coding
tan	ENSG00000116005	PCYOX1	0.67	protein_coding
tan	ENSG00000144048	DUSP11	0.31	protein_coding
tan	ENSG00000135637	CCDC142	0.65	protein_coding
tan	ENSG00000186522	2010-09-01	0.53	protein_coding
tan	ENSG00000077380	DYNC1I2	0.7	protein_coding
tan	ENSG00000170035	UBE2E3	0.89	protein_coding
tan	ENSG00000198130	HIBCH	0.34	protein_coding
tan	ENSG00000123485	HJURP	0.6	protein_coding
tan	ENSG00000134107	BHLHE40	0.81	protein_coding
tan	ENSG00000178057	NDUFAF3	0.78	protein_coding
tan	ENSG00000214706	IFRD2	0.87	protein_coding
tan	ENSG00000185008	ROBO2	0.86	protein_coding
tan	ENSG00000114054	PCCB	0.34	protein_coding
tan	ENSG00000152952	PLOD2	0.79	protein_coding
tan	ENSG00000113810	SMC4	0.88	protein_coding
tan	ENSG00000138674	SEC31A	0.87	protein_coding
tan	ENSG00000163644	PPM1K	0.42	protein_coding
tan	ENSG00000198856	OSTC	0.41	protein_coding
tan	ENSG00000071205	ARHGAP10	0.33	protein_coding
tan	ENSG00000164104	HMGB2	0.97	protein_coding
tan	ENSG00000145555	MYO10	0.82	protein_coding
tan	ENSG00000153044	CENPH	0.75	protein_coding
tan	ENSG00000164199	ADGRV1	0.84	protein_coding
tan	ENSG00000164615	CAMLG	0.67	protein_coding
tan	ENSG00000196743	GM2A	0.85	protein_coding
tan	ENSG00000164611	PTTG1	0.86	protein_coding
tan	ENSG00000137267	TUBB2A	0.9	protein_coding
tan	ENSG00000124795	DEK	0.41	protein_coding
tan	ENSG00000275714	HIST1H3A	0.87	protein_coding
tan	ENSG00000187837	HIST1H1C	0.94	protein_coding
tan	ENSG00000197061	HIST1H4C	0.97	protein_coding
tan	ENSG00000180596	HIST1H2BC	0.93	protein_coding
tan	ENSG00000277157	HIST1H4D	0.93	protein_coding
tan	ENSG00000277075	HIST1H2AE	0.93	protein_coding
tan	ENSG00000196787	HIST1H2AG	0.87	protein_coding
tan	ENSG00000274997	HIST1H2AH	0.85	protein_coding
tan	ENSG00000278828	HIST1H3H	0.89	protein_coding
tan	ENSG00000204592	HLA-E	0.78	protein_coding
tan	ENSG00000204435	CSNK2B	0.83	protein_coding
tan	ENSG00000204351	SKIV2L	0.82	protein_coding
tan	ENSG00000112514	CUTA	0.4	protein_coding
tan	ENSG00000112759	SLC29A1	0.82	protein_coding
tan	ENSG00000146263	MMS22L	0.57	protein_coding
tan	ENSG00000187189	TSPYL4	0.81	protein_coding
tan	ENSG00000189241	TSPYL1	0.94	protein_coding
tan	ENSG00000164548	TRA2A	0.81	protein_coding
tan	ENSG00000122566	HNRNPA2B1	0.87	protein_coding
tan	ENSG00000129103	SUMF2	0.88	protein_coding
tan	ENSG00000158321	AUTS2	0.81	protein_coding
tan	ENSG00000164713	BRI3	0.72	protein_coding
tan	ENSG00000006453	BAIAP2L1	0.82	protein_coding
tan	ENSG00000172354	GNB2	0.81	protein_coding
tan	ENSG00000106025	TSPAN12	0.76	protein_coding
tan	ENSG00000004059	ARF5	0.85	protein_coding
tan	ENSG00000230715	AC018638.2	0.47	processed_pseudogene
tan	ENSG00000106459	NRF1	0.37	protein_coding
tan	ENSG00000182378	PLCXD1	0.91	protein_coding
tan	ENSG00000123131	PRDX4	0.69	protein_coding
tan	ENSG00000184205	TSPYL2	0.5	protein_coding
tan	ENSG00000196632	WNK3	0.5	protein_coding
tan	ENSG00000147140	NONO	0.92	protein_coding
tan	ENSG00000147231	CXorf57	0.83	protein_coding
tan	ENSG00000130224	LRCH2	0.48	protein_coding
tan	ENSG00000228532	AC005000.1	0.58	processed_pseudogene
tan	ENSG00000184216	IRAK1	0.92	protein_coding
tan	ENSG00000102119	EMD	0.92	protein_coding
tan	ENSG00000104765	BNIP3L	0.8	protein_coding
tan	ENSG00000076554	TPD52	0.76	protein_coding
tan	ENSG00000104529	EEF1D	0.5	protein_coding
tan	ENSG00000185189	NRBP2	0.87	protein_coding
tan	ENSG00000071894	CPSF1	0.92	protein_coding
tan	ENSG00000099219	ERMP1	0.81	protein_coding
tan	ENSG00000122705	CLTA	0.74	protein_coding
tan	ENSG00000188938	FAM120AOS	0.69	protein_coding
tan	ENSG00000148337	CIZ1	0.94	protein_coding
tan	ENSG00000148384	INPP5E	0.56	protein_coding
tan	ENSG00000188229	TUBB4B	0.97	protein_coding
tan	ENSG00000198435	NRARP	0.91	protein_coding
tan	ENSG00000165802	NSMF	0.96	protein_coding
tan	ENSG00000177595	PIDD1	0.83	protein_coding
tan	ENSG00000224411	HSP90AA2P	0.75	processed_pseudogene
tan	ENSG00000124942	AHNAK	0.96	protein_coding
tan	ENSG00000176340	COX8A	0.77	protein_coding
tan	ENSG00000126432	PRDX5	0.88	protein_coding
tan	ENSG00000168066	SF1	0.58	protein_coding
tan	ENSG00000149823	VPS51	0.83	protein_coding
tan	ENSG00000172922	RNASEH2C	0.83	protein_coding
tan	ENSG00000175602	CCDC85B	0.9	protein_coding
tan	ENSG00000175334	BANF1	0.85	protein_coding
tan	ENSG00000175634	RPS6KB2	0.86	protein_coding
tan	ENSG00000167792	NDUFV1	0.93	protein_coding
tan	ENSG00000149212	SESN3	0.79	protein_coding
tan	ENSG00000149294	NCAM1	0.72	protein_coding
tan	ENSG00000188486	H2AFX	0.96	protein_coding
tan	ENSG00000057608	GDI2	0.48	protein_coding
tan	ENSG00000086475	SEPHS1	0.27	protein_coding
tan	ENSG00000026025	VIM	0.91	protein_coding
tan	ENSG00000165997	ARL5B	0.39	protein_coding
tan	ENSG00000107438	PDLIM1	0.54	protein_coding
tan	ENSG00000148700	ADD3	0.8	protein_coding
tan	ENSG00000089693	MLF2	0.88	protein_coding
tan	ENSG00000159335	PTMS	0.9	protein_coding
tan	ENSG00000111669	TPI1	0.75	protein_coding
tan	ENSG00000023734	STRAP	0.53	protein_coding
tan	ENSG00000110841	PPFIBP1	0.71	protein_coding
tan	ENSG00000134291	TMEM106C	0.9	protein_coding
tan	ENSG00000152556	PFKM	0.79	protein_coding
tan	ENSG00000111481	COPZ1	0.49	protein_coding
tan	ENSG00000196465	MYL6B	0.8	protein_coding
tan	ENSG00000184752	NDUFA12	0.66	protein_coding
tan	ENSG00000135111	TBX3	0.67	protein_coding
tan	ENSG00000089154	GCN1	0.86	protein_coding
tan	ENSG00000150991	UBC	0.85	protein_coding
tan	ENSG00000150893	FREM2	0.88	protein_coding
tan	ENSG00000123179	EBPL	0.49	protein_coding
tan	ENSG00000185896	LAMP1	0.8	protein_coding
tan	ENSG00000100823	APEX1	0.96	protein_coding
tan	ENSG00000155463	OXA1L	0.93	protein_coding
tan	ENSG00000165502	RPL36AL	0.89	protein_coding
tan	ENSG00000176903	PNMA1	0.68	protein_coding
tan	ENSG00000166165	CKB	0.97	protein_coding
tan	ENSG00000234664	HMGN2P5	0.94	processed_pseudogene
tan	ENSG00000260128	ULK4P2	0.75	transcribed_unprocessed_pseudogene
tan	ENSG00000140416	TPM1	0.88	protein_coding
tan	ENSG00000166794	PPIB	0.76	protein_coding
tan	ENSG00000140332	TLE3	0.7	protein_coding
tan	ENSG00000067225	PKM	0.95	protein_coding
tan	ENSG00000103202	NME4	0.96	protein_coding
tan	ENSG00000103266	STUB1	0.91	protein_coding
tan	ENSG00000103024	NME3	0.81	protein_coding
tan	ENSG00000140990	NDUFB10	0.75	protein_coding
tan	ENSG00000008710	PKD1	0.78	protein_coding
tan	ENSG00000131653	TRAF7	0.72	protein_coding
tan	ENSG00000205937	RNPS1	0.86	protein_coding
tan	ENSG00000167978	SRRM2	0.84	protein_coding
tan	ENSG00000140836	ZFHX3	0.72	protein_coding
tan	ENSG00000153815	CMIP	0.34	protein_coding
tan	ENSG00000051523	CYBA	0.95	protein_coding
tan	ENSG00000167513	CDT1	0.92	protein_coding
tan	ENSG00000178773	CPNE7	0.94	protein_coding
tan	ENSG00000004975	DVL2	0.88	protein_coding
tan	ENSG00000177731	FLII	0.8	protein_coding
tan	ENSG00000273604	EPOP	0.64	protein_coding
tan	ENSG00000008838	MED24	0.51	protein_coding
tan	ENSG00000141756	FKBP10	0.93	protein_coding
tan	ENSG00000108828	VAT1	0.92	protein_coding
tan	ENSG00000170689	HOXB9	0.68	protein_coding
tan	ENSG00000248278	SUMO2P17	0.63	transcribed_processed_pseudogene
tan	ENSG00000141232	TOB1	0.79	protein_coding
tan	ENSG00000011028	MRC2	0.88	protein_coding
tan	ENSG00000108654	DDX5	0.72	protein_coding
tan	ENSG00000186665	C17orf58	0.41	protein_coding
tan	ENSG00000125398	SOX9	0.91	protein_coding
tan	ENSG00000163597	SNHG16	0.58	processed_transcript
tan	ENSG00000141543	EIF4A3	0.54	protein_coding
tan	ENSG00000141556	TBCD	0.82	protein_coding
tan	ENSG00000089063	TMEM230	0.66	protein_coding
tan	ENSG00000132646	PCNA	0.68	protein_coding
tan	ENSG00000214078	CPNE1	0.73	protein_coding
tan	ENSG00000124222	STX16	0.62	protein_coding
tan	ENSG00000101210	EEF1A2	0.91	protein_coding
tan	ENSG00000125534	PPDPF	0.94	protein_coding
tan	ENSG00000011304	PTBP1	0.93	protein_coding
tan	ENSG00000160953	MUM1	0.88	protein_coding
tan	ENSG00000099800	TIMM13	0.93	protein_coding
tan	ENSG00000125656	CLPP	0.91	protein_coding
tan	ENSG00000125648	SLC25A23	0.8	protein_coding
tan	ENSG00000105401	CDC37	0.96	protein_coding
tan	ENSG00000179218	CALR	0.78	protein_coding
tan	ENSG00000179262	RAD23A	0.85	protein_coding
tan	ENSG00000104979	C19orf53	0.89	protein_coding
tan	ENSG00000105011	ASF1B	0.77	protein_coding
tan	ENSG00000130313	PGLS	0.92	protein_coding
tan	ENSG00000089327	FXYD5	0.85	protein_coding
tan	ENSG00000105254	TBCB	0.51	protein_coding
tan	ENSG00000105223	PLD3	0.65	protein_coding
tan	ENSG00000187244	BCAM	0.75	protein_coding
tan	ENSG00000170604	IRF2BP1	0.93	protein_coding
tan	ENSG00000169515	CCDC8	0.95	protein_coding
tan	ENSG00000104805	NUCB1	0.93	protein_coding
tan	ENSG00000104852	SNRNP70	0.88	protein_coding
tan	ENSG00000126457	PRMT1	0.88	protein_coding
tan	ENSG00000104960	PTOV1	0.93	protein_coding
tan	ENSG00000104946	TBC1D17	0.5	protein_coding
tan	ENSG00000179820	MYADM	0.81	protein_coding
tan	ENSG00000108106	UBE2S	0.83	protein_coding
tan	ENSG00000171425	ZNF581	0.47	protein_coding
tan	ENSG00000274602	PI4KAP1	0.86	transcribed_unprocessed_pseudogene
tan	ENSG00000183506	PI4KAP2	0.87	transcribed_unitary_pseudogene
tan	ENSG00000100216	TOMM22	0.73	protein_coding
tan	ENSG00000183172	SMDT1	0.69	protein_coding
tan	ENSG00000077942	FBLN1	0.7	protein_coding
tan	ENSG00000185808	PIGP	0.46	protein_coding
tan	ENSG00000141959	PFKL	0.95	protein_coding
tan	ENSG00000182871	COL18A1	0.85	protein_coding
cyan	ENSG00000162441	LZIC	0.72	protein_coding
cyan	ENSG00000277918	RF00003	0.91	snRNA
cyan	ENSG00000274020	LINC01138	0.39	processed_transcript
cyan	ENSG00000215835	AL596087.1	0.8	processed_pseudogene
cyan	ENSG00000200408	RNA5SP74	0.98	rRNA
cyan	ENSG00000203685	STUM	0.75	protein_coding
cyan	ENSG00000251823	RNA5SP162	0.99	rRNA
cyan	ENSG00000199352	RNA5S1	0.99	rRNA
cyan	ENSG00000201588	RNA5S2	0.99	rRNA
cyan	ENSG00000199337	RNA5S3	0.99	rRNA
cyan	ENSG00000200381	RNA5S4	0.99	rRNA
cyan	ENSG00000199396	RNA5S5	0.99	rRNA
cyan	ENSG00000200624	RNA5S6	0.99	rRNA
cyan	ENSG00000202521	RNA5S7	0.99	rRNA
cyan	ENSG00000200343	RNA5S8	0.99	rRNA
cyan	ENSG00000199910	RNA5S10	0.99	rRNA
cyan	ENSG00000199334	RNA5S11	0.99	rRNA
cyan	ENSG00000199270	RNA5S12	0.99	rRNA
cyan	ENSG00000202526	RNA5S13	0.99	rRNA
cyan	ENSG00000201355	RNA5S14	0.99	rRNA
cyan	ENSG00000201925	RNA5S15	0.99	rRNA
cyan	ENSG00000202257	RNA5S16	0.99	rRNA
cyan	ENSG00000200370	RNA5S17	0.99	rRNA
cyan	ENSG00000179915	NRXN1	0.89	protein_coding
cyan	ENSG00000233891	AC007179.2	0.98	lincRNA
cyan	ENSG00000124374	PAIP2B	0.45	protein_coding
cyan	ENSG00000221288	MIR663B	0.75	miRNA
cyan	ENSG00000115053	NCL	0.64	protein_coding
cyan	ENSG00000269028	MTRNR2L12	0.96	protein_coding
cyan	ENSG00000271856	LINC01215	0.91	lincRNA
cyan	ENSG00000163902	RPN1	0.77	protein_coding
cyan	ENSG00000201413	RNA5SP141	0.98	rRNA
cyan	ENSG00000199994	RNA5SP145	0.98	rRNA
cyan	ENSG00000201822	RNA5SP149	0.98	rRNA
cyan	ENSG00000197386	HTT	0.83	protein_coding
cyan	ENSG00000109814	UGDH	0.56	protein_coding
cyan	ENSG00000200741	RNA5SP161	0.99	rRNA
cyan	ENSG00000128050	PAICS	0.35	protein_coding
cyan	ENSG00000180104	EXOC3	0.87	protein_coding
cyan	ENSG00000226259	GTF2H2B	0.49	transcribed_unprocessed_pseudogene
cyan	ENSG00000145743	FBXL17	0.9	protein_coding
cyan	ENSG00000199455	RNA5SP191	0.98	rRNA
cyan	ENSG00000137273	FOXF2	0.88	protein_coding
cyan	ENSG00000201185	RNA5SP202	0.98	rRNA
cyan	ENSG00000204590	GNL1	0.53	protein_coding
cyan	ENSG00000112695	COX7A2	0.58	protein_coding
cyan	ENSG00000222806	RNA5SP225	0.99	rRNA
cyan	ENSG00000199523	RNA5SP226	0.99	rRNA
cyan	ENSG00000172115	CYCS	0.35	protein_coding
cyan	ENSG00000105968	H2AFV	0.51	protein_coding
cyan	ENSG00000146731	CCT6A	0.46	protein_coding
cyan	ENSG00000106682	EIF4H	0.34	protein_coding
cyan	ENSG00000201041	RNA5SP242	0.98	rRNA
cyan	ENSG00000252866	RNA5SP243	0.96	rRNA
cyan	ENSG00000201098	RNY1	0.87	misc_RNA
cyan	ENSG00000164778	EN2	0.72	protein_coding
cyan	ENSG00000199564	RNA5SP502	0.98	rRNA
cyan	ENSG00000102221	JADE3	0.94	protein_coding
cyan	ENSG00000068308	OTUD5	0.79	protein_coding
cyan	ENSG00000241343	RPL36A	0.28	protein_coding
cyan	ENSG00000168487	BMP1	0.42	protein_coding
cyan	ENSG00000202411	RNA5SP259	0.98	rRNA
cyan	ENSG00000255823	MTRNR2L8	0.94	protein_coding
cyan	ENSG00000200687	RNA5SP335	0.98	rRNA
cyan	ENSG00000168439	STIP1	0.38	protein_coding
cyan	ENSG00000201861	RNA5SP298	0.98	rRNA
cyan	ENSG00000168283	BMI1	0.61	protein_coding
cyan	ENSG00000253626	EIF5AL1	0.87	protein_coding
cyan	ENSG00000175029	CTBP2	0.61	protein_coding
cyan	ENSG00000199415	RNA5SP370	0.99	rRNA
cyan	ENSG00000189046	ALKBH2	0.57	protein_coding
cyan	ENSG00000202538	RNU4-2	0.94	snRNA
cyan	ENSG00000200795	RNU4-1	0.97	snRNA
cyan	ENSG00000232888	RPS11P5	0.92	processed_pseudogene
cyan	ENSG00000199480	RNA5SP389	0.99	rRNA
cyan	ENSG00000104067	TJP1	0.42	protein_coding
cyan	ENSG00000140323	DISP2	0.78	protein_coding
cyan	ENSG00000180304	OAZ2	0.9	protein_coding
cyan	ENSG00000199568	RNU5A-1	0.91	snRNA
cyan	ENSG00000200156	RNU5B-1	0.86	snRNA
cyan	ENSG00000006194	ZNF263	0.43	protein_coding
cyan	ENSG00000256642	LINC00273	0.71	lincRNA
cyan	ENSG00000103064	SLC7A6	0.61	protein_coding
cyan	ENSG00000200558	RNA5SP429	0.97	rRNA
cyan	ENSG00000177374	HIC1	0.85	protein_coding
cyan	ENSG00000183011	NAA38	0.47	protein_coding
cyan	ENSG00000265185	SNORD3B-1	0.93	snoRNA
cyan	ENSG00000263934	SNORD3A	0.92	snoRNA
cyan	ENSG00000264940	SNORD3C	0.83	snoRNA
cyan	ENSG00000276293	PIP4K2B	0.43	protein_coding
cyan	ENSG00000108344	PSMD3	0.48	protein_coding
cyan	ENSG00000182534	MXRA7	0.54	protein_coding
cyan	ENSG00000080986	NDC80	0.54	protein_coding
cyan	ENSG00000141448	GATA6	0.5	protein_coding
cyan	ENSG00000215474	SKOR2	0.9	protein_coding
cyan	ENSG00000101003	GINS1	0.69	protein_coding
cyan	ENSG00000227195	MIR663AHG	0.8	processed_transcript
cyan	ENSG00000252623	RNA5SP481	0.98	rRNA
cyan	ENSG00000070423	RNF126	0.72	protein_coding
cyan	ENSG00000133243	BTBD2	0.72	protein_coding
cyan	ENSG00000104824	HNRNPL	0.88	protein_coding
cyan	ENSG00000269867	AC010326.3	0.9	sense_intronic
cyan	ENSG00000251705	RNA5-8SP6	0.93	rRNA
cyan	ENSG00000275708	MIR3648-1	0.74	miRNA
cyan	ENSG00000278233	RNA5-8SN4	0.82	rRNA
cyan	ENSG00000281383	FP671120.4	0.85	lincRNA
cyan	ENSG00000264462	MIR3648-2	0.66	miRNA
cyan	ENSG00000264063	MIR3687-2	0.65	miRNA
cyan	ENSG00000160179	ABCG1	0.87	protein_coding
blue	ENSG00000225630	MTND2P28	0.55	unprocessed_pseudogene
blue	ENSG00000176022	B3GALT6	0.23	protein_coding
blue	ENSG00000169972	PUSL1	0.94	protein_coding
blue	ENSG00000078900	TP73	0.17	protein_coding
blue	ENSG00000049245	VAMP3	0.37	protein_coding
blue	ENSG00000074800	ENO1	0.93	protein_coding
blue	ENSG00000142657	PGD	0.79	protein_coding
blue	ENSG00000233954	UQCRHL	0.9	protein_coding
blue	ENSG00000179743	AL450998.2	0.94	antisense
blue	ENSG00000206652	RNU1-1	0.76	snRNA
blue	ENSG00000219481	NBPF1	0.3	protein_coding
blue	ENSG00000207513	RNU1-3	0.72	snRNA
blue	ENSG00000268869	ESPNP	0.82	transcribed_unprocessed_pseudogene
blue	ENSG00000207389	RNU1-4	0.93	snRNA
blue	ENSG00000207005	RNU1-2	0.73	snRNA
blue	ENSG00000142794	NBPF3	0.6	protein_coding
blue	ENSG00000004487	KDM1A	0.83	protein_coding
blue	ENSG00000142676	RPL11	0.98	protein_coding
blue	ENSG00000204178	MACO1	0.63	protein_coding
blue	ENSG00000204138	PHACTR4	0.27	protein_coding
blue	ENSG00000242125	SNHG3	0.82	processed_transcript
blue	ENSG00000200087	SNORA73B	0.96	snoRNA
blue	ENSG00000134644	PUM1	0.91	protein_coding
blue	ENSG00000121774	KHDRBS1	0.82	protein_coding
blue	ENSG00000084623	EIF3I	0.86	protein_coding
blue	ENSG00000162521	RBBP4	0.43	protein_coding
blue	ENSG00000229994	RPL5P4	0.88	processed_pseudogene
blue	ENSG00000090621	PABPC4	0.85	protein_coding
blue	ENSG00000065978	YBX1	0.95	protein_coding
blue	ENSG00000117399	CDC20	0.42	protein_coding
blue	ENSG00000142937	RPS8	0.97	protein_coding
blue	ENSG00000173660	UQCRH	0.89	protein_coding
blue	ENSG00000123080	CDKN2C	0.82	protein_coding
blue	ENSG00000233406	AL162430.1	0.93	processed_pseudogene
blue	ENSG00000078618	NRDC	0.13	protein_coding
blue	ENSG00000228929	RPS13P2	0.85	processed_pseudogene
blue	ENSG00000116212	LRRC42	0.71	protein_coding
blue	ENSG00000157216	SSBP3	0.84	protein_coding
blue	ENSG00000223416	RPS26P15	0.95	processed_pseudogene
blue	ENSG00000177606	JUN	0.98	protein_coding
blue	ENSG00000162604	TM2D1	0.41	protein_coding
blue	ENSG00000158966	CACHD1	0.67	protein_coding
blue	ENSG00000142864	SERBP1	0.64	protein_coding
blue	ENSG00000117054	ACADM	0.51	protein_coding
blue	ENSG00000226084	AC113935.1	0.93	processed_pseudogene
blue	ENSG00000117114	ADGRL2	0.18	protein_coding
blue	ENSG00000097096	SYDE2	0.87	protein_coding
blue	ENSG00000122406	RPL5	0.94	protein_coding
blue	ENSG00000143033	MTF2	0.27	protein_coding
blue	ENSG00000117519	CNN3	0.32	protein_coding
blue	ENSG00000228502	EEF1A1P11	0.97	processed_pseudogene
blue	ENSG00000137970	RPL7P9	0.96	processed_pseudogene
blue	ENSG00000227034	AL445433.1	0.6	processed_pseudogene
blue	ENSG00000183298	RPSAP19	0.94	processed_pseudogene
blue	ENSG00000085433	WDR47	0.87	protein_coding
blue	ENSG00000244716	BX679664.3	0.96	processed_pseudogene
blue	ENSG00000273373	AL355488.1	0.44	antisense
blue	ENSG00000232499	AL391058.1	0.88	processed_pseudogene
blue	ENSG00000009307	CSDE1	0.66	protein_coding
blue	ENSG00000163399	ATP1A1	0.93	protein_coding
blue	ENSG00000194297	RNU1-75P	0.94	snRNA
blue	ENSG00000223804	AC244669.1	0.78	transcribed_unprocessed_pseudogene
blue	ENSG00000275538	RNVU1-19	0.95	snRNA
blue	ENSG00000171943	SRGAP2C	0.42	protein_coding
blue	ENSG00000206737	RNVU1-18	0.7	snRNA
blue	ENSG00000270872	SRGAP2D	0.31	unprocessed_pseudogene
blue	ENSG00000207205	RNVU1-15	0.96	snRNA
blue	ENSG00000278099	RF00003	0.91	snRNA
blue	ENSG00000196369	SRGAP2B	0.76	protein_coding
blue	ENSG00000272419	AC241585.2	0.47	transcribed_unprocessed_pseudogene
blue	ENSG00000270722	RF00003	0.88	snRNA
blue	ENSG00000264343	NOTCH2NL	0.81	protein_coding
blue	ENSG00000273768	RF00003	0.7	snRNA
blue	ENSG00000206585	RNVU1-7	0.61	snRNA
blue	ENSG00000207340	RNVU1-1	0.94	snRNA
blue	ENSG00000238825	RNU1-13P	0.9	snRNA
blue	ENSG00000274210	RF00003	0.93	snRNA
blue	ENSG00000274265	AC245297.3	0.81	lincRNA
blue	ENSG00000270882	HIST2H4A	0.93	protein_coding
blue	ENSG00000203811	HIST2H3C	0.82	protein_coding
blue	ENSG00000203852	HIST2H3A	0.82	protein_coding
blue	ENSG00000270276	HIST2H4B	0.93	protein_coding
blue	ENSG00000184678	HIST2H2BE	0.91	protein_coding
blue	ENSG00000143384	MCL1	0.79	protein_coding
blue	ENSG00000143442	POGZ	0.94	protein_coding
blue	ENSG00000177954	RPS27	0.91	protein_coding
blue	ENSG00000160789	LMNA	0.62	protein_coding
blue	ENSG00000224261	RPSAP18	0.93	processed_pseudogene
blue	ENSG00000143222	UFC1	0.84	protein_coding
blue	ENSG00000143228	NUF2	0.74	protein_coding
blue	ENSG00000185630	PBX1	0.92	protein_coding
blue	ENSG00000143149	ALDH9A1	0.23	protein_coding
blue	ENSG00000143190	POU2F1	0.36	protein_coding
blue	ENSG00000200674	RN7SKP160	0.95	misc_RNA
blue	ENSG00000234741	GAS5	0.91	processed_transcript
blue	ENSG00000116161	CACYBP	0.96	protein_coding
blue	ENSG00000075391	RASAL2	0.74	protein_coding
blue	ENSG00000162783	IER5	0.94	protein_coding
blue	ENSG00000135824	RGS8	0.84	protein_coding
blue	ENSG00000135829	DHX9	0.91	protein_coding
blue	ENSG00000135862	LAMC1	0.45	protein_coding
blue	ENSG00000116698	SMG7	0.65	protein_coding
blue	ENSG00000134371	CDC73	0.86	protein_coding
blue	ENSG00000162702	ZNF281	0.73	protein_coding
blue	ENSG00000236439	AC099336.2	0.95	processed_pseudogene
blue	ENSG00000117139	KDM5B	0.9	protein_coding
blue	ENSG00000159388	BTG2	0.76	protein_coding
blue	ENSG00000219133	AL592114.1	0.84	processed_pseudogene
blue	ENSG00000266028	SRGAP2	0.82	protein_coding
blue	ENSG00000117335	CD46	0.66	protein_coding
blue	ENSG00000117650	NEK2	0.69	protein_coding
blue	ENSG00000220749	RPL21P28	0.95	processed_pseudogene
blue	ENSG00000067704	IARS2	0.77	protein_coding
blue	ENSG00000186063	AIDA	0.31	protein_coding
blue	ENSG00000143742	SRP9	0.52	protein_coding
blue	ENSG00000163041	H3F3A	0.92	protein_coding
blue	ENSG00000183814	LIN9	0.46	protein_coding
blue	ENSG00000143774	GUK1	0.84	protein_coding
blue	ENSG00000181218	HIST3H2A	0.9	protein_coding
blue	ENSG00000196890	HIST3H2BB	0.92	protein_coding
blue	ENSG00000201321	RNA5S9	0.46	rRNA
blue	ENSG00000135766	EGLN1	0.58	protein_coding
blue	ENSG00000173726	TOMM20	0.44	protein_coding
blue	ENSG00000214837	LINC01347	0.55	transcribed_unprocessed_pseudogene
blue	ENSG00000201170	RNU1-132P	0.94	snRNA
blue	ENSG00000171863	RPS7	0.96	protein_coding
blue	ENSG00000239899	RN7SL674P	0.91	misc_RNA
blue	ENSG00000119778	ATAD2B	0.4	protein_coding
blue	ENSG00000213553	RPLP0P6	0.97	processed_pseudogene
blue	ENSG00000171126	KCNG3	0.66	protein_coding
blue	ENSG00000152518	ZFP36L2	0.65	protein_coding
blue	ENSG00000171132	PRKCE	0.63	protein_coding
blue	ENSG00000222685	RN7SKP119	0.96	misc_RNA
blue	ENSG00000230979	AC079250.1	0.98	processed_pseudogene
blue	ENSG00000115310	RTN4	0.83	protein_coding
blue	ENSG00000143947	RPS27A	0.92	protein_coding
blue	ENSG00000202344	RN7SKP208	0.96	misc_RNA
blue	ENSG00000233426	EIF3FP3	0.93	processed_pseudogene
blue	ENSG00000162924	REL	0.66	protein_coding
blue	ENSG00000082898	XPO1	0.94	protein_coding
blue	ENSG00000197329	PELI1	0.91	protein_coding
blue	ENSG00000143995	MEIS1	0.92	protein_coding
blue	ENSG00000159399	HK2	0.5	protein_coding
blue	ENSG00000200488	RN7SKP203	0.9	misc_RNA
blue	ENSG00000239305	RNF103	0.54	protein_coding
blue	ENSG00000144028	SNRNP200	0.96	protein_coding
blue	ENSG00000158158	CNNM4	0.9	protein_coding
blue	ENSG00000071082	RPL31	0.85	protein_coding
blue	ENSG00000214199	EEF1A1P12	0.95	processed_pseudogene
blue	ENSG00000169679	BUB1	0.35	protein_coding
blue	ENSG00000153094	BCL2L11	0.78	protein_coding
blue	ENSG00000169607	CKAP2L	0.24	protein_coding
blue	ENSG00000155368	DBI	0.44	protein_coding
blue	ENSG00000136715	SAP130	0.47	protein_coding
blue	ENSG00000152082	MZT2B	0.81	protein_coding
blue	ENSG00000115963	RND3	0.84	protein_coding
blue	ENSG00000182389	CACNB4	0.67	protein_coding
blue	ENSG00000123636	BAZ2B	0.5	protein_coding
blue	ENSG00000277998	AC107075.1	0.62	unprocessed_pseudogene
blue	ENSG00000198586	TLK1	0.55	protein_coding
blue	ENSG00000115827	DCAF17	0.43	protein_coding
blue	ENSG00000233762	AC007969.1	0.96	processed_pseudogene
blue	ENSG00000115844	DLX2	0.85	protein_coding
blue	ENSG00000091409	ITGA6	0.85	protein_coding
blue	ENSG00000138430	OLA1	0.51	protein_coding
blue	ENSG00000235655	H3F3AP4	0.8	processed_pseudogene
blue	ENSG00000115966	ATF2	0.88	protein_coding
blue	ENSG00000218175	AC016739.1	0.93	processed_pseudogene
blue	ENSG00000170144	HNRNPA3	0.71	protein_coding
blue	ENSG00000138434	SSFA2	0.84	protein_coding
blue	ENSG00000144366	GULP1	0.74	protein_coding
blue	ENSG00000204253	HNRNPCP2	0.35	processed_pseudogene
blue	ENSG00000081320	STK17B	0.9	protein_coding
blue	ENSG00000144381	HSPD1	0.9	protein_coding
blue	ENSG00000225695	HNRNPA1P35	0.89	processed_pseudogene
blue	ENSG00000201875	RN7SKP178	0.96	misc_RNA
blue	ENSG00000114942	EEF1B2	0.94	protein_coding
blue	ENSG00000144401	METTL21A	0.44	protein_coding
blue	ENSG00000144445	KANSL1L	0.49	protein_coding
blue	ENSG00000178568	ERBB4	0.71	protein_coding
blue	ENSG00000138376	BARD1	0.54	protein_coding
blue	ENSG00000197756	RPL37A	0.95	protein_coding
blue	ENSG00000116106	EPHA4	0.8	protein_coding
blue	ENSG00000187514	PTMA	0.97	protein_coding
blue	ENSG00000115677	HDLBP	0.95	protein_coding
blue	ENSG00000168385	2002-09-01	0.94	protein_coding
blue	ENSG00000132170	PPARG	0.74	protein_coding
blue	ENSG00000132155	RAF1	0.92	protein_coding
blue	ENSG00000144713	RPL32	0.98	protein_coding
blue	ENSG00000170142	UBE2E1	0.77	protein_coding
blue	ENSG00000174748	RPL15	0.95	protein_coding
blue	ENSG00000163512	AZI2	0.33	protein_coding
blue	ENSG00000275090	RN7SL296P	0.9	misc_RNA
blue	ENSG00000173705	SUSD5	0.27	protein_coding
blue	ENSG00000224858	RPL29P11	0.94	processed_pseudogene
blue	ENSG00000172939	OXSR1	0.79	protein_coding
blue	ENSG00000168028	RPSA	0.96	protein_coding
blue	ENSG00000188846	RPL14	0.53	protein_coding
blue	ENSG00000234287	AC099560.2	0.94	processed_pseudogene
blue	ENSG00000168036	CTNNB1	0.97	protein_coding
blue	ENSG00000160799	CCDC12	0.72	protein_coding
blue	ENSG00000047849	MAP4	0.48	protein_coding
blue	ENSG00000068745	IP6K2	0.95	protein_coding
blue	ENSG00000172053	QARS	0.95	protein_coding
blue	ENSG00000067560	RHOA	0.94	protein_coding
blue	ENSG00000126062	TMEM115	0.55	protein_coding
blue	ENSG00000162244	RPL29	0.97	protein_coding
blue	ENSG00000226360	RPL10AP6	0.93	processed_pseudogene
blue	ENSG00000114861	FOXP1	0.76	protein_coding
blue	ENSG00000172986	GXYLT2	0.45	protein_coding
blue	ENSG00000243547	HNRNPKP4	0.4	processed_pseudogene
blue	ENSG00000282978	AC110994.2	0.88	processed_pseudogene
blue	ENSG00000081154	PCNP	0.41	protein_coding
blue	ENSG00000242299	AC073861.1	0.97	processed_pseudogene
blue	ENSG00000114391	RPL24	0.95	protein_coding
blue	ENSG00000114423	CBLB	0.86	protein_coding
blue	ENSG00000241529	RN7SL767P	0.91	misc_RNA
blue	ENSG00000163430	FSTL1	0.74	protein_coding
blue	ENSG00000242445	RPL7AP11	0.9	processed_pseudogene
blue	ENSG00000065485	PDIA5	0.14	protein_coding
blue	ENSG00000184897	H1FX	0.92	protein_coding
blue	ENSG00000129071	MBD4	0.23	protein_coding
blue	ENSG00000174640	SLCO2A1	0.84	protein_coding
blue	ENSG00000241429	EEF1A1P25	0.93	processed_pseudogene
blue	ENSG00000069849	ATP1B3	0.52	protein_coding
blue	ENSG00000120756	PLS1	0.48	protein_coding
blue	ENSG00000199319	RN7SKP25	0.96	misc_RNA
blue	ENSG00000181744	C3orf58	0.85	protein_coding
blue	ENSG00000239797	RPL21P39	0.88	processed_pseudogene
blue	ENSG00000018408	WWTR1	0.8	protein_coding
blue	ENSG00000114790	ARHGEF26	0.39	protein_coding
blue	ENSG00000163660	CCNL1	0.93	protein_coding
blue	ENSG00000174891	RSRC1	0.53	protein_coding
blue	ENSG00000283154	IQCJ-SCHIP1	0.72	protein_coding
blue	ENSG00000163590	PPM1L	0.48	protein_coding
blue	ENSG00000234851	RPL23AP42	0.88	processed_pseudogene
blue	ENSG00000114209	PDCD10	0.84	protein_coding
blue	ENSG00000085276	MECOM	0.61	protein_coding
blue	ENSG00000136603	SKIL	0.65	protein_coding
blue	ENSG00000172667	ZMAT3	0.9	protein_coding
blue	ENSG00000228205	AC131235.1	0.94	processed_pseudogene
blue	ENSG00000161203	AP2M1	0.65	protein_coding
blue	ENSG00000229638	RPL4P4	0.95	processed_pseudogene
blue	ENSG00000136527	TRA2B	0.95	protein_coding
blue	ENSG00000156976	EIF4A2	0.61	protein_coding
blue	ENSG00000200184	RNU1-20P	0.93	snRNA
blue	ENSG00000114315	HES1	0.94	protein_coding
blue	ENSG00000184203	PPP1R2	0.77	protein_coding
blue	ENSG00000163961	RNF168	0.85	protein_coding
blue	ENSG00000182899	RPL35A	0.96	protein_coding
blue	ENSG00000163950	SLBP	0.12	protein_coding
blue	ENSG00000087274	ADD1	0.84	protein_coding
blue	ENSG00000179010	MRFAP1	0.35	protein_coding
blue	ENSG00000109606	DHX15	0.96	protein_coding
blue	ENSG00000163682	RPL9	0.94	protein_coding
blue	ENSG00000249936	RAC1P2	0.22	processed_pseudogene
blue	ENSG00000174799	CEP135	0.55	protein_coding
blue	ENSG00000084093	REST	0.62	protein_coding
blue	ENSG00000243199	AC115223.1	0.96	processed_pseudogene
blue	ENSG00000145241	CENPC	0.79	protein_coding
blue	ENSG00000138768	USO1	0.53	protein_coding
blue	ENSG00000138668	HNRNPD	0.7	protein_coding
blue	ENSG00000152795	HNRNPDL	0.95	protein_coding
blue	ENSG00000201901	RN7SKP48	0.95	misc_RNA
blue	ENSG00000163629	PTPN13	0.32	protein_coding
blue	ENSG00000109323	MANBA	0.68	protein_coding
blue	ENSG00000251259	AC004069.1	0.86	lincRNA
blue	ENSG00000168769	TET2	0.82	protein_coding
blue	ENSG00000138777	PPA2	0.42	protein_coding
blue	ENSG00000249264	EEF1A1P9	0.94	processed_pseudogene
blue	ENSG00000168743	NPNT	0.38	protein_coding
blue	ENSG00000138801	PAPSS1	0.79	protein_coding
blue	ENSG00000109475	RPL34	0.93	protein_coding
blue	ENSG00000138792	ENPEP	0.84	protein_coding
blue	ENSG00000164093	PITX2	0.46	protein_coding
blue	ENSG00000241741	RPL7AP30	0.95	processed_pseudogene
blue	ENSG00000196656	AC004057.1	0.95	transcribed_processed_pseudogene
blue	ENSG00000206820	RNU1-138P	0.95	snRNA
blue	ENSG00000269893	SNHG8	0.6	lincRNA
blue	ENSG00000164111	ANXA5	0.4	protein_coding
blue	ENSG00000151458	ANKRD50	0.77	protein_coding
blue	ENSG00000196159	FAT4	0.67	protein_coding
blue	ENSG00000244021	AC093591.1	0.96	processed_pseudogene
blue	ENSG00000077684	JADE1	0.84	protein_coding
blue	ENSG00000138650	PCDH10	0.91	protein_coding
blue	ENSG00000254535	PABPC4L	0.2	protein_coding
blue	ENSG00000207322	RNU1-89P	0.93	snRNA
blue	ENSG00000179967	PPP1R14BP3	0.82	processed_pseudogene
blue	ENSG00000201533	RN7SKP237	0.95	misc_RNA
blue	ENSG00000178458	H3F3AP6	0.74	processed_pseudogene
blue	ENSG00000228981	AC097658.1	0.94	processed_pseudogene
blue	ENSG00000164161	HHIP	0.8	protein_coding
blue	ENSG00000151623	NR3C2	0.91	protein_coding
blue	ENSG00000145425	RPS3A	0.91	protein_coding
blue	ENSG00000121210	TMEM131L	0.56	protein_coding
blue	ENSG00000205208	C4orf46	0.66	protein_coding
blue	ENSG00000052795	FNIP2	0.34	protein_coding
blue	ENSG00000109756	RAPGEF2	0.78	protein_coding
blue	ENSG00000052802	MSMO1	0.97	protein_coding
blue	ENSG00000109472	CPE	0.69	protein_coding
blue	ENSG00000154447	SH3RF1	0.33	protein_coding
blue	ENSG00000129128	SPCS3	0.3	protein_coding
blue	ENSG00000281591	DBET	0.94	lincRNA
blue	ENSG00000281720	DUX4L8	0.92	unprocessed_pseudogene
blue	ENSG00000281652	DUX4L7	0.92	unprocessed_pseudogene
blue	ENSG00000281058	DUX4L6	0.9	unprocessed_pseudogene
blue	ENSG00000280799	DUX4L5	0.91	unprocessed_pseudogene
blue	ENSG00000258834	DUX4L4	0.92	unprocessed_pseudogene
blue	ENSG00000280757	DUX4L1	0.9	unprocessed_pseudogene
blue	ENSG00000281627	DUX4L3	0.9	unprocessed_pseudogene
blue	ENSG00000280457	DUX4L2	0.92	unprocessed_pseudogene
blue	ENSG00000260596	DUX4	0.88	protein_coding
blue	ENSG00000171368	TPPP	0.81	protein_coding
blue	ENSG00000200243	RN7SKP79	0.96	misc_RNA
blue	ENSG00000250182	EEF1A1P13	0.95	processed_pseudogene
blue	ENSG00000213430	HSPD1P1	0.79	processed_pseudogene
blue	ENSG00000223136	RN7SKP207	0.94	misc_RNA
blue	ENSG00000113384	GOLPH3	0.34	protein_coding
blue	ENSG00000240376	AC010343.1	0.95	processed_pseudogene
blue	ENSG00000113456	RAD1	0.66	protein_coding
blue	ENSG00000244073	RPS4XP6	0.85	processed_pseudogene
blue	ENSG00000249855	EEF1A1P19	0.96	processed_pseudogene
blue	ENSG00000264281	AC016596.2	0.88	processed_pseudogene
blue	ENSG00000226221	RPL26P19	0.93	processed_pseudogene
blue	ENSG00000145632	PLK2	0.93	protein_coding
blue	ENSG00000113448	PDE4D	0.93	protein_coding
blue	ENSG00000130449	ZSWIM6	0.77	protein_coding
blue	ENSG00000069020	MAST4	0.32	protein_coding
blue	ENSG00000251158	AC131392.2	0.53	unprocessed_pseudogene
blue	ENSG00000145741	BTF3	0.91	protein_coding
blue	ENSG00000164347	GFM2	0.19	protein_coding
blue	ENSG00000164346	NSA2	0.78	protein_coding
blue	ENSG00000238961	SNORA47	0.79	snoRNA
blue	ENSG00000244363	RPL7P23	0.91	processed_pseudogene
blue	ENSG00000213757	AC020898.1	0.93	processed_pseudogene
blue	ENSG00000243859	RPL5P17	0.89	processed_pseudogene
blue	ENSG00000127184	COX7C	0.76	protein_coding
blue	ENSG00000184349	EFNA5	0.84	protein_coding
blue	ENSG00000202512	RN7SKP230	0.95	misc_RNA
blue	ENSG00000214784	AC010468.1	0.87	processed_pseudogene
blue	ENSG00000164211	STARD4	0.61	protein_coding
blue	ENSG00000224032	EPB41L4A-AS1	0.78	lincRNA
blue	ENSG00000171444	MCC	0.28	protein_coding
blue	ENSG00000185641	AC034236.1	0.89	processed_pseudogene
blue	ENSG00000061455	PRDM6	0.54	protein_coding
blue	ENSG00000169567	HINT1	0.75	protein_coding
blue	ENSG00000249119	MTND6P4	0.71	processed_pseudogene
blue	ENSG00000247627	MTND4P12	0.79	processed_pseudogene
blue	ENSG00000031003	FAM13B	0.8	protein_coding
blue	ENSG00000112984	KIF20A	0.78	protein_coding
blue	ENSG00000044115	CTNNA1	0.91	protein_coding
blue	ENSG00000015479	MATR3	0.9	protein_coding
blue	ENSG00000113580	NR3C1	0.9	protein_coding
blue	ENSG00000113649	TCERG1	0.71	protein_coding
blue	ENSG00000214485	RPL7P1	0.96	processed_pseudogene
blue	ENSG00000164587	RPS14	0.95	protein_coding
blue	ENSG00000145860	RNF145	0.86	protein_coding
blue	ENSG00000170234	PWWP2A	0.46	protein_coding
blue	ENSG00000229119	AC026403.1	0.93	processed_pseudogene
blue	ENSG00000233913	RPL10P9	0.96	processed_pseudogene
blue	ENSG00000120129	DUSP1	0.97	protein_coding
blue	ENSG00000183072	NKX2-5	0.85	protein_coding
blue	ENSG00000146067	FAM193B	0.24	protein_coding
blue	ENSG00000218227	AC136632.1	0.98	processed_pseudogene
blue	ENSG00000199892	RNU1-17P	0.94	snRNA
blue	ENSG00000204628	RACK1	0.98	protein_coding
blue	ENSG00000054598	FOXC1	0.93	protein_coding
blue	ENSG00000220472	AL139095.2	0.93	processed_pseudogene
blue	ENSG00000095951	HIVEP1	0.68	protein_coding
blue	ENSG00000212802	RPL15P3	0.95	processed_pseudogene
blue	ENSG00000206702	RNU1-11P	0.94	snRNA
blue	ENSG00000007944	MYLIP	0.91	protein_coding
blue	ENSG00000240869	RN7SL128P	0.94	misc_RNA
blue	ENSG00000124766	SOX4	0.9	protein_coding
blue	ENSG00000214975	PPIAP29	0.66	processed_pseudogene
blue	ENSG00000124508	BTN2A2	0.84	protein_coding
blue	ENSG00000206503	HLA-A	0.83	protein_coding
blue	ENSG00000204568	MRPS18B	0.41	protein_coding
blue	ENSG00000204525	HLA-C	0.91	protein_coding
blue	ENSG00000234745	HLA-B	0.91	protein_coding
blue	ENSG00000227939	RPL3P2	0.81	processed_pseudogene
blue	ENSG00000204389	HSPA1A	0.98	protein_coding
blue	ENSG00000204388	HSPA1B	0.98	protein_coding
blue	ENSG00000204256	BRD2	0.95	protein_coding
blue	ENSG00000231500	RPS18	0.95	protein_coding
blue	ENSG00000237649	KIFC1	0.87	protein_coding
blue	ENSG00000137309	HMGA1	0.89	protein_coding
blue	ENSG00000112039	FANCE	0.26	protein_coding
blue	ENSG00000198755	RPL10A	0.98	protein_coding
blue	ENSG00000219023	AL033519.2	0.62	processed_pseudogene
blue	ENSG00000112081	SRSF3	0.65	protein_coding
blue	ENSG00000238554	RNU1-88P	0.94	snRNA
blue	ENSG00000137409	MTCH1	0.55	protein_coding
blue	ENSG00000226976	COX6A1P2	0.92	processed_pseudogene
blue	ENSG00000180211	FO393411.1	0.88	processed_pseudogene
blue	ENSG00000181524	RPL24P4	0.75	processed_pseudogene
blue	ENSG00000137171	KLC4	0.65	protein_coding
blue	ENSG00000219470	AL355802.1	0.88	processed_pseudogene
blue	ENSG00000112715	VEGFA	0.86	protein_coding
blue	ENSG00000124813	RUNX2	0.71	protein_coding
blue	ENSG00000112200	ZNF451	0.9	protein_coding
blue	ENSG00000168216	LMBRD1	0.88	protein_coding
blue	ENSG00000235174	RPL39P3	0.81	processed_pseudogene
blue	ENSG00000156508	EEF1A1	0.99	protein_coding
blue	ENSG00000112697	TMEM30A	0.75	protein_coding
blue	ENSG00000200091	RN7SKP163	0.96	misc_RNA
blue	ENSG00000146247	PHIP	0.7	protein_coding
blue	ENSG00000112742	TTK	0.82	protein_coding
blue	ENSG00000112837	TBX18	0.68	protein_coding
blue	ENSG00000146278	PNRC1	0.89	protein_coding
blue	ENSG00000200198	RN7SKP211	0.95	misc_RNA
blue	ENSG00000225093	RPL3P7	0.79	processed_pseudogene
blue	ENSG00000123505	AMD1	0.84	protein_coding
blue	ENSG00000230202	AL450405.1	0.83	processed_pseudogene
blue	ENSG00000199932	RNU1-18P	0.95	snRNA
blue	ENSG00000112306	RPS12	0.97	protein_coding
blue	ENSG00000112319	EYA4	0.48	protein_coding
blue	ENSG00000164442	CITED2	0.92	protein_coding
blue	ENSG00000203727	SAMD5	0.21	protein_coding
blue	ENSG00000220848	RPS18P9	0.83	processed_pseudogene
blue	ENSG00000186625	KATNA1	0.2	protein_coding
blue	ENSG00000111981	ULBP1	0.76	protein_coding
blue	ENSG00000112029	FBXO5	0.87	protein_coding
blue	ENSG00000218426	AL590867.2	0.95	processed_pseudogene
blue	ENSG00000213079	SCAF8	0.84	protein_coding
blue	ENSG00000120438	TCP1	0.92	protein_coding
blue	ENSG00000106263	EIF3B	0.81	protein_coding
blue	ENSG00000075618	FSCN1	0.91	protein_coding
blue	ENSG00000136240	KDELR2	0.35	protein_coding
blue	ENSG00000189043	NDUFA4	0.82	protein_coding
blue	ENSG00000222974	RN7SKP228	0.96	misc_RNA
blue	ENSG00000136261	BZW2	0.86	protein_coding
blue	ENSG00000071189	SNX13	0.72	protein_coding
blue	ENSG00000213860	RPL21P75	0.95	processed_pseudogene
blue	ENSG00000219451	RPL23P8	0.91	processed_pseudogene
blue	ENSG00000233476	EEF1A1P6	0.99	processed_pseudogene
blue	ENSG00000196683	TOMM7	0.85	protein_coding
blue	ENSG00000136231	IGF2BP3	0.18	protein_coding
blue	ENSG00000005020	SKAP2	0.61	protein_coding
blue	ENSG00000106004	HOXA5	0.96	protein_coding
blue	ENSG00000253293	HOXA10	0.7	protein_coding
blue	ENSG00000106066	CPVL	0.76	protein_coding
blue	ENSG00000122642	FKBP9	0.7	protein_coding
blue	ENSG00000011426	ANLN	0.63	protein_coding
blue	ENSG00000146677	AC004453.1	0.96	processed_pseudogene
blue	ENSG00000232956	SNHG15	0.98	lincRNA
blue	ENSG00000136270	TBRG4	0.4	protein_coding
blue	ENSG00000106070	GRB10	0.7	protein_coding
blue	ENSG00000199629	RNU1-14P	0.94	snRNA
blue	ENSG00000232727	YWHAEP1	0.68	processed_pseudogene
blue	ENSG00000225573	RPL35P5	0.76	processed_pseudogene
blue	ENSG00000106211	HSPB1	0.97	protein_coding
blue	ENSG00000127955	GNAI1	0.91	protein_coding
blue	ENSG00000186472	PCLO	0.86	protein_coding
blue	ENSG00000229251	HNRNPA1P8	0.72	processed_pseudogene
blue	ENSG00000232385	RPS3AP25	0.88	processed_pseudogene
blue	ENSG00000214389	RPS3AP26	0.95	processed_pseudogene
blue	ENSG00000087087	SRRT	0.72	protein_coding
blue	ENSG00000160991	ORAI2	0.22	protein_coding
blue	ENSG00000238324	RN7SKP198	0.94	misc_RNA
blue	ENSG00000197258	EIF4BP6	0.98	processed_pseudogene
blue	ENSG00000231167	YBX1P2	0.96	processed_pseudogene
blue	ENSG00000008282	SYPL1	0.29	protein_coding
blue	ENSG00000231006	RPL7P32	0.91	processed_pseudogene
blue	ENSG00000004866	ST7	0.63	protein_coding
blue	ENSG00000071243	ING3	0.77	protein_coding
blue	ENSG00000158467	AHCYL2	0.15	protein_coding
blue	ENSG00000158623	COPG2	0.53	protein_coding
blue	ENSG00000213261	EEF1B2P6	0.9	processed_pseudogene
blue	ENSG00000283041	AC008038.1	0.98	processed_pseudogene
blue	ENSG00000279483	AC090498.1	0.88	processed_pseudogene
blue	ENSG00000230383	AC009245.1	0.97	processed_pseudogene
blue	ENSG00000157764	BRAF	0.77	protein_coding
blue	ENSG00000106028	SSBP1	0.39	protein_coding
blue	ENSG00000159840	ZYX	0.65	protein_coding
blue	ENSG00000106617	PRKAG2	0.34	protein_coding
blue	ENSG00000117868	ESYT2	0.37	protein_coding
blue	ENSG00000178605	GTPBP6	0.79	protein_coding
blue	ENSG00000002586	CD99	0.96	protein_coding
blue	ENSG00000047634	SCML1	0.87	protein_coding
blue	ENSG00000147010	SH3KBP1	0.84	protein_coding
blue	ENSG00000238103	RPL9P7	0.95	processed_pseudogene
blue	ENSG00000174010	KLHL15	0.93	protein_coding
blue	ENSG00000225071	AC004552.1	0.94	processed_pseudogene
blue	ENSG00000101868	POLA1	0.66	protein_coding
blue	ENSG00000232472	EEF1B2P3	0.93	processed_pseudogene
blue	ENSG00000183337	BCOR	0.85	protein_coding
blue	ENSG00000182220	ATP6AP2	0.88	protein_coding
blue	ENSG00000216866	RPS2P55	0.94	processed_pseudogene
blue	ENSG00000215301	DDX3X	0.92	protein_coding
blue	ENSG00000130985	UBA1	0.86	protein_coding
blue	ENSG00000102265	TIMP1	0.71	protein_coding
blue	ENSG00000102317	RBM3	0.86	protein_coding
blue	ENSG00000086758	HUWE1	0.61	protein_coding
blue	ENSG00000204272	NBDY	0.49	protein_coding
blue	ENSG00000147065	MSN	0.73	protein_coding
blue	ENSG00000090776	EFNB1	0.81	protein_coding
blue	ENSG00000158813	EDA	0.92	protein_coding
blue	ENSG00000090889	KIF4A	0.62	protein_coding
blue	ENSG00000230629	RPS23P8	0.91	processed_pseudogene
blue	ENSG00000198034	RPS4X	0.97	protein_coding
blue	ENSG00000215105	TTC3P1	0.6	processed_pseudogene
blue	ENSG00000237506	RPSAP15	0.94	processed_pseudogene
blue	ENSG00000126945	HNRNPH2	0.3	protein_coding
blue	ENSG00000101843	PSMD10	0.69	protein_coding
blue	ENSG00000275110	MIR6087	0.93	miRNA
blue	ENSG00000225031	EIF4BP7	0.96	processed_pseudogene
blue	ENSG00000102024	PLS3	0.65	protein_coding
blue	ENSG00000207175	RNU1-67P	0.93	snRNA
blue	ENSG00000005022	SLC25A5	0.87	protein_coding
blue	ENSG00000198918	RPL39	0.97	protein_coding
blue	ENSG00000125356	NDUFA1	0.75	protein_coding
blue	ENSG00000158290	CUL4B	0.66	protein_coding
blue	ENSG00000235334	BTG3P1	0.94	processed_pseudogene
blue	ENSG00000227008	AL009174.1	0.84	processed_pseudogene
blue	ENSG00000198689	SLC9A6	0.75	protein_coding
blue	ENSG00000102241	HTATSF1	0.63	protein_coding
blue	ENSG00000203930	LINC00632	0.71	lincRNA
blue	ENSG00000180879	SSR4	0.8	protein_coding
blue	ENSG00000147403	RPL10	0.96	protein_coding
blue	ENSG00000071553	ATP6AP1	0.92	protein_coding
blue	ENSG00000203879	GDI1	0.84	protein_coding
blue	ENSG00000102178	UBL4A	0.61	protein_coding
blue	ENSG00000079459	FDFT1	0.9	protein_coding
blue	ENSG00000155975	VPS37A	0.63	protein_coding
blue	ENSG00000240694	PNMA2	0.59	protein_coding
blue	ENSG00000186918	ZNF395	0.89	protein_coding
blue	ENSG00000157110	RBPMS	0.24	protein_coding
blue	ENSG00000197265	GTF2E2	0.66	protein_coding
blue	ENSG00000104695	PPP2CB	0.65	protein_coding
blue	ENSG00000156735	BAG4	0.16	protein_coding
blue	ENSG00000240395	RPL5P23	0.78	processed_pseudogene
blue	ENSG00000168575	SLC20A2	0.51	protein_coding
blue	ENSG00000253729	PRKDC	0.84	protein_coding
blue	ENSG00000008988	RPS20	0.98	protein_coding
blue	ENSG00000245910	SNHG6	0.79	processed_transcript
blue	ENSG00000121022	COPS5	0.79	protein_coding
blue	ENSG00000104218	CSPP1	0.34	protein_coding
blue	ENSG00000067167	TRAM1	0.67	protein_coding
blue	ENSG00000104313	EYA1	0.84	protein_coding
blue	ENSG00000147604	RPL7	0.97	protein_coding
blue	ENSG00000091656	ZFHX4	0.86	protein_coding
blue	ENSG00000188856	RPSAP47	0.76	processed_pseudogene
blue	ENSG00000206228	HNRNPA1P4	0.84	processed_pseudogene
blue	ENSG00000156482	RPL30	0.98	protein_coding
blue	ENSG00000034677	RNF19A	0.87	protein_coding
blue	ENSG00000070756	PABPC1	0.97	protein_coding
blue	ENSG00000212994	RPS26P6	0.83	processed_pseudogene
blue	ENSG00000147650	LRP12	0.69	protein_coding
blue	ENSG00000104408	EIF3E	0.82	protein_coding
blue	ENSG00000120533	ENY2	0.83	protein_coding
blue	ENSG00000147642	SYBU	0.64	protein_coding
blue	ENSG00000104447	TRPS1	0.71	protein_coding
blue	ENSG00000164754	RAD21	0.85	protein_coding
blue	ENSG00000187955	COL14A1	0.36	protein_coding
blue	ENSG00000104549	SQLE	0.89	protein_coding
blue	ENSG00000225259	ST13P6	0.72	processed_pseudogene
blue	ENSG00000105339	DENND3	0.77	protein_coding
blue	ENSG00000184428	TOP1MT	0.49	protein_coding
blue	ENSG00000161016	RPL8	0.96	protein_coding
blue	ENSG00000147854	UHRF2	0.69	protein_coding
blue	ENSG00000230207	RPL4P5	0.87	processed_pseudogene
blue	ENSG00000212829	RPS26P3	0.92	processed_pseudogene
blue	ENSG00000265735	RN7SL5P	0.89	misc_RNA
blue	ENSG00000137154	RPS6	0.98	protein_coding
blue	ENSG00000171843	MLLT3	0.39	protein_coding
blue	ENSG00000244230	RN7SL151P	0.9	misc_RNA
blue	ENSG00000147889	CDKN2A	0.95	protein_coding
blue	ENSG00000222693	RN7SKP120	0.97	misc_RNA
blue	ENSG00000231991	ANXA2P2	0.38	processed_pseudogene
blue	ENSG00000213866	YBX1P10	0.96	processed_pseudogene
blue	ENSG00000147905	ZCCHC7	0.43	protein_coding
blue	ENSG00000236801	RPL24P8	0.88	processed_pseudogene
blue	ENSG00000202217	RN7SKP47	0.96	misc_RNA
blue	ENSG00000234618	RPSAP9	0.9	processed_pseudogene
blue	ENSG00000106829	TLE4	0.96	protein_coding
blue	ENSG00000165119	HNRNPK	0.8	protein_coding
blue	ENSG00000083223	TUT7	0.76	protein_coding
blue	ENSG00000217716	RPS10P3	0.86	processed_pseudogene
blue	ENSG00000123975	CKS2	0.89	protein_coding
blue	ENSG00000148120	C9orf3	0.39	protein_coding
blue	ENSG00000224546	EIF4BP3	0.92	processed_pseudogene
blue	ENSG00000136938	ANP32B	0.84	protein_coding
blue	ENSG00000136826	KLF4	0.6	protein_coding
blue	ENSG00000095397	WHRN	0.75	protein_coding
blue	ENSG00000136888	ATP6V1G1	0.75	protein_coding
blue	ENSG00000136861	CDK5RAP2	0.46	protein_coding
blue	ENSG00000136930	PSMB7	0.35	protein_coding
blue	ENSG00000136942	RPL35	0.96	protein_coding
blue	ENSG00000044574	HSPA5	0.96	protein_coding
blue	ENSG00000167081	PBX3	0.87	protein_coding
blue	ENSG00000197958	RPL12	0.95	protein_coding
blue	ENSG00000148356	LRSAM1	0.48	protein_coding
blue	ENSG00000167110	GOLGA2	0.88	protein_coding
blue	ENSG00000119383	PTPA	0.76	protein_coding
blue	ENSG00000107164	FUBP3	0.65	protein_coding
blue	ENSG00000196205	EEF1A1P5	0.98	processed_pseudogene
blue	ENSG00000148303	RPL7A	0.98	protein_coding
blue	ENSG00000177943	MAMDC4	0.5	protein_coding
blue	ENSG00000233013	FAM157B	0.37	transcribed_unprocessed_pseudogene
blue	ENSG00000177600	RPLP2	0.96	protein_coding
blue	ENSG00000166340	TPP1	0.72	protein_coding
blue	ENSG00000166441	RPL27A	0.89	protein_coding
blue	ENSG00000201998	SNORA23	0.82	snoRNA
blue	ENSG00000166483	WEE1	0.85	protein_coding
blue	ENSG00000187079	TEAD1	0.84	protein_coding
blue	ENSG00000133818	RRAS2	0.63	protein_coding
blue	ENSG00000110693	SOX6	0.21	protein_coding
blue	ENSG00000199883	RN7SKP90	0.97	misc_RNA
blue	ENSG00000244398	AC116533.1	0.94	processed_pseudogene
blue	ENSG00000110700	RPS13	0.93	protein_coding
blue	ENSG00000197149	AC107956.1	0.94	processed_pseudogene
blue	ENSG00000240036	AC104563.1	0.96	processed_pseudogene
blue	ENSG00000007372	PAX6	0.74	protein_coding
blue	ENSG00000049449	RCN1	0.11	protein_coding
blue	ENSG00000110422	HIPK3	0.7	protein_coding
blue	ENSG00000179431	FJX1	0.32	protein_coding
blue	ENSG00000151348	EXT2	0.37	protein_coding
blue	ENSG00000244313	AC024293.1	0.97	processed_pseudogene
blue	ENSG00000175216	CKAP5	0.76	protein_coding
blue	ENSG00000149136	SSRP1	0.85	protein_coding
blue	ENSG00000167986	DDB1	0.9	protein_coding
blue	ENSG00000149499	EML3	0.75	protein_coding
blue	ENSG00000089597	GANAB	0.91	protein_coding
blue	ENSG00000255717	SNHG1	0.88	processed_transcript
blue	ENSG00000173457	PPP1R14B	0.93	protein_coding
blue	ENSG00000173113	TRMT112	0.82	protein_coding
blue	ENSG00000146670	CDCA5	0.2	protein_coding
blue	ENSG00000149806	FAU	0.98	protein_coding
blue	ENSG00000251562	MALAT1	0.92	lincRNA
blue	ENSG00000172977	KAT5	0.27	protein_coding
blue	ENSG00000172757	CFL1	0.89	protein_coding
blue	ENSG00000173933	RBM4	0.76	protein_coding
blue	ENSG00000173715	C11orf80	0.79	protein_coding
blue	ENSG00000239559	RPL37P2	0.81	processed_pseudogene
blue	ENSG00000069482	GAL	0.89	protein_coding
blue	ENSG00000110090	CPT1A	0.49	protein_coding
blue	ENSG00000227615	AP001324.1	0.97	processed_pseudogene
blue	ENSG00000149273	RPS3	0.98	protein_coding
blue	ENSG00000227097	RPS28P7	0.95	processed_pseudogene
blue	ENSG00000137509	PRCP	0.53	protein_coding
blue	ENSG00000110172	CHORDC1	0.94	protein_coding
blue	ENSG00000152558	TMEM123	0.88	protein_coding
blue	ENSG00000178202	KDELC2	0.72	protein_coding
blue	ENSG00000076043	REXO2	0.14	protein_coding
blue	ENSG00000182985	CADM1	0.95	protein_coding
blue	ENSG00000118181	RPS25	0.94	protein_coding
blue	ENSG00000109971	HSPA8	0.93	protein_coding
blue	ENSG00000149554	CHEK1	0.27	protein_coding
blue	ENSG00000170322	NFRKB	0.41	protein_coding
blue	ENSG00000067064	IDI1	0.84	protein_coding
blue	ENSG00000198879	SFMBT2	0.44	protein_coding
blue	ENSG00000136754	ABI1	0.58	protein_coding
blue	ENSG00000095787	WAC	0.94	protein_coding
blue	ENSG00000229605	RPL21P93	0.93	processed_pseudogene
blue	ENSG00000237036	ZEB1-AS1	0.78	antisense
blue	ENSG00000148516	ZEB1	0.95	protein_coding
blue	ENSG00000234335	RPS4XP11	0.87	processed_pseudogene
blue	ENSG00000150093	ITGB1	0.81	protein_coding
blue	ENSG00000095794	CREM	0.7	protein_coding
blue	ENSG00000266412	NCOA4	0.19	protein_coding
blue	ENSG00000170312	CDK1	0.74	protein_coding
blue	ENSG00000213609	RPL7AP50	0.94	processed_pseudogene
blue	ENSG00000219932	RPL12P8	0.86	processed_pseudogene
blue	ENSG00000096717	SIRT1	0.44	protein_coding
blue	ENSG00000148634	HERC4	0.53	protein_coding
blue	ENSG00000108187	PBLD	0.9	protein_coding
blue	ENSG00000096746	HNRNPH3	0.9	protein_coding
blue	ENSG00000138336	TET1	0.95	protein_coding
blue	ENSG00000166228	PCBD1	0.34	protein_coding
blue	ENSG00000035403	VCL	0.76	protein_coding
blue	ENSG00000156650	KAT6B	0.8	protein_coding
blue	ENSG00000165637	VDAC2	0.87	protein_coding
blue	ENSG00000138326	RPS24	0.96	protein_coding
blue	ENSG00000178429	RPS3AP5	0.91	processed_pseudogene
blue	ENSG00000148672	GLUD1	0.72	protein_coding
blue	ENSG00000180581	SRP9P1	0.44	processed_pseudogene
blue	ENSG00000138180	CEP55	0.59	protein_coding
blue	ENSG00000119977	TCTN3	0.22	protein_coding
blue	ENSG00000236552	RPL13AP5	0.96	processed_pseudogene
blue	ENSG00000181274	FRAT2	0.24	protein_coding
blue	ENSG00000107554	DNMBP	0.88	protein_coding
blue	ENSG00000107833	NPM3	0.73	protein_coding
blue	ENSG00000077150	NFKB2	0.6	protein_coding
blue	ENSG00000138175	ARL3	0.67	protein_coding
blue	ENSG00000119950	MXI1	0.54	protein_coding
blue	ENSG00000148737	TCF7L2	0.91	protein_coding
blue	ENSG00000165832	TRUB1	0.63	protein_coding
blue	ENSG00000107518	ATRNL1	0.28	protein_coding
blue	ENSG00000165672	PRDX3	0.26	protein_coding
blue	ENSG00000220842	RPL21P16	0.96	processed_pseudogene
blue	ENSG00000066468	FGFR2	0.87	protein_coding
blue	ENSG00000280337	DUX4L25	0.92	unprocessed_pseudogene
blue	ENSG00000274599	DUX4L24	0.91	unprocessed_pseudogene
blue	ENSG00000276964	DUX4L23	0.9	unprocessed_pseudogene
blue	ENSG00000277274	DUX4L22	0.9	unprocessed_pseudogene
blue	ENSG00000275610	DUX4L21	0.88	unprocessed_pseudogene
blue	ENSG00000276164	DUX4L20	0.91	unprocessed_pseudogene
blue	ENSG00000278664	DUX4L10	0.9	unprocessed_pseudogene
blue	ENSG00000278761	DUX4L11	0.92	unprocessed_pseudogene
blue	ENSG00000278790	DUX4L12	0.89	unprocessed_pseudogene
blue	ENSG00000276046	DUX4L13	0.93	unprocessed_pseudogene
blue	ENSG00000276904	DUX4L14	0.9	unprocessed_pseudogene
blue	ENSG00000278641	DUX4L15	0.91	unprocessed_pseudogene
blue	ENSG00000060237	WNK1	0.9	protein_coding
blue	ENSG00000227081	AC005912.1	0.91	processed_pseudogene
blue	ENSG00000111642	CHD4	0.45	protein_coding
blue	ENSG00000111678	C12orf57	0.72	protein_coding
blue	ENSG00000215021	PHB2	0.94	protein_coding
blue	ENSG00000089818	NECAP1	0.9	protein_coding
blue	ENSG00000060138	YBX3	0.91	protein_coding
blue	ENSG00000111276	CDKN1B	0.93	protein_coding
blue	ENSG00000234498	RPL13AP20	0.88	processed_pseudogene
blue	ENSG00000200830	RN7SKP134	0.94	misc_RNA
blue	ENSG00000151491	EPS8	0.69	protein_coding
blue	ENSG00000213235	EEF1A1P16	0.92	processed_pseudogene
blue	ENSG00000111716	LDHB	0.69	protein_coding
blue	ENSG00000139163	ETNK1	0.66	protein_coding
blue	ENSG00000134532	SOX5	0.79	protein_coding
blue	ENSG00000064115	TM7SF3	0.79	protein_coding
blue	ENSG00000133687	TMTC1	0.12	protein_coding
blue	ENSG00000057294	PKP2	0.8	protein_coding
blue	ENSG00000050405	LIMA1	0.86	protein_coding
blue	ENSG00000161813	LARP4	0.79	protein_coding
blue	ENSG00000185432	METTL7A	0.78	protein_coding
blue	ENSG00000123358	NR4A1	0.98	protein_coding
blue	ENSG00000063046	EIF4B	0.96	protein_coding
blue	ENSG00000123349	PFDN5	0.89	protein_coding
blue	ENSG00000185591	SP1	0.91	protein_coding
blue	ENSG00000197111	PCBP2	0.84	protein_coding
blue	ENSG00000135486	HNRNPA1	0.95	protein_coding
blue	ENSG00000161638	ITGA5	0.73	protein_coding
blue	ENSG00000197728	RPS26	0.8	protein_coding
blue	ENSG00000229117	RPL41	0.94	protein_coding
blue	ENSG00000062485	CS	0.88	protein_coding
blue	ENSG00000076108	BAZ2A	0.47	protein_coding
blue	ENSG00000110955	ATP5F1B	0.93	protein_coding
blue	ENSG00000110958	PTGES3	0.9	protein_coding
blue	ENSG00000196531	NACA	0.95	protein_coding
blue	ENSG00000200296	RNU1-83P	0.94	snRNA
blue	ENSG00000139239	RPL14P1	0.91	processed_pseudogene
blue	ENSG00000153179	RASSF3	0.9	protein_coding
blue	ENSG00000149948	HMGA2	0.75	protein_coding
blue	ENSG00000240087	RPSAP12	0.94	processed_pseudogene
blue	ENSG00000127337	YEATS4	0.63	protein_coding
blue	ENSG00000091039	OSBPL8	0.6	protein_coding
blue	ENSG00000186908	ZDHHC17	0.2	protein_coding
blue	ENSG00000058272	PPP1R12A	0.75	protein_coding
blue	ENSG00000133773	CCDC59	0.74	protein_coding
blue	ENSG00000133641	C12orf29	0.63	protein_coding
blue	ENSG00000049130	KITLG	0.85	protein_coding
blue	ENSG00000257195	HNRNPA1P50	0.74	processed_pseudogene
blue	ENSG00000256393	RPL41P5	0.93	processed_pseudogene
blue	ENSG00000139343	SNRPF	0.2	protein_coding
blue	ENSG00000111144	LTA4H	0.78	protein_coding
blue	ENSG00000059758	CDK17	0.73	protein_coding
blue	ENSG00000212443	SNORA53	0.66	snoRNA
blue	ENSG00000120868	APAF1	0.61	protein_coding
blue	ENSG00000213442	RPL18AP3	0.98	processed_pseudogene
blue	ENSG00000136003	ISCU	0.55	protein_coding
blue	ENSG00000186298	PPP1CC	0.85	protein_coding
blue	ENSG00000089248	ERP29	0.74	protein_coding
blue	ENSG00000135148	TRAFD1	0.22	protein_coding
blue	ENSG00000201428	RN7SKP71	0.96	misc_RNA
blue	ENSG00000089009	RPL6	0.95	protein_coding
blue	ENSG00000089220	PEBP1	0.9	protein_coding
blue	ENSG00000240342	RPS2P5	0.96	processed_pseudogene
blue	ENSG00000089157	RPLP0	0.97	protein_coding
blue	ENSG00000111775	COX6A1	0.91	protein_coding
blue	ENSG00000280138	AC027290.2	0.93	TEC
blue	ENSG00000132341	RAN	0.32	protein_coding
blue	ENSG00000233780	HNRNPA1P30	0.75	transcribed_processed_pseudogene
blue	ENSG00000213621	RPSAP54	0.92	processed_pseudogene
blue	ENSG00000226525	RPS7P10	0.93	processed_pseudogene
blue	ENSG00000151846	PABPC3	0.92	protein_coding
blue	ENSG00000122026	RPL21	0.94	protein_coding
blue	ENSG00000186184	POLR1D	0.45	protein_coding
blue	ENSG00000132952	USPL1	0.91	protein_coding
blue	ENSG00000172915	NBEA	0.74	protein_coding
blue	ENSG00000165572	KBTBD6	0.25	protein_coding
blue	ENSG00000214455	RCN1P2	0.67	processed_pseudogene
blue	ENSG00000231607	DLEU2	0.21	antisense
blue	ENSG00000139675	HNRNPA1L2	0.9	protein_coding
blue	ENSG00000136149	RPL13AP25	0.97	processed_pseudogene
blue	ENSG00000201665	RN7SKP6	0.96	misc_RNA
blue	ENSG00000276644	DACH1	0.8	protein_coding
blue	ENSG00000236534	H3F3BP1	0.65	processed_pseudogene
blue	ENSG00000102554	KLF5	0.68	protein_coding
blue	ENSG00000136111	TBC1D4	0.81	protein_coding
blue	ENSG00000214182	PTMAP5	0.82	transcribed_processed_pseudogene
blue	ENSG00000139793	MBNL2	0.88	protein_coding
blue	ENSG00000125249	RAP2A	0.47	protein_coding
blue	ENSG00000201793	RN7SKP9	0.96	misc_RNA
blue	ENSG00000043355	ZIC2	0.58	protein_coding
blue	ENSG00000175198	PCCA	0.68	protein_coding
blue	ENSG00000234354	RPS26P47	0.93	processed_pseudogene
blue	ENSG00000185950	IRS2	0.66	protein_coding
blue	ENSG00000134871	COL4A2	0.75	protein_coding
blue	ENSG00000202347	RNU1-16P	0.96	snRNA
blue	ENSG00000233695	GAS6-AS1	0.93	antisense
blue	ENSG00000165782	PIP4P1	0.74	protein_coding
blue	ENSG00000198805	PNP	0.93	protein_coding
blue	ENSG00000206596	RNU1-27P	0.7	snRNA
blue	ENSG00000206588	RNU1-28P	0.7	snRNA
blue	ENSG00000243824	RPL12P6	0.88	processed_pseudogene
blue	ENSG00000100906	NFKBIA	0.87	protein_coding
blue	ENSG00000174373	RALGAPA1	0.72	protein_coding
blue	ENSG00000185246	PRPF39	0.44	protein_coding
blue	ENSG00000201358	RN7SKP193	0.92	misc_RNA
blue	ENSG00000100485	SOS2	0.37	protein_coding
blue	ENSG00000139926	FRMD6	0.68	protein_coding
blue	ENSG00000087301	TXNDC16	0.88	protein_coding
blue	ENSG00000100519	PSMC6	0.87	protein_coding
blue	ENSG00000100528	CNIH1	0.76	protein_coding
blue	ENSG00000126777	KTN1	0.85	protein_coding
blue	ENSG00000139977	NAA30	0.53	protein_coding
blue	ENSG00000131966	ACTR10	0.43	protein_coding
blue	ENSG00000213598	AL049873.1	0.72	processed_pseudogene
blue	ENSG00000126778	SIX1	0.77	protein_coding
blue	ENSG00000100625	SIX4	0.53	protein_coding
blue	ENSG00000100644	HIF1A	0.84	protein_coding
blue	ENSG00000224861	YBX1P1	0.94	processed_pseudogene
blue	ENSG00000072415	MPP5	0.82	protein_coding
blue	ENSG00000185650	ZFP36L1	0.95	protein_coding
blue	ENSG00000198732	SMOC1	0.71	protein_coding
blue	ENSG00000242071	RPL7AP6	0.96	processed_pseudogene
blue	ENSG00000119669	IRF2BPL	0.92	protein_coding
blue	ENSG00000200312	RN7SKP255	0.96	misc_RNA
blue	ENSG00000213315	AL122020.1	0.83	processed_pseudogene
blue	ENSG00000176438	SYNE3	0.86	protein_coding
blue	ENSG00000232573	RPL3P4	0.91	processed_pseudogene
blue	ENSG00000234648	AL162151.2	0.76	processed_pseudogene
blue	ENSG00000140105	WARS	0.41	protein_coding
blue	ENSG00000241494	AL355032.1	0.87	processed_pseudogene
blue	ENSG00000080824	HSP90AA1	0.92	protein_coding
blue	ENSG00000239224	RN7SL546P	0.9	misc_RNA
blue	ENSG00000182979	MTA1	0.86	protein_coding
blue	ENSG00000225200	AC246787.1	0.96	processed_pseudogene
blue	ENSG00000241061	RPL5P1	0.84	processed_pseudogene
blue	ENSG00000256338	RPL41P2	0.85	processed_pseudogene
blue	ENSG00000225930	LINC02249	0.3	lincRNA
blue	ENSG00000284906	AC091057.6	0.63	protein_coding
blue	ENSG00000134153	EMC7	0.22	protein_coding
blue	ENSG00000259917	HNRNPLP2	0.66	unprocessed_pseudogene
blue	ENSG00000134138	MEIS2	0.94	protein_coding
blue	ENSG00000140319	SRP14	0.88	protein_coding
blue	ENSG00000187446	CHP1	0.41	protein_coding
blue	ENSG00000205871	RPS3AP47	0.88	processed_pseudogene
blue	ENSG00000067369	TP53BP1	0.54	protein_coding
blue	ENSG00000140264	SERF2	0.85	protein_coding
blue	ENSG00000166734	CASC4	0.59	protein_coding
blue	ENSG00000166710	B2M	0.84	protein_coding
blue	ENSG00000213862	AC044787.1	0.97	processed_pseudogene
blue	ENSG00000140262	TCF12	0.92	protein_coding
blue	ENSG00000128923	MINDY2	0.74	protein_coding
blue	ENSG00000234797	RPS3AP6	0.96	processed_pseudogene
blue	ENSG00000074696	HACD3	0.62	protein_coding
blue	ENSG00000174444	RPL4	0.94	protein_coding
blue	ENSG00000137818	RPLP1	0.95	protein_coding
blue	ENSG00000212664	AC064799.1	0.92	processed_pseudogene
blue	ENSG00000156642	NPTN	0.85	protein_coding
blue	ENSG00000179361	ARID3B	0.27	protein_coding
blue	ENSG00000178741	COX5A	0.53	protein_coding
blue	ENSG00000140367	UBE2Q2	0.85	protein_coding
blue	ENSG00000201510	RN7SKP217	0.97	misc_RNA
blue	ENSG00000185787	MORF4L1	0.95	protein_coding
blue	ENSG00000086666	ZFAND6	0.79	protein_coding
blue	ENSG00000183496	MEX3B	0.94	protein_coding
blue	ENSG00000237550	RPL9P9	0.95	transcribed_processed_pseudogene
blue	ENSG00000277741	GOLGA6L17P	0.31	transcribed_unprocessed_pseudogene
blue	ENSG00000182774	RPS17	0.7	protein_coding
blue	ENSG00000184206	GOLGA6L4	0.31	protein_coding
blue	ENSG00000189136	UBE2Q2P1	0.81	transcribed_unprocessed_pseudogene
blue	ENSG00000140612	SEC11A	0.82	protein_coding
blue	ENSG00000198901	PRC1	0.88	protein_coding
blue	ENSG00000185551	NR2F2	0.94	protein_coding
blue	ENSG00000131876	SNRPA1	0.87	protein_coding
blue	ENSG00000161999	JMJD8	0.9	protein_coding
blue	ENSG00000127580	WDR24	0.78	protein_coding
blue	ENSG00000140988	RPS2	0.95	protein_coding
blue	ENSG00000103197	TSC2	0.92	protein_coding
blue	ENSG00000008517	IL32	0.85	protein_coding
blue	ENSG00000200204	RNU1-22P	0.93	snRNA
blue	ENSG00000220793	RPL21P119	0.96	processed_pseudogene
blue	ENSG00000122299	ZC3H7A	0.38	protein_coding
blue	ENSG00000166783	MARF1	0.4	protein_coding
blue	ENSG00000170540	ARL6IP1	0.83	protein_coding
blue	ENSG00000197006	METTL9	0.8	protein_coding
blue	ENSG00000237296	SMG1P1	0.63	transcribed_unprocessed_pseudogene
blue	ENSG00000168488	ATXN2L	0.8	protein_coding
blue	ENSG00000238045	AC009133.1	0.93	antisense
blue	ENSG00000090238	YPEL3	0.91	protein_coding
blue	ENSG00000080603	SRCAP	0.22	protein_coding
blue	ENSG00000099385	BCL7C	0.32	protein_coding
blue	ENSG00000224578	HNRNPA1P48	0.9	protein_coding
blue	ENSG00000070761	CFAP20	0.73	protein_coding
blue	ENSG00000224631	RPS27AP16	0.95	transcribed_processed_pseudogene
blue	ENSG00000102974	CTCF	0.82	protein_coding
blue	ENSG00000132612	VPS4A	0.55	protein_coding
blue	ENSG00000213380	COG8	0.25	protein_coding
blue	ENSG00000034713	GABARAPL2	0.46	protein_coding
blue	ENSG00000230989	HSBP1	0.87	protein_coding
blue	ENSG00000103187	COTL1	0.64	protein_coding
blue	ENSG00000103194	USP10	0.81	protein_coding
blue	ENSG00000131149	GSE1	0.82	protein_coding
blue	ENSG00000131143	COX4I1	0.85	protein_coding
blue	ENSG00000104731	KLHDC4	0.84	protein_coding
blue	ENSG00000167526	RPL13	0.92	protein_coding
blue	ENSG00000260528	FAM157C	0.27	lincRNA
blue	ENSG00000108953	YWHAE	0.95	protein_coding
blue	ENSG00000174231	PRPF8	0.91	protein_coding
blue	ENSG00000108518	PFN1	0.65	protein_coding
blue	ENSG00000091640	SPAG7	0.2	protein_coding
blue	ENSG00000108561	C1QBP	0.67	protein_coding
blue	ENSG00000040633	PHF23	0.65	protein_coding
blue	ENSG00000175826	CTDNEP1	0.69	protein_coding
blue	ENSG00000181222	POLR2A	0.14	protein_coding
blue	ENSG00000161960	EIF4A1	0.96	protein_coding
blue	ENSG00000252835	SCARNA21	0.81	scaRNA
blue	ENSG00000220205	VAMP2	0.89	protein_coding
blue	ENSG00000161970	RPL26	0.89	protein_coding
blue	ENSG00000133026	MYH10	0.93	protein_coding
blue	ENSG00000153976	HS3ST3A1	0.72	protein_coding
blue	ENSG00000125430	HS3ST3B1	0.28	protein_coding
blue	ENSG00000230897	RPS18P12	0.95	processed_pseudogene
blue	ENSG00000175061	LRRC75A-AS1	0.93	processed_transcript
blue	ENSG00000215030	RPL13P12	0.89	processed_pseudogene
blue	ENSG00000189343	RPS2P46	0.97	processed_pseudogene
blue	ENSG00000263266	RPS7P1	0.95	processed_pseudogene
blue	ENSG00000198242	RPL23A	0.91	protein_coding
blue	ENSG00000076604	TRAF4	0.44	protein_coding
blue	ENSG00000271394	RF00100	0.94	misc_RNA
blue	ENSG00000277258	PCGF2	0.72	protein_coding
blue	ENSG00000125691	RPL23	0.99	protein_coding
blue	ENSG00000108298	RPL19	0.97	protein_coding
blue	ENSG00000173812	EIF1	0.87	protein_coding
blue	ENSG00000178502	KLHL11	0.92	protein_coding
blue	ENSG00000131473	ACLY	0.88	protein_coding
blue	ENSG00000068137	PLEKHH3	0.85	protein_coding
blue	ENSG00000131469	RPL27	0.96	protein_coding
blue	ENSG00000274585	RNU2-1	0.91	snRNA
blue	ENSG00000275616	RF00004	0.91	snRNA
blue	ENSG00000273709	RF00004	0.91	snRNA
blue	ENSG00000274432	RF00004	0.91	snRNA
blue	ENSG00000278048	RF00004	0.91	snRNA
blue	ENSG00000276596	RF00004	0.91	snRNA
blue	ENSG00000277903	RF00004	0.91	snRNA
blue	ENSG00000278774	RF00004	0.91	snRNA
blue	ENSG00000274862	RF00004	0.91	snRNA
blue	ENSG00000274062	RF00004	0.91	snRNA
blue	ENSG00000274452	RF00004	0.9	snRNA
blue	ENSG00000275219	RF00004	0.91	snRNA
blue	ENSG00000278591	RF00004	0.91	snRNA
blue	ENSG00000214425	LRRC37A4P	0.24	transcribed_unprocessed_pseudogene
blue	ENSG00000213326	RPS7P11	0.95	processed_pseudogene
blue	ENSG00000167085	PHB	0.7	protein_coding
blue	ENSG00000011258	MBTD1	0.57	protein_coding
blue	ENSG00000239246	AC008026.1	0.91	processed_pseudogene
blue	ENSG00000198231	DDX42	0.54	protein_coding
blue	ENSG00000108946	PRKAR1A	0.85	protein_coding
blue	ENSG00000200783	RN7SKP180	0.96	misc_RNA
blue	ENSG00000172809	RPL38	0.93	protein_coding
blue	ENSG00000189159	JPT1	0.8	protein_coding
blue	ENSG00000228007	AC011933.1	0.89	processed_pseudogene
blue	ENSG00000132475	H3F3B	0.87	protein_coding
blue	ENSG00000141570	CBX8	0.81	protein_coding
blue	ENSG00000184009	ACTG1	0.84	protein_coding
blue	ENSG00000185359	HGS	0.59	protein_coding
blue	ENSG00000185624	P4HB	0.85	protein_coding
blue	ENSG00000169750	RAC3	0.86	protein_coding
blue	ENSG00000235552	RPL6P27	0.96	transcribed_processed_pseudogene
blue	ENSG00000101745	ANKRD12	0.37	protein_coding
blue	ENSG00000175354	PTPN2	0.49	protein_coding
blue	ENSG00000141447	OSBPL1A	0.3	protein_coding
blue	ENSG00000198795	ZNF521	0.26	protein_coding
blue	ENSG00000170558	CDH2	0.69	protein_coding
blue	ENSG00000046604	DSG2	0.64	protein_coding
blue	ENSG00000153339	TRAPPC8	0.77	protein_coding
blue	ENSG00000215492	HNRNPA1P7	0.9	processed_pseudogene
blue	ENSG00000141431	ASXL3	0.54	protein_coding
blue	ENSG00000166974	MAPRE2	0.9	protein_coding
blue	ENSG00000141429	GALNT1	0.51	protein_coding
blue	ENSG00000141424	SLC39A6	0.55	protein_coding
blue	ENSG00000175886	RPL7AP66	0.94	processed_pseudogene
blue	ENSG00000101665	SMAD7	0.84	protein_coding
blue	ENSG00000141627	DYM	0.2	protein_coding
blue	ENSG00000265681	RPL17	0.98	protein_coding
blue	ENSG00000267322	SNHG22	0.87	antisense
blue	ENSG00000154832	CXXC1	0.64	protein_coding
blue	ENSG00000207154	RNU1-46P	0.95	snRNA
blue	ENSG00000074695	LMAN1	0.73	protein_coding
blue	ENSG00000081913	PHLPP1	0.91	protein_coding
blue	ENSG00000215421	ZNF407	0.54	protein_coding
blue	ENSG00000088832	FKBP1A	0.91	protein_coding
blue	ENSG00000125835	SNRPB	0.79	protein_coding
blue	ENSG00000088854	C20orf194	0.47	protein_coding
blue	ENSG00000101384	JAG1	0.36	protein_coding
blue	ENSG00000202260	RN7SKP69	0.97	misc_RNA
blue	ENSG00000125871	MGME1	0.19	protein_coding
blue	ENSG00000236992	RPL12P12	0.91	processed_pseudogene
blue	ENSG00000214535	RPS15AP1	0.93	processed_pseudogene
blue	ENSG00000227063	RPL41P1	0.88	processed_pseudogene
blue	ENSG00000171456	ASXL1	0.96	protein_coding
blue	ENSG00000078699	CBFA2T2	0.72	protein_coding
blue	ENSG00000101000	PROCR	0.33	protein_coding
blue	ENSG00000125991	ERGIC3	0.85	protein_coding
blue	ENSG00000196756	SNHG17	0.93	processed_transcript
blue	ENSG00000199691	RN7SKP173	0.94	misc_RNA
blue	ENSG00000101447	FAM83D	0.85	protein_coding
blue	ENSG00000132823	OSER1	0.7	protein_coding
blue	ENSG00000166913	YWHAB	0.81	protein_coding
blue	ENSG00000235508	RPS2P7	0.95	processed_pseudogene
blue	ENSG00000124226	RNF114	0.68	protein_coding
blue	ENSG00000185834	RPL12P4	0.9	processed_pseudogene
blue	ENSG00000214541	RPS4XP3	0.88	processed_pseudogene
blue	ENSG00000087460	GNAS	0.97	protein_coding
blue	ENSG00000171858	RPS21	0.93	protein_coding
blue	ENSG00000172270	BSG	0.88	protein_coding
blue	ENSG00000167468	GPX4	0.77	protein_coding
blue	ENSG00000115268	RPS15	0.98	protein_coding
blue	ENSG00000167658	EEF2	0.99	protein_coding
blue	ENSG00000130255	RPL36	0.89	protein_coding
blue	ENSG00000088247	KHSRP	0.88	protein_coding
blue	ENSG00000125733	TRIP10	0.73	protein_coding
blue	ENSG00000099783	HNRNPM	0.72	protein_coding
blue	ENSG00000105376	ICAM5	0.78	protein_coding
blue	ENSG00000129351	ILF3	0.74	protein_coding
blue	ENSG00000142453	CARM1	0.85	protein_coding
blue	ENSG00000130164	LDLR	0.94	protein_coding
blue	ENSG00000130175	PRKCSH	0.94	protein_coding
blue	ENSG00000214223	HNRNPA1P10	0.92	processed_pseudogene
blue	ENSG00000178464	RPL10P16	0.96	processed_pseudogene
blue	ENSG00000104774	MAN2B1	0.61	protein_coding
blue	ENSG00000171223	JUNB	0.94	protein_coding
blue	ENSG00000167815	PRDX2	0.87	protein_coding
blue	ENSG00000160888	IER2	0.94	protein_coding
blue	ENSG00000228887	EEF1DP1	0.85	processed_pseudogene
blue	ENSG00000072062	PRKACA	0.81	protein_coding
blue	ENSG00000132002	DNAJB1	0.98	protein_coding
blue	ENSG00000099797	TECR	0.89	protein_coding
blue	ENSG00000269378	AC022149.1	0.25	processed_pseudogene
blue	ENSG00000011243	AKAP8L	0.69	protein_coding
blue	ENSG00000105640	RPL18A	0.96	protein_coding
blue	ENSG00000130522	JUND	0.98	protein_coding
blue	ENSG00000130511	SSBP4	0.89	protein_coding
blue	ENSG00000221983	UBA52	0.91	protein_coding
blue	ENSG00000105669	COPE	0.37	protein_coding
blue	ENSG00000105671	DDX49	0.54	protein_coding
blue	ENSG00000089639	GMIP	0.36	protein_coding
blue	ENSG00000225178	RPSAP58	0.97	processed_pseudogene
blue	ENSG00000105220	GPI	0.88	protein_coding
blue	ENSG00000283907	AD000090.1	0.88	antisense
blue	ENSG00000126267	COX6B1	0.73	protein_coding
blue	ENSG00000267053	AC012617.1	0.77	lincRNA
blue	ENSG00000178982	EIF3K	0.92	protein_coding
blue	ENSG00000105193	RPS16	0.98	protein_coding
blue	ENSG00000105202	FBL	0.89	protein_coding
blue	ENSG00000105372	RPS19	0.96	protein_coding
blue	ENSG00000105732	ZNF574	0.86	protein_coding
blue	ENSG00000131116	ZNF428	0.53	protein_coding
blue	ENSG00000125746	EML2	0.68	protein_coding
blue	ENSG00000105373	NOP53	0.91	protein_coding
blue	ENSG00000063177	RPL18	0.97	protein_coding
blue	ENSG00000087074	PPP1R15A	0.91	protein_coding
blue	ENSG00000087086	FTL	0.85	protein_coding
blue	ENSG00000177380	PPFIA3	0.54	protein_coding
blue	ENSG00000142541	RPL13A	0.95	protein_coding
blue	ENSG00000142534	RPS11	0.98	protein_coding
blue	ENSG00000243829	AC011495.1	0.89	processed_pseudogene
blue	ENSG00000131408	NR1H2	0.29	protein_coding
blue	ENSG00000105568	PPP2R1A	0.89	protein_coding
blue	ENSG00000088038	CNOT3	0.84	protein_coding
blue	ENSG00000170889	RPS9	0.98	protein_coding
blue	ENSG00000167615	LENG8	0.81	protein_coding
blue	ENSG00000108107	RPL28	0.93	protein_coding
blue	ENSG00000063244	U2AF2	0.86	protein_coding
blue	ENSG00000267523	AC008735.2	0.92	antisense
blue	ENSG00000083845	RPS5	0.97	protein_coding
blue	ENSG00000171574	ZNF584	0.73	protein_coding
blue	ENSG00000249471	ZNF324B	0.52	protein_coding
blue	ENSG00000225840	AC010970.1	0.9	processed_pseudogene
blue	ENSG00000235776	AC000089.1	0.86	processed_pseudogene
blue	ENSG00000099917	MED15	0.68	protein_coding
blue	ENSG00000169184	MN1	0.94	protein_coding
blue	ENSG00000182944	EWSR1	0.89	protein_coding
blue	ENSG00000279159	AC003681.1	0.95	antisense
blue	ENSG00000100105	PATZ1	0.19	protein_coding
blue	ENSG00000241878	PISD	0.51	protein_coding
blue	ENSG00000232346	Z74021.1	0.95	processed_pseudogene
blue	ENSG00000189060	H1F0	0.97	protein_coding
blue	ENSG00000100129	EIF3L	0.96	protein_coding
blue	ENSG00000100316	RPL3	0.96	protein_coding
blue	ENSG00000100380	ST13	0.76	protein_coding
blue	ENSG00000237214	AL080243.2	0.86	processed_pseudogene
blue	ENSG00000198911	SREBF2	0.73	protein_coding
blue	ENSG00000213790	OLA1P1	0.42	processed_pseudogene
blue	ENSG00000100207	TCF20	0.62	protein_coding
blue	ENSG00000202058	RN7SKP80	0.98	misc_RNA
blue	ENSG00000100300	TSPO	0.51	protein_coding
blue	ENSG00000275993	SIK1B	0.92	protein_coding
blue	ENSG00000280800	FP671120.3	0.87	lincRNA
blue	ENSG00000280614	FP236383.2	0.87	lincRNA
blue	ENSG00000281181	FP236383.3	0.86	lincRNA
blue	ENSG00000239023	RNU1-98P	0.93	snRNA
blue	ENSG00000280594	BTG3-AS1	0.95	processed_transcript
blue	ENSG00000213885	RPL13AP7	0.94	processed_pseudogene
blue	ENSG00000154719	MRPL39	0.47	protein_coding
blue	ENSG00000142192	APP	0.88	protein_coding
blue	ENSG00000154734	ADAMTS1	0.98	protein_coding
blue	ENSG00000156256	USP16	0.43	protein_coding
blue	ENSG00000156261	CCT8	0.81	protein_coding
blue	ENSG00000142168	SOD1	0.94	protein_coding
blue	ENSG00000182670	TTC3	0.85	protein_coding
blue	ENSG00000142178	SIK1	0.92	protein_coding
blue	ENSG00000160223	ICOSLG	0.75	protein_coding
green	ENSG00000067606	PRKCZ	0.27	protein_coding
green	ENSG00000116251	RPL22	0.93	protein_coding
green	ENSG00000162413	KLHL21	0.93	protein_coding
green	ENSG00000142599	RERE	0.85	protein_coding
green	ENSG00000065526	SPEN	0.83	protein_coding
green	ENSG00000077549	CAPZB	0.9	protein_coding
green	ENSG00000183726	TMEM50A	0.75	protein_coding
green	ENSG00000117713	ARID1A	0.93	protein_coding
green	ENSG00000060642	PIGV	0.88	protein_coding
green	ENSG00000225159	NPM1P39	0.86	processed_pseudogene
green	ENSG00000126705	AHDC1	0.81	protein_coding
green	ENSG00000158161	EYA3	0.79	protein_coding
green	ENSG00000197989	SNHG12	0.94	antisense
green	ENSG00000198492	YTHDF2	0.66	protein_coding
green	ENSG00000184007	PTP4A2	0.89	protein_coding
green	ENSG00000116478	HDAC1	0.96	protein_coding
green	ENSG00000116560	SFPQ	0.71	protein_coding
green	ENSG00000198815	FOXJ3	0.95	protein_coding
green	ENSG00000117395	EBNA1BP2	0.21	protein_coding
green	ENSG00000117410	ATP6V0B	0.76	protein_coding
green	ENSG00000123091	RNF11	0.81	protein_coding
green	ENSG00000085840	ORC1	0.49	protein_coding
green	ENSG00000134744	TUT4	0.96	protein_coding
green	ENSG00000116171	SCP2	0.79	protein_coding
green	ENSG00000162607	USP1	0.5	protein_coding
green	ENSG00000185483	ROR1	0.66	protein_coding
green	ENSG00000116678	LEPR	0.78	protein_coding
green	ENSG00000198160	MIER1	0.89	protein_coding
green	ENSG00000116717	GADD45A	0.91	protein_coding
green	ENSG00000118454	ANKRD13C	0.93	protein_coding
green	ENSG00000137955	RABGGTB	0.87	protein_coding
green	ENSG00000077254	USP33	0.72	protein_coding
green	ENSG00000117155	SSX2IP	0.14	protein_coding
green	ENSG00000142867	BCL10	0.85	protein_coding
green	ENSG00000142871	CYR61	0.99	protein_coding
green	ENSG00000143013	LMO4	0.45	protein_coding
green	ENSG00000122483	CCDC18	0.24	protein_coding
green	ENSG00000117528	ABCD3	0.82	protein_coding
green	ENSG00000079335	CDC14A	0.81	protein_coding
green	ENSG00000121957	GPSM2	0.77	protein_coding
green	ENSG00000224699	LAMTOR5-AS1	0.69	processed_transcript
green	ENSG00000134255	CEPT1	0.89	protein_coding
green	ENSG00000198799	LRIG2	0.51	protein_coding
green	ENSG00000081019	RSBN1	0.95	protein_coding
green	ENSG00000163349	HIPK1	0.95	protein_coding
green	ENSG00000052723	SIKE1	0.77	protein_coding
green	ENSG00000198162	MAN1A2	0.94	protein_coding
green	ENSG00000116874	WARS2	0.25	protein_coding
green	ENSG00000188610	FAM72B	0.97	protein_coding
green	ENSG00000263513	FAM72C	0.96	protein_coding
green	ENSG00000215784	FAM72D	0.96	protein_coding
green	ENSG00000131791	PRKAB2	0.93	protein_coding
green	ENSG00000180867	PDIA3P1	0.9	processed_pseudogene
green	ENSG00000277452	RN7SL473P	0.95	misc_RNA
green	ENSG00000143398	PIP5K1A	0.76	protein_coding
green	ENSG00000143367	TUFT1	0.93	protein_coding
green	ENSG00000143376	SNX27	0.83	protein_coding
green	ENSG00000143621	ILF2	0.82	protein_coding
green	ENSG00000143554	SLC27A3	0.56	protein_coding
green	ENSG00000143614	GATAD2B	0.93	protein_coding
green	ENSG00000143612	C1orf43	0.71	protein_coding
green	ENSG00000173207	CKS1B	0.76	protein_coding
green	ENSG00000160685	ZBTB7B	0.84	protein_coding
green	ENSG00000116521	SCAMP3	0.78	protein_coding
green	ENSG00000160753	RUSC1	0.39	protein_coding
green	ENSG00000116539	ASH1L	0.95	protein_coding
green	ENSG00000163374	YY1AP1	0.92	protein_coding
green	ENSG00000116584	ARHGEF2	0.74	protein_coding
green	ENSG00000143321	HDGF	0.94	protein_coding
green	ENSG00000122218	COPA	0.56	protein_coding
green	ENSG00000143256	PFDN2	0.86	protein_coding
green	ENSG00000081721	DUSP12	0.72	protein_coding
green	ENSG00000143155	TIPRL	0.95	protein_coding
green	ENSG00000117479	SLC19A2	0.82	protein_coding
green	ENSG00000094975	SUCO	0.78	protein_coding
green	ENSG00000120334	CENPL	0.82	protein_coding
green	ENSG00000152061	RABGAP1L	0.83	protein_coding
green	ENSG00000264916	RN7SL230P	0.9	misc_RNA
green	ENSG00000143333	RGS16	0.9	protein_coding
green	ENSG00000121486	TRMT1L	0.24	protein_coding
green	ENSG00000159346	ADIPOR1	0.73	protein_coding
green	ENSG00000163444	TMEM183A	0.81	protein_coding
green	ENSG00000143850	PLEKHA6	0.76	protein_coding
green	ENSG00000158615	PPP1R15B	0.88	protein_coding
green	ENSG00000196550	FAM72A	0.95	protein_coding
green	ENSG00000066027	PPP2R5A	0.65	protein_coding
green	ENSG00000117691	NENF	0.7	protein_coding
green	ENSG00000162769	FLVCR1	0.62	protein_coding
green	ENSG00000136628	EPRS	0.81	protein_coding
green	ENSG00000162819	BROX	0.71	protein_coding
green	ENSG00000143514	TP53BP2	0.86	protein_coding
green	ENSG00000182827	ACBD3	0.85	protein_coding
green	ENSG00000143761	ARF1	0.98	protein_coding
green	ENSG00000154429	CCSAP	0.51	protein_coding
green	ENSG00000143641	GALNT2	0.44	protein_coding
green	ENSG00000143633	C1orf131	0.77	protein_coding
green	ENSG00000143702	CEP170	0.95	protein_coding
green	ENSG00000162852	CNST	0.85	protein_coding
green	ENSG00000196418	ZNF124	0.25	protein_coding
green	ENSG00000151694	ADAM17	0.61	protein_coding
green	ENSG00000134308	YWHAQ	0.9	protein_coding
green	ENSG00000143870	PDIA6	0.92	protein_coding
green	ENSG00000068697	LAPTM4A	0.89	protein_coding
green	ENSG00000115128	SF3B6	0.69	protein_coding
green	ENSG00000084676	NCOA1	0.74	protein_coding
green	ENSG00000084754	HADHA	0.94	protein_coding
green	ENSG00000115241	PPM1G	0.8	protein_coding
green	ENSG00000115825	PRKD3	0.89	protein_coding
green	ENSG00000119787	ATL2	0.85	protein_coding
green	ENSG00000143891	GALM	0.85	protein_coding
green	ENSG00000011566	MAP4K3	0.46	protein_coding
green	ENSG00000115944	COX7A2L	0.68	protein_coding
green	ENSG00000236824	BCYRN1	0.95	scRNA
green	ENSG00000170802	FOXN2	0.93	protein_coding
green	ENSG00000115306	SPTBN1	0.89	protein_coding
green	ENSG00000163001	CFAP36	0.29	protein_coding
green	ENSG00000115504	EHBP1	0.9	protein_coding
green	ENSG00000119844	AFTPH	0.89	protein_coding
green	ENSG00000138069	RAB1A	0.94	protein_coding
green	ENSG00000172974	AC007318.1	0.93	processed_pseudogene
green	ENSG00000221823	PPP3R1	0.79	protein_coding
green	ENSG00000087338	GMCL1	0.59	protein_coding
green	ENSG00000135624	CCT7	0.6	protein_coding
green	ENSG00000163541	SUCLG1	0.79	protein_coding
green	ENSG00000152284	TCF7L1	0.37	protein_coding
green	ENSG00000144029	MRPS5	0.72	protein_coding
green	ENSG00000121152	NCAPH	0.42	protein_coding
green	ENSG00000168758	SEMA4C	0.36	protein_coding
green	ENSG00000163162	RNF149	0.39	protein_coding
green	ENSG00000231536	AC226101.1	0.73	antisense
green	ENSG00000188177	ZC3H6	0.51	protein_coding
green	ENSG00000136682	CBWD2	0.33	protein_coding
green	ENSG00000226479	TMEM185B	0.11	protein_coding
green	ENSG00000144233	AMMECR1L	0.74	protein_coding
green	ENSG00000136699	SMPD4	0.49	protein_coding
green	ENSG00000082258	CCNT2	0.82	protein_coding
green	ENSG00000121989	ACVR2A	0.92	protein_coding
green	ENSG00000172292	CERS6	0.9	protein_coding
green	ENSG00000152256	PDK1	0.92	protein_coding
green	ENSG00000172845	SP3	0.87	protein_coding
green	ENSG00000154518	ATP5MC3	0.67	protein_coding
green	ENSG00000128714	HOXD13	0.71	protein_coding
green	ENSG00000065548	ZC3H15	0.83	protein_coding
green	ENSG00000138386	NAB1	0.83	protein_coding
green	ENSG00000115524	SF3B1	0.96	protein_coding
green	ENSG00000013441	CLK1	0.92	protein_coding
green	ENSG00000116030	SUMO1	0.58	protein_coding
green	ENSG00000055044	NOP58	0.83	protein_coding
green	ENSG00000138375	SMARCAL1	0.25	protein_coding
green	ENSG00000123983	ACSL3	0.83	protein_coding
green	ENSG00000135900	MRPL44	0.85	protein_coding
green	ENSG00000036257	CUL3	0.94	protein_coding
green	ENSG00000252010	SCARNA5	0.75	scaRNA
green	ENSG00000176946	THAP4	0.56	protein_coding
green	ENSG00000156983	BRPF1	0.57	protein_coding
green	ENSG00000144560	VGLL4	0.78	protein_coding
green	ENSG00000131375	CAPN7	0.77	protein_coding
green	ENSG00000263740	RN7SL4P	0.98	misc_RNA
green	ENSG00000154822	PLCL2	0.97	protein_coding
green	ENSG00000091317	CMTM6	0.59	protein_coding
green	ENSG00000144635	DYNC1LI1	0.92	protein_coding
green	ENSG00000182973	CNOT10	0.34	protein_coding
green	ENSG00000170248	PDCD6IP	0.71	protein_coding
green	ENSG00000093167	LRRFIP2	0.62	protein_coding
green	ENSG00000114742	WDR48	0.94	protein_coding
green	ENSG00000182606	TRAK1	0.52	protein_coding
green	ENSG00000144647	POMGNT2	0.53	protein_coding
green	ENSG00000181555	SETD2	0.97	protein_coding
green	ENSG00000213672	NCKIPSD	0.29	protein_coding
green	ENSG00000114302	PRKAR2A	0.36	protein_coding
green	ENSG00000068028	RASSF1	0.68	protein_coding
green	ENSG00000114904	NEK4	0.74	protein_coding
green	ENSG00000163932	PRKCD	0.69	protein_coding
green	ENSG00000168374	ARF4	0.58	protein_coding
green	ENSG00000163681	SLMAP	0.94	protein_coding
green	ENSG00000144746	ARL6IP5	0.94	protein_coding
green	ENSG00000163602	RYBP	0.93	protein_coding
green	ENSG00000163605	PPP4R2	0.95	protein_coding
green	ENSG00000036054	TBC1D23	0.86	protein_coding
green	ENSG00000182504	CEP97	0.68	protein_coding
green	ENSG00000144848	ATG3	0.68	protein_coding
green	ENSG00000114573	ATP6V1A	0.97	protein_coding
green	ENSG00000073111	MCM2	0.96	protein_coding
green	ENSG00000169714	CNBP	0.92	protein_coding
green	ENSG00000239437	RN7SL752P	0.99	misc_RNA
green	ENSG00000138246	DNAJC13	0.13	protein_coding
green	ENSG00000114019	AMOTL2	0.92	protein_coding
green	ENSG00000174579	MSL2	0.97	protein_coding
green	ENSG00000168917	SLC35G2	0.92	protein_coding
green	ENSG00000158092	NCK1	0.8	protein_coding
green	ENSG00000071794	HLTF	0.83	protein_coding
green	ENSG00000082996	RNF13	0.9	protein_coding
green	ENSG00000152601	MBNL1	0.94	protein_coding
green	ENSG00000240489	SETP14	0.89	processed_pseudogene
green	ENSG00000163659	TIPARP	0.96	protein_coding
green	ENSG00000238741	SCARNA7	0.92	scaRNA
green	ENSG00000213178	RPL22P1	0.96	processed_pseudogene
green	ENSG00000085274	MYNN	0.78	protein_coding
green	ENSG00000177565	TBL1XR1	0.77	protein_coding
green	ENSG00000114416	FXR1	0.95	protein_coding
green	ENSG00000114796	KLHL24	0.94	protein_coding
green	ENSG00000174013	FBXO45	0.8	protein_coding
green	ENSG00000250321	AC079140.2	0.78	processed_pseudogene
green	ENSG00000013810	TACC3	0.67	protein_coding
green	ENSG00000185049	NELFA	0.84	protein_coding
green	ENSG00000063978	RNF4	0.12	protein_coding
green	ENSG00000125386	FAM193A	0.5	protein_coding
green	ENSG00000132405	TBC1D14	0.83	protein_coding
green	ENSG00000169762	TAPT1	0.77	protein_coding
green	ENSG00000168214	RBPJ	0.5	protein_coding
green	ENSG00000078140	UBE2K	0.42	protein_coding
green	ENSG00000226950	DANCR	0.85	processed_transcript
green	ENSG00000145216	FIP1L1	0.89	protein_coding
green	ENSG00000083896	YTHDC1	0.96	protein_coding
green	ENSG00000132466	ANKRD17	0.93	protein_coding
green	ENSG00000244194	RN7SL218P	0.97	misc_RNA
green	ENSG00000138771	SHROOM3	0.36	protein_coding
green	ENSG00000138764	CCNG2	0.69	protein_coding
green	ENSG00000251022	THAP9-AS1	0.91	antisense
green	ENSG00000138663	COPS4	0.92	protein_coding
green	ENSG00000163623	NKX6-1	0.84	protein_coding
green	ENSG00000170502	NUDT9	0.47	protein_coding
green	ENSG00000109320	NFKB1	0.85	protein_coding
green	ENSG00000109332	UBE2D3	0.77	protein_coding
green	ENSG00000138780	GSTCD	0.43	protein_coding
green	ENSG00000138795	LEF1	0.9	protein_coding
green	ENSG00000138802	SEC24B	0.79	protein_coding
green	ENSG00000138658	ZGRF1	0.58	protein_coding
green	ENSG00000154608	CEP170P1	0.93	transcribed_unprocessed_pseudogene
green	ENSG00000145390	USP53	0.92	protein_coding
green	ENSG00000164040	PGRMC2	0.61	protein_coding
green	ENSG00000109381	ELF2	0.8	protein_coding
green	ENSG00000172007	RAB33B	0.92	protein_coding
green	ENSG00000109445	ZNF330	0.9	protein_coding
green	ENSG00000151612	ZNF827	0.22	protein_coding
green	ENSG00000164169	PRMT9	0.6	protein_coding
green	ENSG00000109670	FBXW7	0.94	protein_coding
green	ENSG00000145431	PDGFC	0.4	protein_coding
green	ENSG00000164118	CEP44	0.44	protein_coding
green	ENSG00000056097	ZFR	0.79	protein_coding
green	ENSG00000113407	TARS	0.63	protein_coding
green	ENSG00000039560	RAI14	0.95	protein_coding
green	ENSG00000113460	BRIX1	0.88	protein_coding
green	ENSG00000152620	NADK2	0.69	protein_coding
green	ENSG00000113638	TTC33	0.68	protein_coding
green	ENSG00000145592	RPL37	0.72	protein_coding
green	ENSG00000172262	ZNF131	0.68	protein_coding
green	ENSG00000172239	PAIP1	0.49	protein_coding
green	ENSG00000151883	PARP8	0.71	protein_coding
green	ENSG00000067248	DHX29	0.67	protein_coding
green	ENSG00000134352	IL6ST	0.87	protein_coding
green	ENSG00000068796	KIF2A	0.92	protein_coding
green	ENSG00000153914	SREK1	0.46	protein_coding
green	ENSG00000250138	AC139495.3	0.32	unprocessed_pseudogene
green	ENSG00000196302	AC146944.1	0.28	unprocessed_pseudogene
green	ENSG00000131844	MCCC2	0.64	protein_coding
green	ENSG00000113161	HMGCR	0.9	protein_coding
green	ENSG00000113163	COL4A3BP	0.87	protein_coding
green	ENSG00000171530	TBCA	0.95	protein_coding
green	ENSG00000164329	TENT2	0.86	protein_coding
green	ENSG00000145687	SSBP2	0.8	protein_coding
green	ENSG00000081189	MEF2C	0.95	protein_coding
green	ENSG00000249353	NPM1P27	0.93	processed_pseudogene
green	ENSG00000118985	ELL2	0.83	protein_coding
green	ENSG00000198961	PJA2	0.89	protein_coding
green	ENSG00000145780	FEM1C	0.99	protein_coding
green	ENSG00000177879	AP3S1	0.82	protein_coding
green	ENSG00000197744	PTMAP2	0.84	processed_pseudogene
green	ENSG00000283498	MIR1244-2	0.82	miRNA
green	ENSG00000151292	CSNK1G3	0.62	protein_coding
green	ENSG00000164244	PRRC1	0.88	protein_coding
green	ENSG00000217128	FNIP1	0.6	protein_coding
green	ENSG00000113575	PPP2CA	0.88	protein_coding
green	ENSG00000200959	SNORA74A	0.87	snoRNA
green	ENSG00000131504	DIAPH1	0.98	protein_coding
green	ENSG00000171720	HDAC3	0.87	protein_coding
green	ENSG00000155508	CNOT8	0.53	protein_coding
green	ENSG00000072571	HMMR	0.69	protein_coding
green	ENSG00000181163	NPM1	0.86	protein_coding
green	ENSG00000253683	AC027309.2	0.85	processed_pseudogene
green	ENSG00000113742	CPEB4	0.98	protein_coding
green	ENSG00000113269	RNF130	0.9	protein_coding
green	ENSG00000050748	MAPK9	0.78	protein_coding
green	ENSG00000153046	CDYL	0.92	protein_coding
green	ENSG00000124784	RIOK1	0.86	protein_coding
green	ENSG00000010017	RANBP9	0.93	protein_coding
green	ENSG00000008083	JARID2	0.86	protein_coding
green	ENSG00000111802	TDP2	0.79	protein_coding
green	ENSG00000112312	GMNN	0.73	protein_coding
green	ENSG00000112343	TRIM38	0.58	protein_coding
green	ENSG00000276180	HIST1H4I	0.95	protein_coding
green	ENSG00000096654	ZNF184	0.69	protein_coding
green	ENSG00000204569	PPP1R10	0.59	protein_coding
green	ENSG00000137343	ATAT1	0.87	protein_coding
green	ENSG00000146112	PPP1R18	0.82	protein_coding
green	ENSG00000204387	C6orf48	0.84	protein_coding
green	ENSG00000204305	AGER	0.89	protein_coding
green	ENSG00000204209	DAXX	0.93	protein_coding
[truncated: 6,902 more rows]
