# Supplementary material for: Weighted Correlation Network Analysis Reveals CDK2 as a Regulator of a Ubiquitous Environmental Toxin-Induced Cell-Cycle Arrest
Source: Cells. 2020 Jan 7;9(1):143. doi: 10.3390/cells9010143 (PMC7017252; doi:10.3390/cells9010143)
Supplement: Supplementary file 1 [file cells-09-00143-s001.zip › TableS4.xlsx]

## Sheet: MolAndCellFunctions__blackModul
Module	Categories	Diseases or Functions Annotation	p-value	# Molecules	Molecules
Black	Cell Death and Survival	Cell viability of tumor cell lines	2.05e-06	64	ABL2,AGO2,AGPS,AIMP1,ATF3,ATF6,BCR,BIRC6,BNIP2,BUD23,CDKN1A,CTTN,CUL9,DCK,DHX8,DPH5,DUSP14,ELK1,EPHA2,FBXL2,FEM1B,GALK2,GSK3B,INPP5B,INSR,JAG2,JMJD1C,KLF6,KRAS,MAP2K1,MAP3K1,MAPK8,MAPKAPK2,NEK7,NFE2L2,NUAK1,PBRM1,PFDN1,PIWIL2,PPP1R3F,PREP,PRPF19,PTPN11,RAB5A,RAD18,RICTOR,RNF8,RNMT,RRM2B,SDC1,SEL1L,SF3A1,SF3B3,SHPRH,SIM2,SOD2,STAT5B,TGFBR2,TIMP2,TWISTNB,UBE2I,USP47,WWOX,ZNF91
Black	Cell Death and Survival	Cell survival	1.41e-05	72	ABL2,AGO2,AGPS,AIMP1,ATF3,ATF6,BCR,BIRC6,BNIP2,BUD23,CDKN1A,CSF1,CTTN,CUL9,DCK,DHX8,DPH5,DUSP14,ELK1,EPHA2,ERCC6,FBXL2,FEM1B,GALK2,GAS6,GSK3B,INPP5B,INSR,JAG2,JMJD1C,KLF6,KRAS,MAP2K1,MAP3K1,MAPK8,MAPKAPK2,MVP,NEK7,NFE2L2,NUAK1,PBRM1,PFDN1,PGF,PIWIL2,POLN,PPP1R3F,PREP,PRPF19,PTPN11,RAB5A,RAD18,RAD51C,RICTOR,RNF8,RNMT,RRM2B,SDC1,SEL1L,SEMA4D,SF3A1,SF3B3,SHPRH,SIM2,SOD2,STAT5B,TGFBR2,TIMP2,TWISTNB,U…
Black	Cell Death and Survival	Cell viability	1.41e-05	70	ABL2,AGO2,AGPS,AIMP1,ATF3,ATF6,BCR,BIRC6,BNIP2,BUD23,CDKN1A,CSF1,CTTN,CUL9,DCK,DHX8,DPH5,DUSP14,ELK1,EPHA2,ERCC6,FBXL2,FEM1B,GALK2,GAS6,GSK3B,INPP5B,INSR,JAG2,JMJD1C,KLF6,KRAS,MAP2K1,MAP3K1,MAPK8,MAPKAPK2,MVP,NEK7,NFE2L2,NUAK1,PBRM1,PFDN1,PGF,PIWIL2,PPP1R3F,PREP,PRPF19,PTPN11,RAB5A,RAD18,RICTOR,RNF8,RNMT,RRM2B,SDC1,SEL1L,SEMA4D,SF3A1,SF3B3,SHPRH,SIM2,SOD2,STAT5B,TGFBR2,TIMP2,TWISTNB,UBE2I,USP47,W…
Black	Cell Death and Survival	Necrosis	4.9e-05	108	ABCC4,ABL2,AFAP1,AIMP1,AMOTL1,ATF3,ATF6,ATG12,BCAS2,BCR,BIRC6,BNIP2,BUD23,CABLES1,CDKN1A,COP1,CSF1,CTTN,CUL9,CYFIP2,DCK,DIDO1,DPH5,DUSP4,E2F6,EDA2R,EIF2S2,ELK1,EPHA2,EXOG,FBXL2,GAS6,GGT1,GSDME,GSK3B,HIF1AN,INPP5D,INSR,IRS1,KCNB1,KLB,KLF6,KRAS,LAG3,LTV1,MAP2K1,MAP3K1,MAP3K12,MAPK8,MAPKAPK2,MARCH5,MMP14,MVP,NDEL1,NEK7,NFE2L2,NUAK1,NUP93,OCLN,PAX3,PDE3B,PGF,PHLDA1,PKN2,PRPF19,PTCH1,PTPN11,RAD51C,RAP…
Black	Cell Death and Survival,Organismal Injury and Abnormalities,Renal and Urological Disease	Apoptosis of kidney cell lines	7.25e-05	19	AMOTL1,ATF6,CABLES1,CDKN1A,E2F6,GSK3B,IRS1,KLB,KRAS,MAP2K1,MAP3K1,MAPK8,NFE2L2,PKN2,PTCH1,RASSF5,STK35,TFRC,ZNF622
Black	Cell Death and Survival	Cell death of tumor cell lines	0.000229	88	ABCC4,ABL2,AFAP1,AIMP1,ATF3,ATF6,ATG12,BCAS2,BCR,BIRC6,BNIP2,BUD23,CABLES1,CDKN1A,COP1,CTTN,CUL9,CYFIP2,DCK,DIDO1,DPH5,DUSP4,EDA2R,EIF2S2,ELK1,EPHA2,EXOG,FBXL2,GGT1,GSK3B,INPP5D,INSR,IRS1,KLF6,KRAS,LAG3,LTV1,MAP2K1,MAP3K1,MAP3K12,MAPK8,MAPKAPK2,MARCH5,MMP14,NEK7,NFE2L2,NUAK1,NUP93,OCLN,PAX3,PRPF19,PTPN11,RAD51C,RAP1GDS1,RASSF5,RBM17,RICTOR,RNMT,RRM2B,SAR1A,SCYL3,SDC1,SESN2,SF3A1,SF3B3,SH3GLB1,SIM…
Black	Cell Death and Survival,Embryonic Development	Apoptosis of embryonic cell lines	0.000332	16	AMOTL1,CABLES1,CDKN1A,E2F6,IRS1,KLB,KRAS,MAP3K1,MAPK8,NFE2L2,PKN2,PTCH1,RASSF5,STK35,TFRC,ZNF622
Black	Cell Death and Survival,Organismal Injury and Abnormalities,Renal and Urological Disease	Cell death of kidney cells	0.00038	22	AMOTL1,ATF6,CABLES1,CDKN1A,E2F6,GSK3B,IRS1,KCNB1,KLB,KRAS,MAP2K1,MAP3K1,MAPK8,NDEL1,NFE2L2,PKN2,PTCH1,RASSF5,SOD2,STK35,TFRC,ZNF622
Black	Cell Death and Survival,Organismal Injury and Abnormalities,Renal and Urological Disease	Cell death of kidney cell lines	0.000689	21	AMOTL1,ATF6,CABLES1,CDKN1A,E2F6,GSK3B,IRS1,KCNB1,KLB,KRAS,MAP2K1,MAP3K1,MAPK8,NDEL1,NFE2L2,PKN2,PTCH1,RASSF5,STK35,TFRC,ZNF622
Black	Cell Death and Survival,Organismal Injury and Abnormalities	Apoptosis of epithelial cell lines	0.000946	16	AMOTL1,CABLES1,CDKN1A,E2F6,IRS1,KLB,KRAS,MAP3K1,MAPK8,NFE2L2,PKN2,PTCH1,RASSF5,STK35,TFRC,ZNF622
Black	Cell Death and Survival	Apoptosis	0.00122	95	ABL2,AIMP1,AMOTL1,ATF3,ATF6,ATG12,BCAS2,BCR,BIRC6,BLOC1S2,BNIP2,BUD23,CABLES1,CDKN1A,CSF1,CTTN,CUL9,CYFIP2,DCUN1D3,DDX20,DIDO1,DPH5,DUSP4,E2F6,EDA2R,EPHA2,EXOG,FBXL2,FEM1B,GAS6,GGT1,GSK3B,HIF1AN,IFT57,IKZF3,INPP5D,INSR,IRS1,KLB,KLF6,KLHL20,KPNA1,KRAS,LAG3,LTV1,MAP2K1,MAP3K1,MAP3K12,MAPK8,MARCH5,MMP14,NAA15,NEK7,NFE2L2,NUAK1,OCLN,PAX3,PHLDA1,PKN2,PRPF19,PTCH1,PTPN11,RASSF5,RGS5,RICTOR,RNMT,SAR1A,S…
Black	Cell Death and Survival	Cell viability of colorectal cancer cell lines	0.00257	12	CDKN1A,DHX8,FEM1B,INSR,KRAS,PRPF19,RAD18,RRM2B,SF3A1,SF3B3,SHPRH,TWISTNB
Black	Cell Death and Survival,Embryonic Development	Cell death of embryonic cell lines	0.0027	18	AMOTL1,CABLES1,CDKN1A,E2F6,IRS1,KCNB1,KLB,KRAS,MAP3K1,MAPK8,NDEL1,NFE2L2,PKN2,PTCH1,RASSF5,STK35,TFRC,ZNF622
Black	Cell Death and Survival,Organismal Injury and Abnormalities	Necrosis of epithelial tissue	0.00441	24	AMOTL1,ATF3,CABLES1,CDKN1A,E2F6,EPHA2,GAS6,HIF1AN,IRS1,KCNB1,KLB,KRAS,MAP3K1,MAPK8,NDEL1,NFE2L2,PKN2,PTCH1,RASSF5,RGS5,SOD2,STK35,TFRC,ZNF622
Black	Cell Death and Survival	Cell death of melanoma cell lines	0.00523	17	ABL2,AFAP1,BUD23,CDKN1A,CYFIP2,DIDO1,LAG3,MAP2K1,MAPK8,NUP93,PAX3,SCYL3,SESN2,SF3A1,TNFRSF10D,UBE2Q1,WWOX
Black	Cell Death and Survival,Organismal Injury and Abnormalities	Cell death of epithelial cell lines	0.00545	18	AMOTL1,CABLES1,CDKN1A,E2F6,IRS1,KCNB1,KLB,KRAS,MAP3K1,MAPK8,NDEL1,NFE2L2,PKN2,PTCH1,RASSF5,STK35,TFRC,ZNF622
Black	Cell Death and Survival	Cell viability of cervical cancer cell lines	0.00568	16	AGO2,ATF6,BNIP2,CDKN1A,DUSP14,INPP5B,MAP3K1,NEK7,PFDN1,PPP1R3F,PRPF19,RAD18,RNF8,RNMT,SOD2,TGFBR2
Black	Cell Death and Survival	Survival of hematopoietic cell lines	0.006	5	BCR,CSF1,GSK3B,MAP2K1,PTPN11
Black	Cell Death and Survival,Organismal Injury and Abnormalities	Cell death of epithelial cells	0.00695	20	AMOTL1,CABLES1,CDKN1A,E2F6,EPHA2,IRS1,KCNB1,KLB,KRAS,MAP3K1,MAPK8,NDEL1,NFE2L2,PKN2,PTCH1,RASSF5,SOD2,STK35,TFRC,ZNF622
Black	Cell Death and Survival	Anoikis of pancreatic cancer cell lines	0.0077	2	EPHA2,KRAS
Black	Cell Death and Survival	Survival of bone marrow cell lines	0.0113	2	BCR,CSF1
Black	Cell Death and Survival	Apoptosis of tumor cell lines	0.013	63	ABL2,AIMP1,ATF3,ATF6,BCAS2,BCR,BIRC6,BNIP2,BUD23,CDKN1A,CTTN,CUL9,CYFIP2,DIDO1,DPH5,DUSP4,EDA2R,EPHA2,EXOG,FBXL2,GGT1,GSK3B,INPP5D,INSR,IRS1,KLF6,KRAS,LAG3,LTV1,MAP2K1,MAP3K1,MAP3K12,MAPK8,MARCH5,MMP14,NEK7,NFE2L2,NUAK1,OCLN,PAX3,PRPF19,PTPN11,RASSF5,RICTOR,RNMT,SAR1A,SDC1,SIM2,SNX1,SOD2,SPECC1,STAT5B,STK17A,SUMO1P3,TFRC,TNFRSF10D,TRAF6,TRIM24,TRPC1,UBE2I,UCHL5,URI1,WWOX
Black	Cell Death and Survival	Cell death of leukemia cell lines	0.0165	20	AIMP1,BCR,CDKN1A,EIF2S2,FBXL2,GSK3B,INPP5D,KRAS,MAP2K1,MAP3K1,MAPK8,RASSF5,RICTOR,SAR1A,SNX4,SOD2,STAT5B,TNFRSF10D,YWHAG,ZNF79
Black	Cell Death and Survival,Organismal Injury and Abnormalities,Renal and Urological Disease	Necrosis of nephron	0.0204	2	MAP2K1,SOD2
Black	Cell Death and Survival	Cell viability of lung cancer cell lines	0.0255	9	ATF3,BIRC6,EPHA2,FBXL2,KRAS,NFE2L2,PBRM1,PRPF19,RICTOR
Black	Cell Death and Survival	Apoptosis of bone-marrow-derived monocyte/macrophage precursor cells	0.0286	1	CSF1
Black	Cell Death and Survival,Organismal Injury and Abnormalities,Renal and Urological Disease	Apoptosis of proximal tubule cells	0.0286	1	MAP2K1
Black	RNA Post-Transcriptional Modification	Processing of RNA	8.81e-06	31	BCAS2,BUD23,CDC5L,CELF2,CRNKL1,DDX20,DDX52,DHX8,GTF2H1,INTS9,METTL14,MPHOSPH10,NOP14,POLR2B,PRPF19,RBM17,RNMT,SF3A1,SF3A3,SF3B3,SMNDC1,SNRNP48,UTP11,UTP14A,WDR3,WDR33,WDR36,WDR43,XRN2,ZNF326,ZRSR2
Black	RNA Post-Transcriptional Modification	Processing of rRNA	0.000626	10	BUD23,DDX52,MPHOSPH10,NOP14,UTP11,UTP14A,WDR3,WDR36,WDR43,XRN2
Black	RNA Post-Transcriptional Modification	Splicing of mRNA	0.00393	15	BCAS2,CDC5L,CRNKL1,DHX8,METTL14,POLR2B,PRPF19,RBM17,SF3A1,SF3A3,SF3B3,SMNDC1,SNRNP48,WDR33,ZRSR2
Black	RNA Post-Transcriptional Modification	Processing of mRNA	0.00413	17	BCAS2,CDC5L,CRNKL1,DHX8,GTF2H1,METTL14,POLR2B,PRPF19,RBM17,RNMT,SF3A1,SF3A3,SF3B3,SMNDC1,SNRNP48,WDR33,ZRSR2
Black	Cellular Assembly and Organization,RNA Post-Transcriptional Modification	Formation of spliceosomes	0.00668	3	CRNKL1,PRPF19,ZRSR2
Black	RNA Post-Transcriptional Modification	Splicing of RNA	0.00718	16	BCAS2,CDC5L,CRNKL1,DHX8,METTL14,POLR2B,PRPF19,RBM17,SF3A1,SF3A3,SF3B3,SMNDC1,SNRNP48,WDR33,ZNF326,ZRSR2
Black	Cellular Assembly and Organization,Tissue Development	Formation of membrane tubule	4.21e-05	4	SNX1,SNX18,SNX2,SNX4
Black	Cellular Assembly and Organization	Quantity of pinocytic vesicles	7.41e-05	4	CSF1,KRAS,SNX1,SNX18
Black	Cellular Assembly and Organization	Quantity of vesicles	0.00026	5	CSF1,GSK3B,KRAS,SNX1,SNX18
Black	Cellular Assembly and Organization	Quantity of macropinosomes	0.000745	3	CSF1,SNX1,SNX18
Black	Cellular Assembly and Organization,Cellular Function and Maintenance	Secretion of exosomes	0.0024	3	CTTN,EXPH5,RAB5A
Black	Cellular Assembly and Organization	Sorting of multivesicular bodies	0.0024	3	CHMP3,EXPH5,SNF8
Black	Cellular Assembly and Organization,Cellular Function and Maintenance	Assembly of multivesicular bodies	0.00268	4	CHMP2B,CHMP3,SNF8,VPS37B
Black	Cellular Assembly and Organization,Cellular Function and Maintenance	Organization of nuclear envelope	0.00421	3	NUP93,REEP3,SUN1
Black	Cellular Assembly and Organization,RNA Post-Transcriptional Modification	Formation of spliceosomes	0.00668	3	CRNKL1,PRPF19,ZRSR2
Black	Cellular Assembly and Organization	Formation of autophagic vacuoles	0.00888	4	KRAS,RAB5A,RAB7A,STX12
Black	Cellular Assembly and Organization,Cellular Function and Maintenance	Formation of vesicles	0.0102	7	BIRC6,CHMP2B,CHMP3,MAPK8,SH3GLB1,SNF8,VPS37B
Black	Cell Morphology,Cellular Assembly and Organization	Size of endosomes	0.0113	2	BACE1,RAB5A
Black	Cellular Assembly and Organization,Cellular Function and Maintenance	Organization of nucleus	0.0115	7	BRWD1,CHMP2B,L3MBTL1,NUP93,REEP3,RLF,SUN1
Black	Cellular Assembly and Organization,Cellular Function and Maintenance	Organization of endoplasmic reticulum	0.0138	3	SEC16A,TMCC1,VAPB
Black	Cellular Assembly and Organization,Cellular Function and Maintenance	Movement of endosomes	0.0156	2	NDEL1,RAB5A
Black	Cellular Assembly and Organization,Cellular Function and Maintenance	Organization of cytoplasm	0.0246	43	ABCC4,ACAP2,ALAS1,ASAP1,ATE1,ATRN,AVIL,BRWD1,CHCHD3,CHMP2B,CLIP1,CSF1,CTTN,CUL9,DOCK7,EPHA2,ERCC6,FHDC1,GALK2,GSK3B,INSR,LIMD1,MAP2K1,MBTPS1,MRTFA,MTSS1,NDEL1,PAFAH1B1,PEX14,RAB5A,RFX3,RICTOR,SCLT1,SEC16A,SEMA3E,SEMA4D,STK24,STK35,TMCC1,TMEM11,TRAF6,VAPB,ZRANB1
Black	Cell Morphology,Cellular Assembly and Organization	Morphology of cytoskeleton	0.0248	5	GSK3B,INSR,NEK7,SEMA3E,SUN1
Black	Cellular Assembly and Organization	Transport of Golgi vesicles	0.0257	2	EXOC5,OSBPL2
Black	Cellular Assembly and Organization,DNA Replication, Recombination, and Repair	Formation of nuclear pores	0.0257	2	NUP153,NUP93
Black	Cell Morphology,Cellular Assembly and Organization,Cellular Function and Maintenance	Formation of cellular protrusions	0.0264	21	ABCC4,ACAP2,ASAP1,ATE1,ATRN,AVIL,CSF1,CTTN,DOCK7,EPHA2,FHDC1,GSK3B,INSR,MRTFA,MTSS1,NDEL1,RAB5A,RFX3,SCLT1,SEMA4D,TRAF6
Black	Cellular Assembly and Organization	Transport of endosomes	0.0282	5	CHMP2B,CHMP3,SNF8,SNX18,VPS37B
Black	Cellular Assembly and Organization	Attachment of bud tip	0.0286	1	VAPB
Black	Cellular Assembly and Organization	Aggregation of chromatin	0.0286	1	MAPK8
Black	Protein Degradation,Protein Synthesis	Catabolism of protein	0.000135	33	ARIH1,ASPH,BACE1,CCT5,CDKN1A,CTSH,CYFIP2,DERL2,FBXL2,FBXW2,GGT1,KRAS,MBTPS1,MMP14,NAA15,NEDD4L,PM20D2,PSMC2,PSMD11,RAB7A,RNF8,SDC1,SEC16A,SEL1L,SENP1,SENP6,SF3B3,SNF8,STX12,TRIM24,UBE2I,UBE3A,USP7
Black	Post-Translational Modification,Protein Degradation,Protein Synthesis	Cleavage of protein fragment	0.00393	13	ASPH,BACE1,CTSH,CYFIP2,FBXL2,FBXW2,GGT1,MBTPS1,MMP14,PM20D2,SENP1,SENP6,UBE3A
Black	Post-Translational Modification,Protein Degradation,Protein Synthesis	Hydrolysis of protein	0.00429	13	ASPH,BACE1,CTSH,CYFIP2,FBXL2,FBXW2,GGT1,MBTPS1,MMP14,PM20D2,SDC1,SENP1,UBE3A
Black	Post-Translational Modification,Protein Degradation,Protein Synthesis	Proteolysis	0.0043	14	ASPH,BACE1,CTSH,CYFIP2,FBXL2,FBXW2,GGT1,MBTPS1,MMP14,PM20D2,SDC1,SENP1,SENP6,UBE3A
Black	Post-Translational Modification,Protein Degradation,Protein Synthesis	Hydrolysis of protein fragment	0.00706	12	ASPH,BACE1,CTSH,CYFIP2,FBXL2,FBXW2,GGT1,MBTPS1,MMP14,PM20D2,SENP1,UBE3A
Black	Protein Degradation,Protein Synthesis	Catabolism of protein	0.000135	33	ARIH1,ASPH,BACE1,CCT5,CDKN1A,CTSH,CYFIP2,DERL2,FBXL2,FBXW2,GGT1,KRAS,MBTPS1,MMP14,NAA15,NEDD4L,PM20D2,PSMC2,PSMD11,RAB7A,RNF8,SDC1,SEC16A,SEL1L,SENP1,SENP6,SF3B3,SNF8,STX12,TRIM24,UBE2I,UBE3A,USP7
Black	Post-Translational Modification,Protein Degradation,Protein Synthesis	Cleavage of protein fragment	0.00393	13	ASPH,BACE1,CTSH,CYFIP2,FBXL2,FBXW2,GGT1,MBTPS1,MMP14,PM20D2,SENP1,SENP6,UBE3A
Black	Post-Translational Modification,Protein Degradation,Protein Synthesis	Hydrolysis of protein	0.00429	13	ASPH,BACE1,CTSH,CYFIP2,FBXL2,FBXW2,GGT1,MBTPS1,MMP14,PM20D2,SDC1,SENP1,UBE3A
Black	Post-Translational Modification,Protein Degradation,Protein Synthesis	Proteolysis	0.0043	14	ASPH,BACE1,CTSH,CYFIP2,FBXL2,FBXW2,GGT1,MBTPS1,MMP14,PM20D2,SDC1,SENP1,SENP6,UBE3A
Black	Protein Synthesis	Metabolism of protein	0.0069	48	AGO2,ARIH1,ASPH,BACE1,CCT5,CDKN1A,CNOT1,CSF1,CTSH,CYFIP2,DERL2,DHX36,EIF2S2,FBXL2,FBXW2,GAS6,GATB,GGT1,GSK3B,IRS1,KRAS,MBTPS1,MMP14,MRPL11,MRPL48,MRPS35,NAA15,NEDD4L,PGA4 (includes others),PM20D2,PSMC2,PSMD11,RAB7A,RNF8,SDC1,SEC16A,SEL1L,SENP1,SENP6,SF3B3,SNF8,STX12,TRIM24,TSFM,TSPAN14,UBE2I,UBE3A,USP7
Black	Post-Translational Modification,Protein Degradation,Protein Synthesis	Hydrolysis of protein fragment	0.00706	12	ASPH,BACE1,CTSH,CYFIP2,FBXL2,FBXW2,GGT1,MBTPS1,MMP14,PM20D2,SENP1,UBE3A
Black	Cell Signaling,Post-Translational Modification,Protein Synthesis	Serine phosphorylation of peptide	0.0228	6	GAS6,GSK3B,MAPK8,MAPKAPK2,RICTOR,TGFBR2
Brown	Cellular Assembly and Organization,Cellular Function and Maintenance	Organization of cytoplasm	2.48e-08	92	ABL1,ACTN1,ACTN2,ACTN4,ARAP1,ARF6,ARHGAP12,ARHGAP21,ARHGEF25,ASPM,B4GAT1,BCS1L,BRSK2,CAP1,CAPN2,CDK11B,CDK5RAP3,CEP126,CEP164,CEP290,CIT,CXADR,DDR1,DLG1,DNM1,DUSP9,EMP2,EPB41,ERBB2,ESRRA,FAM161A,FGD1,FIS1,FNBP1L,FSD1,GAA,GAK,HCFC1,HDAC8,HIP1R,HOOK2,IFT81,INTS13,IQGAP1,KNSTRN,LLGL1,MAST3,MATK,MFN2,MID1,MINK1,MTOR,MYO18A,NCDN,NCKAP5L,NEFL,NME1,NUP160,OBSL1,OCRL,ODF2,PAK4,PEX19,PHLDB1,PIAS3,PITPNM1,…
Brown	Cell Morphology,Cellular Assembly and Organization,Cellular Function and Maintenance	Formation of cellular protrusions	2.32e-06	45	ABL1,ACTN2,ACTN4,ARAP1,ARF6,ARHGEF25,B4GAT1,CAP1,CAPN2,CDK11B,CEP126,CEP164,CEP290,CIT,DDR1,ERBB2,FAM161A,FGD1,FNBP1L,HOOK2,IFT81,IQGAP1,MAST3,MATK,MFN2,NCDN,NME1,OBSL1,OCRL,ODF2,PIAS3,PRKCI,PTK7,PTPRM,RABL2B,RHOC,ROBO1,S100A11,SDC3,SLIT2,TCHP,TNIK,TNK2,WDR34,WDR90
Brown	Cellular Assembly and Organization,Cellular Function and Maintenance	Organization of cytoskeleton	5.45e-06	74	ABL1,ACTN1,ACTN2,ACTN4,ARAP1,ARF6,ARHGAP12,ARHGEF25,ASPM,B4GAT1,BRSK2,CAP1,CAPN2,CDK11B,CDK5RAP3,CEP126,CEP164,CEP290,CIT,CXADR,DDR1,DLG1,DUSP9,EMP2,EPB41,ERBB2,FAM161A,FGD1,FNBP1L,FSD1,HDAC8,HIP1R,HOOK2,IFT81,INTS13,IQGAP1,KNSTRN,LLGL1,MAST3,MATK,MFN2,MID1,MINK1,MTOR,NCDN,NCKAP5L,NEFL,NME1,NUP160,OBSL1,OCRL,ODF2,PAK4,PHLDB1,PIAS3,PITPNM1,PPP3CB,PRKCI,PTK7,PTPRF,PTPRM,RABL2B,RHOC,RNF5,ROBO1,RRBP1…
Brown	Cellular Assembly and Organization,Cellular Function and Maintenance	Microtubule dynamics	2.13e-05	58	ABL1,ACTN2,ACTN4,ARAP1,ARF6,ARHGEF25,B4GAT1,CAP1,CAPN2,CDK11B,CDK5RAP3,CEP126,CEP164,CEP290,CIT,DDR1,DUSP9,EPB41,ERBB2,FAM161A,FGD1,FNBP1L,FSD1,HDAC8,HOOK2,IFT81,IQGAP1,MAST3,MATK,MFN2,MID1,NCDN,NCKAP5L,NEFL,NME1,NUP160,OBSL1,OCRL,ODF2,PHLDB1,PIAS3,PITPNM1,PPP3CB,PRKCI,PTK7,PTPRM,RABL2B,RHOC,ROBO1,RRBP1,S100A11,SDC3,SLIT2,TCHP,TNIK,TNK2,WDR34,WDR90
Brown	Cellular Assembly and Organization	Organization of organelle	3.41e-05	39	ACTN1,ANK3,ARAP1,ARF6,ARHGAP12,ARHGAP21,BCS1L,CEP126,DLG1,DNM1,EMP2,EPB41,ESRRA,FIS1,FNBP1L,FSD1,GAA,GAK,HCFC1,HDAC8,HOOK2,MFN2,MYO18A,NEFL,OBSL1,PEX19,POLG2,POLRMT,REEP4,RRBP1,SERP1,SLC25A36,SMARCA4,STOML2,SUV39H1,TFB1M,TIMM50,WASH3P,WASHC4
Brown	Cell Cycle,Cellular Assembly and Organization,DNA Replication, Recombination, and Repair	Segregation of chromosomes	5.59e-05	16	BEX4,CCNB2,DSN1,ERCC2,KNSTRN,MLXIPL,MMS19,NCAPD3,NCAPG,ODF2,PMF1/PMF1-BGLAP,SETDB2,SMARCAD1,SRPK1,ZNF207,ZWINT
Brown	Cell Morphology,Cellular Assembly and Organization,Cellular Function and Maintenance	Formation of cilia	7.02e-05	19	CDK11B,CEP126,CEP164,CEP290,CIT,FAM161A,FNBP1L,HOOK2,IFT81,MAST3,MATK,OCRL,ODF2,PRKCI,PTK7,RABL2B,TCHP,WDR34,WDR90
Brown	Cellular Assembly and Organization,Cellular Function and Maintenance	Organization of mitochondria	0.000131	11	BCS1L,ESRRA,FIS1,HCFC1,MFN2,POLG2,POLRMT,SLC25A36,STOML2,TFB1M,TIMM50
Brown	Cellular Assembly and Organization,Cellular Function and Maintenance	Organization of cytoplasm	2.48e-08	92	ABL1,ACTN1,ACTN2,ACTN4,ARAP1,ARF6,ARHGAP12,ARHGAP21,ARHGEF25,ASPM,B4GAT1,BCS1L,BRSK2,CAP1,CAPN2,CDK11B,CDK5RAP3,CEP126,CEP164,CEP290,CIT,CXADR,DDR1,DLG1,DNM1,DUSP9,EMP2,EPB41,ERBB2,ESRRA,FAM161A,FGD1,FIS1,FNBP1L,FSD1,GAA,GAK,HCFC1,HDAC8,HIP1R,HOOK2,IFT81,INTS13,IQGAP1,KNSTRN,LLGL1,MAST3,MATK,MFN2,MID1,MINK1,MTOR,MYO18A,NCDN,NCKAP5L,NEFL,NME1,NUP160,OBSL1,OCRL,ODF2,PAK4,PEX19,PHLDB1,PIAS3,PITPNM1,…
Brown	Cell Morphology,Cellular Assembly and Organization,Cellular Function and Maintenance	Formation of cellular protrusions	2.32e-06	45	ABL1,ACTN2,ACTN4,ARAP1,ARF6,ARHGEF25,B4GAT1,CAP1,CAPN2,CDK11B,CEP126,CEP164,CEP290,CIT,DDR1,ERBB2,FAM161A,FGD1,FNBP1L,HOOK2,IFT81,IQGAP1,MAST3,MATK,MFN2,NCDN,NME1,OBSL1,OCRL,ODF2,PIAS3,PRKCI,PTK7,PTPRM,RABL2B,RHOC,ROBO1,S100A11,SDC3,SLIT2,TCHP,TNIK,TNK2,WDR34,WDR90
Brown	Cellular Assembly and Organization,Cellular Function and Maintenance	Organization of cytoskeleton	5.45e-06	74	ABL1,ACTN1,ACTN2,ACTN4,ARAP1,ARF6,ARHGAP12,ARHGEF25,ASPM,B4GAT1,BRSK2,CAP1,CAPN2,CDK11B,CDK5RAP3,CEP126,CEP164,CEP290,CIT,CXADR,DDR1,DLG1,DUSP9,EMP2,EPB41,ERBB2,FAM161A,FGD1,FNBP1L,FSD1,HDAC8,HIP1R,HOOK2,IFT81,INTS13,IQGAP1,KNSTRN,LLGL1,MAST3,MATK,MFN2,MID1,MINK1,MTOR,NCDN,NCKAP5L,NEFL,NME1,NUP160,OBSL1,OCRL,ODF2,PAK4,PHLDB1,PIAS3,PITPNM1,PPP3CB,PRKCI,PTK7,PTPRF,PTPRM,RABL2B,RHOC,RNF5,ROBO1,RRBP1…
Brown	Cellular Assembly and Organization,Cellular Function and Maintenance	Microtubule dynamics	2.13e-05	58	ABL1,ACTN2,ACTN4,ARAP1,ARF6,ARHGEF25,B4GAT1,CAP1,CAPN2,CDK11B,CDK5RAP3,CEP126,CEP164,CEP290,CIT,DDR1,DUSP9,EPB41,ERBB2,FAM161A,FGD1,FNBP1L,FSD1,HDAC8,HOOK2,IFT81,IQGAP1,MAST3,MATK,MFN2,MID1,NCDN,NCKAP5L,NEFL,NME1,NUP160,OBSL1,OCRL,ODF2,PHLDB1,PIAS3,PITPNM1,PPP3CB,PRKCI,PTK7,PTPRM,RABL2B,RHOC,ROBO1,RRBP1,S100A11,SDC3,SLIT2,TCHP,TNIK,TNK2,WDR34,WDR90
Brown	Cell Morphology,Cellular Assembly and Organization,Cellular Function and Maintenance	Formation of cilia	7.02e-05	19	CDK11B,CEP126,CEP164,CEP290,CIT,FAM161A,FNBP1L,HOOK2,IFT81,MAST3,MATK,OCRL,ODF2,PRKCI,PTK7,RABL2B,TCHP,WDR34,WDR90
Brown	Cellular Assembly and Organization,Cellular Function and Maintenance	Organization of mitochondria	0.000131	11	BCS1L,ESRRA,FIS1,HCFC1,MFN2,POLG2,POLRMT,SLC25A36,STOML2,TFB1M,TIMM50
Brown	RNA Post-Transcriptional Modification	Processing of RNA	2.59e-07	47	AHCYL1,AKAP17A,CCNH,CDK11B,CHEK2,CPSF7,DDX17,DDX41,DHX16,EFTUD2,EPB41,ERCC2,EXOSC10,EXOSC8,EXOSC9,HCFC1,HNRNPR,HNRNPU,HNRNPUL1,INTS3,INTS8,LAS1L,LOC102724159/PWP2,MTREX,NOB1,NOC4L,NUDT21,PCBP1,PIN1,POLR2H,POLR2J,PRPF31,PRPF4B,RBM5,RRP7A,SNRNP35,SNRPD3,SNW1,SRPK1,SRPK2,SRRM1,SRSF11,SRSF9,TBL3,U2SURP,WDR18,ZCRB1
Brown	RNA Post-Transcriptional Modification	Processing of mRNA	4.55e-06	32	AHCYL1,CCNH,CDK11B,CHEK2,CPSF7,DDX17,DDX41,DHX16,EFTUD2,ERCC2,HCFC1,HNRNPR,HNRNPU,HNRNPUL1,MTREX,NUDT21,PCBP1,PIN1,POLR2H,POLR2J,PRPF31,RBM5,SNRNP35,SNRPD3,SNW1,SRPK1,SRPK2,SRRM1,SRSF11,SRSF9,U2SURP,ZCRB1
Brown	RNA Post-Transcriptional Modification	Splicing of RNA	6.88e-06	31	AKAP17A,CHEK2,CPSF7,DDX17,DDX41,DHX16,EFTUD2,EPB41,HCFC1,HNRNPR,HNRNPU,HNRNPUL1,MTREX,NUDT21,PCBP1,PIN1,POLR2H,POLR2J,PRPF31,PRPF4B,RBM5,SNRNP35,SNRPD3,SNW1,SRPK1,SRPK2,SRRM1,SRSF11,SRSF9,U2SURP,ZCRB1
Brown	RNA Post-Transcriptional Modification	Splicing of mRNA	1.86e-05	27	CHEK2,CPSF7,DDX17,DDX41,DHX16,EFTUD2,HCFC1,HNRNPR,HNRNPU,HNRNPUL1,MTREX,NUDT21,PCBP1,PIN1,POLR2H,POLR2J,PRPF31,RBM5,SNRNP35,SNRPD3,SNW1,SRPK2,SRRM1,SRSF11,SRSF9,U2SURP,ZCRB1
Brown	Cell Cycle	G2 phase	3e-07	38	ABL1,ATM,BAX,BRSK1,BRSK2,CCNB2,CDC25C,CDK2,CDK4,CDK5RAP3,CEP131,CEP152,CEP164,CEP290,CHEK2,CSNK1E,DNMT1,DUSP9,E2F4,ERBB2,ERCC1,FANCD2,GSTA4,HRAS,MAP3K11,MAPK12,MLXIPL,MSH5,ODF2,PIN1,PKMYT1,PLK4,RBCK1,RBM5,SRPK2,TONSL,TUBG1,USP11
Brown	Cell Cycle	Cell cycle progression	3.54e-05	72	ABL1,ARRB1,ATM,BAX,BIRC2,CAMK2G,CC2D1A,CCNB2,CDC25C,CDK2,CDK4,CHEK2,CIT,DDX17,DLG1,DNMT1,E2F4,EBF4,EIF4EBP1,ERBB2,FANCA,FGFRL1,GDF11,HCFC1,HDAC8,HIPK2,HMGB1,HNRNPU,HRAS,HSF1,INTS13,IQGAP1,KNL1,KPNB1,LAMTOR1,LRP6,MAPK12,MATK,MEN1,MLLT6,MLXIPL,MSI1,MTOR,MYBBP1A,NCOR1,NME1,OBSL1,OGT,OIP5-AS1,ORC6,PIN1,PKMYT1,PLK4,POLD1,PPP1R13B,PPP2R3B,PPP5C,PRKAG1,PRKCI,RBL1,SCRIB,SETDB2,SIRT2,SLC20A1,SLFN11,SMARCA…
Brown	Cell Cycle	Arrest in G2 phase	5.54e-05	21	ABL1,ATM,BRSK2,CDC25C,CHEK2,DNMT1,DUSP9,E2F4,ERBB2,ERCC1,FANCD2,GSTA4,HRAS,MAP3K11,MAPK12,MLXIPL,MSH5,RBCK1,RBM5,SRPK2,TONSL
Brown	Cell Cycle,Cellular Assembly and Organization,DNA Replication, Recombination, and Repair	Segregation of chromosomes	5.59e-05	16	BEX4,CCNB2,DSN1,ERCC2,KNSTRN,MLXIPL,MMS19,NCAPD3,NCAPG,ODF2,PMF1/PMF1-BGLAP,SETDB2,SMARCAD1,SRPK1,ZNF207,ZWINT
Brown	Cell Cycle	G2/M phase	0.000102	28	ATM,BRSK1,BRSK2,CCNB2,CDC25C,CDK2,CDK5RAP3,CEP131,CEP152,CEP164,CEP290,CHEK2,CSNK1E,DUSP9,ERBB2,ERCC1,FANCD2,GSTA4,MAP3K11,MLXIPL,ODF2,PIN1,PKMYT1,PLK4,RBCK1,RBM5,SRPK2,TUBG1
Brown	Cell Cycle,DNA Replication, Recombination, and Repair	Checkpoint control	0.000175	11	ATM,CCNB2,CDC25C,CHEK2,DCLRE1B,ERCC2,EXO1,FANCD2,HRAS,INTS3,ZWINT
Brown	Cell Cycle	G2 phase of tumor cell lines	0.000451	19	ABL1,ATM,BAX,BRSK2,CDC25C,CDK4,CHEK2,DNMT1,DUSP9,ERBB2,ERCC1,GSTA4,MAP3K11,MAPK12,MLXIPL,PIN1,RBCK1,SRPK2,USP11
Brown	Protein Synthesis	Termination of translation of protein	1.08e-06	17	AURKAIP1,ERAL1,GADD45GIP1,MRPL10,MRPL18,MRPL2,MRPL28,MRPL3,MRPL34,MRPL37,MRPL4,MRPL45,MRPL51,MRPS16,MRPS2,MRPS21,MRPS26
Brown	Protein Synthesis	Elongation of protein	1.26e-06	17	AURKAIP1,ERAL1,GADD45GIP1,MRPL10,MRPL18,MRPL2,MRPL28,MRPL3,MRPL34,MRPL37,MRPL4,MRPL45,MRPL51,MRPS16,MRPS2,MRPS21,MRPS26
Brown	Protein Synthesis	Metabolism of protein	0.000233	80	AMZ2,ARRB1,ATG4B,AURKAIP1,BRSK2,CCNH,CCT3,CHEK2,CSNK1E,DDX6,DNAJC1,ECE1,EIF1AX,EIF4EBP1,EIF5,ERAL1,ERBB2,FLOT1,FLOT2,GADD45GIP1,GGA3,GOLGA7,GOLM1,HCFC1,HDAC8,HIP1R,HIST4H4,HRAS,HSPG2,IGF2BP2,LAMP2,MARCH7,MELTF,MEN1,METAP1,MID1,MRPL10,MRPL18,MRPL2,MRPL28,MRPL3,MRPL34,MRPL37,MRPL4,MRPL45,MRPL51,MRPS16,MRPS2,MRPS21,MRPS26,MTOR,MXRA8,NEDD8,NPEPPS,NUMBL,OGT,PEX19,PIN1,PMPCA,PSMC4,RNF41,RNF5,RRBP1,SIRT…
Greenyellow	Cell Cycle,Renal and Urological System Development and Function	Arrest in G2/M phase of kidney cell lines	0.00214	2	PPM1A,RBBP6
Greenyellow	Cell Cycle,Embryonic Development	Arrest in G2/M phase of embryonic cell lines	0.00214	2	PPM1A,RBBP6
Greenyellow	Cell Cycle,Hair and Skin Development and Function	Arrest in G2/M phase of epithelial cell lines	0.00214	2	PPM1A,RBBP6
Greenyellow	Cell Cycle	Delay in initiation of G1/S phase transition	0.00886	2	CYLD,NCOA3
Greenyellow	Cell Cycle	Exit from mitosis	0.00886	2	CYLD,MAD2L1
Greenyellow	Cell Cycle	Arrest in cell cycle progression	0.0102	8	EIF4E,MAD2L1,MCPH1,MECP2,PPM1A,RUNX1,SETD7,TNC
Greenyellow	Cell Cycle	Delay in G1/S phase transition of prostate cancer cell lines	0.0103	1	NCOA3
Greenyellow	Cell Cycle	Mitotic exit of somatic cells	0.0103	1	MAD2L1
Greenyellow	Cell Cycle	Mitosis of lung cell lines	0.0103	1	MECP2
Greenyellow	Cell Cycle,Embryonic Development	Arrest in cell cycle progression of mesenchymal stem cells	0.0103	1	RUNX1
Greenyellow	Cancer,Cell Cycle,DNA Replication, Recombination, and Repair,Organismal Injury and Abnormalities	Checkpoint control of ovarian cancer cells	0.0103	1	MAD2L1
Greenyellow	Cell Cycle,DNA Replication, Recombination, and Repair	Arrest in spindle checkpoint of oocytes	0.0103	1	MAD2L1
Greenyellow	Cell Cycle,DNA Replication, Recombination, and Repair	Termination of spindle checkpoint of cervical cancer cell lines	0.0103	1	MAD2L1
Greenyellow	Cell Cycle,Hair and Skin Development and Function	Initiation of anaphase of keratinocytes	0.0103	1	MAD2L1
Greenyellow	Cancer,Cell Cycle,Organismal Injury and Abnormalities	Delay in G1/S phase transition of melanoma cells	0.0103	1	CYLD
Greenyellow	Cell Cycle,Reproductive System Development and Function	Arrest in cell cycle progression of oocytes	0.0103	1	MAD2L1
Greenyellow	Cell Cycle,Gene Expression	Binding of NFAT response element	0.0205	1	CD101
Greenyellow	Cell Cycle,Gene Expression	Binding of AML1 binding site	0.0205	1	RUNX1
Greenyellow	Cell Cycle	Arrest in mitosis of fibrosarcoma cell lines	0.0205	1	MAD2L1
Greenyellow	Cell Cycle	Mitotic exit	0.0213	2	CHMP2A,MAD2L1
Greenyellow	Cell Cycle,DNA Replication, Recombination, and Repair	Homologous recombination of cells	0.0295	3	DDA1,MCPH1,NCOA3
Greenyellow	Cell Cycle	Exit from mitosis of cervical cancer cell lines	0.0306	1	CYLD
Greenyellow	Cell Cycle,Respiratory System Development and Function	Entry into S phase of lung cell lines	0.0306	1	NCOA3
Greenyellow	Cell Cycle,Connective Tissue Development and Function	Entry into S phase of fibroblast cell lines	0.0406	1	NCOA3
Greenyellow	Post-Translational Modification	Deubiquitination of protein	0.00225	8	CYLD,INO80D,OTUD7B,PSMB2,PSMD12,PSMD6,USP36,USP8
Greenyellow	Post-Translational Modification	Desumoylation of protein	0.0406	1	SENP2
Greenyellow	Gene Expression	Transcription	0.00333	35	AMH,ATP2B4,BMP6,DDX21,ELP2,FAF1,FOSL2,JMJD6,KAT7,MAPRE3,MAPT,MCPH1,MECP2,NCKAP1,NCOA3,NDUFA13,OTUD7B,PDZD8,PPM1A,PSMB2,PWP1,RBBP6,RPAP2,RRP1B,RRP8,RUNX1,SPTY2D1,SUB1,TEAD3,TLE1,TRIM44,TWNK,UBP1,ZNF148,ZNF804A
Greenyellow	Gene Expression	Transcription of DNA	0.00366	27	ATP2B4,BMP6,DDX21,ELP2,FOSL2,JMJD6,KAT7,MAPRE3,MCPH1,MECP2,NCOA3,NDUFA13,OTUD7B,PPM1A,PWP1,RPAP2,RRP1B,RRP8,RUNX1,SPTY2D1,SUB1,TEAD3,TLE1,TRIM44,TWNK,UBP1,ZNF148
Greenyellow	Gene Expression	Expression of RNA	0.00476	36	AMH,ATP2B4,BMP6,DDX21,EIF4E,EIF4G1,ELP2,FAF1,FOSL2,JMJD6,KAT7,MAPRE3,MAPT,MCPH1,MECP2,NCOA3,NDUFA13,OTUD7B,PDZD8,PPM1A,PWP1,RBBP6,RPAP2,RPS23,RRP1B,RRP8,RUNX1,SPTY2D1,SUB1,TEAD3,TLE1,TRIM44,TWNK,UBP1,ZNF148,ZNF804A
Greenyellow	Gene Expression	Initiation of reverse transcription of RNA	0.0103	1	PDZD8
Greenyellow	Gene Expression	Transcription of RNA	0.0132	30	ATP2B4,BMP6,DDX21,ELP2,FAF1,FOSL2,JMJD6,KAT7,MAPRE3,MCPH1,MECP2,NCOA3,NDUFA13,OTUD7B,PDZD8,PPM1A,PWP1,RBBP6,RPAP2,RRP1B,RRP8,RUNX1,SPTY2D1,SUB1,TEAD3,TLE1,TRIM44,TWNK,UBP1,ZNF148
Greenyellow	Cell Cycle,Gene Expression	Binding of NFAT response element	0.0205	1	CD101
Greenyellow	Cell Cycle,Gene Expression	Binding of AML1 binding site	0.0205	1	RUNX1
Greenyellow	Gene Expression	Transcription of mitochondrial DNA	0.0306	1	TWNK
Greenyellow	Cell Morphology,Cellular Movement	Cell spreading	0.00341	7	CYLD,MAPRE3,MAPT,PEAK1,RAP1B,RUNX1,TNC
Greenyellow	Cell Morphology	Morphology of cellular protrusions	0.00357	3	MAPT,MECP2,TNC
Greenyellow	Cell Morphology,Nervous System Development and Function,Tissue Morphology	Morphology of neurites	0.00886	2	MAPT,MECP2
Greenyellow	Cell Morphology,Cellular Assembly and Organization,Cellular Compromise	Loss of filaments	0.0102	2	MAPT,PSD3
Greenyellow	Cell Morphology,Cellular Assembly and Organization,Cellular Function and Maintenance	Extension of microtentacles	0.0103	1	MAPT
Greenyellow	Cell Morphology,Reproductive System Development and Function	Shape of gonadal cell lines	0.0103	1	MAPT
Greenyellow	Cell Morphology,Cell-To-Cell Signaling and Interaction,Cellular Assembly and Organization,Nervous System Development and Function,Neurological Disease,Tissue Morphology	Loss of synapse	0.0103	1	MAPT
Greenyellow	Cell Morphology,Cellular Assembly and Organization,Cellular Function and Maintenance	Shortening of microtubules	0.0103	1	MAPT
Greenyellow	Cell Morphology,Nervous System Development and Function,Organ Morphology,Organismal Development,Tissue Morphology	Morphology of dorsal root ganglion cells	0.0103	1	MAPT
Greenyellow	Cell Morphology,Cellular Compromise	Multinucleation of somatic cells	0.0103	1	MAD2L1
Greenyellow	Cell Morphology,Cellular Assembly and Organization,Cellular Function and Maintenance,Nervous System Development and Function	Extension of axons	0.0115	2	GOLGA4,MAPT
Greenyellow	Cell Morphology,Cellular Movement	Cell spreading of leukemia cell lines	0.0178	2	RUNX1,TNC
Greenyellow	Cell Morphology	Length of plasma membrane projections	0.0205	1	TNC
Greenyellow	Cell Morphology,Nervous System Development and Function,Neurological Disease,Tissue Morphology	Loss of axons	0.0205	1	MAPT
Greenyellow	Cell Morphology,Cellular Movement,Reproductive System Development and Function	Elongation of gonadal cell lines	0.0205	1	MAPT
Greenyellow	Cell Morphology,Cellular Function and Maintenance,Renal and Urological System Development and Function	Autophagy of kidney cell lines	0.0271	2	MAPT,TBC1D9
Greenyellow	Cell Morphology	Polarity of eye cell lines	0.0306	1	MAPRE3
Greenyellow	Cell Morphology,Cellular Assembly and Organization,Cellular Compromise,Cellular Function and Maintenance	Loss of microtubules	0.0306	1	MAPT
Greenyellow	Cell Morphology,Cellular Assembly and Organization	Size of late endosomes	0.0306	1	RAB9A
Greenyellow	Cell Morphology,Cellular Function and Maintenance,Embryonic Development	Autophagy of embryonic cell lines	0.0313	2	MAPT,TBC1D9
Greenyellow	Cell Morphology,Cellular Movement	Cell spreading of tumor cell lines	0.0321	4	MAPRE3,RAP1B,RUNX1,TNC
Greenyellow	Cell Morphology,Cellular Function and Maintenance,Hair and Skin Development and Function	Autophagy of epithelial cell lines	0.0357	2	MAPT,TBC1D9
Greenyellow	Cardiovascular System Development and Function,Cell Morphology,Cellular Development,Organismal Development,Tissue Development	Sprouting of vascular endothelial cells	0.0404	2	CYLD,TNC
Greenyellow	Cell Morphology,Cellular Compromise	Swelling of mitochondria	0.0406	1	ATP2A1
Greenyellow	Cell Morphology,Cellular Movement	Cell spreading	0.00341	7	CYLD,MAPRE3,MAPT,PEAK1,RAP1B,RUNX1,TNC
Greenyellow	Cellular Assembly and Organization,Cellular Function and Maintenance,Cellular Movement,Nervous System Development and Function	Axonal transport	0.00765	2	MAPT,RAB21
Greenyellow	Cellular Movement	Migratory capacity of thyroid tumor cell lines	0.0103	1	TIMP3
Greenyellow	Cellular Movement	Mobility of hepatoma cell lines	0.0103	1	RAB11FIP4
Greenyellow	Cellular Movement	Delay in initiation of dispersion of gamma H2AX nuclear focus	0.0103	1	EIF4E
Greenyellow	Cell Morphology,Cellular Movement	Cell spreading of leukemia cell lines	0.0178	2	RUNX1,TNC
Greenyellow	Cell Morphology,Cellular Movement,Reproductive System Development and Function	Elongation of gonadal cell lines	0.0205	1	MAPT
Greenyellow	Cellular Movement	Migratory capacity of carcinoma cell lines	0.0306	1	TIMP3
Greenyellow	Cell Morphology,Cellular Movement	Cell spreading of tumor cell lines	0.0321	4	MAPRE3,RAP1B,RUNX1,TNC
Greenyellow	Cellular Assembly and Organization,Cellular Function and Maintenance,Cellular Movement,Nervous System Development and Function	Axonal transport of mitochondria	0.0406	1	MAPT
Greenyellow	Cell-mediated Immune Response,Cellular Movement,Hematological System Development and Function,Immune Cell Trafficking	Transendothelial migration of regulatory T lymphocytes	0.0406	1	AOC3
Greenyellow	Cellular Movement	Mobility of carcinoma cell lines	0.0406	1	RAB11FIP4
Pink	DNA Replication, Recombination, and Repair	Repair of DNA	3.35e-08	31	ARID1B,BAP1,CDK9,COPS6,COPS7A,FUS,G6PD,HIST1H4B,HIST1H4E,HIST1H4J,HIST1H4K,HMGN1,LIG1,MAD2L2,MDC1,MUS81,NEIL1,NFE2L1,PARK7,PGAM1,POLD2,POLE,POLR2E,PRMT6,RAD54L,SLX4,SMARCC2,TMEM161A,WRAP53,XRCC1,XRCC3
Pink	Cell Cycle,Cellular Assembly and Organization,DNA Replication, Recombination, and Repair	Segregation of chromosomes	3.9e-05	12	AURKB,CCNB1,CENPE,CENPT,ECT2,ESPL1,INCENP,MKI67,MUS81,NEK9,SLX4,SPC25
Pink	DNA Replication, Recombination, and Repair	Excision repair	0.000154	12	COPS6,COPS7A,HMGN1,LIG1,NEIL1,NFE2L1,POLD2,POLE,POLR2E,PRMT6,SLX4,XRCC1
Pink	Cellular Assembly and Organization,DNA Replication, Recombination, and Repair	Formation of nucleosomes	0.00021	7	HIST1H3B,HIST1H3F,HIST1H4B,HIST1H4E,HIST1H4J,HIST1H4K,NAP1L4
Pink	Cellular Assembly and Organization,DNA Replication, Recombination, and Repair	Formation of gamma H2AX nuclear focus	0.000325	8	CCNB1,INCENP,MAD2L2,POLE3,RAD54L,RNF40,RUVBL2,TIMELESS
Pink	Cellular Assembly and Organization,DNA Replication, Recombination, and Repair	Formation of nuclear foci	0.000506	9	CCNB1,INCENP,MAD2L2,POLE3,RAD54L,RAD9A,RNF40,RUVBL2,TIMELESS
Pink	Cell Cycle,DNA Replication, Recombination, and Repair	Non-homologous end joining of DNA double strand break site	0.000916	3	ARID1B,FUS,SMARCC2
Pink	Cell Cycle,Cell Morphology,Cellular Assembly and Organization,DNA Replication, Recombination, and Repair	Morphology of chromosomes	0.00102	5	AURKB,CENPE,MUS81,PSRC1,SLX4
Pink	DNA Replication, Recombination, and Repair	Double-stranded DNA break repair	0.00197	11	ARID1B,FUS,G6PD,HIST1H4B,HIST1H4E,HIST1H4J,HIST1H4K,MAD2L2,MDC1,PGAM1,SMARCC2
Pink	Cell Cycle,DNA Replication, Recombination, and Repair	DNA recombination	0.00206	10	COPS7A,MUS81,NDE1,RAD54L,RBMX,RECQL4,RUVBL2,SF3B5,SLX4,XRCC3
Pink	Cell Cycle,DNA Replication, Recombination, and Repair	Homologous recombination	0.00254	8	COPS7A,NDE1,RAD54L,RBMX,RECQL4,RUVBL2,SF3B5,XRCC3
Pink	Cell Cycle,DNA Replication, Recombination, and Repair	Modification of chromatin	0.00258	6	KAT2A,MDC1,RUVBL2,SMARCA1,SMARCC2,SUPT16H
Pink	Cell Cycle,DNA Replication, Recombination, and Repair	Recombination of cells	0.00259	7	COPS7A,MUS81,NDE1,RBMX,RECQL4,RUVBL2,SF3B5
Pink	DNA Replication, Recombination, and Repair	Transcription-coupled nucleotide-excision repair	0.00304	7	COPS6,COPS7A,HMGN1,LIG1,POLD2,POLR2E,XRCC1
Pink	Cell Cycle	Arrest in mitosis of cervical cancer cell lines	6.27e-08	12	BIRC5,CCNB1,CENPB,CENPE,CNTROB,KIF1C,PDLIM7,RIC8A,RMI2,SPC25,STARD9,TUBA1A
Pink	Cell Cycle	Arrest in mitosis	1.81e-07	13	AURKB,BIRC5,CCNB1,CENPB,CENPE,CNTROB,KIF1C,PDLIM7,RIC8A,RMI2,SPC25,STARD9,TUBA1A
Pink	Cell Cycle	Mitosis of cervical cancer cell lines	2.43e-06	14	BIRC5,CCNB1,CDC25B,CENPB,CENPE,CNTROB,HMG20B,KIF1C,PDLIM7,RIC8A,RMI2,SPC25,STARD9,TUBA1A
Pink	Cell Cycle	Mitosis	2.98e-06	29	ARRB2,AURKB,BAP1,BIRC5,CCNB1,CDC25B,CENPB,CENPE,CENPT,CEP250,CNTROB,FGFR1,HAUS5,HMG20B,INCENP,KIF1C,MAD2L2,MAPK3,MKI67,NEK9,PDLIM7,RIC8A,RMI2,SPARC,SPC25,STARD9,TAF6,TFE3,TUBA1A
Pink	Cell Cycle	Mitosis of tumor cell lines	9.63e-06	16	BIRC5,CCNB1,CDC25B,CENPB,CENPE,CNTROB,HMG20B,KIF1C,MAD2L2,PDLIM7,RIC8A,RMI2,SPC25,STARD9,TAF6,TUBA1A
Pink	Cell Cycle	Cell cycle progression	3.33e-05	47	AKAP9,ARRB2,AURKB,BAP1,BIRC5,BOP1,CCNB1,CCNG1,CDC25B,CENPB,CENPE,CENPT,CEP250,CHMP1A,CNTROB,CREG1,FASN,FGFR1,FOXO4,HAUS5,HMG20B,HTRA2,ID3,INCENP,KIF1C,LIG1,MAD2L2,MAPK3,MKI67,MLST8,MUS81,NASP,NEK9,PDLIM7,RAD9A,RIC8A,RMI2,SKP2,SMARCA1,SND1,SPARC,SPC25,STARD9,TAF6,TFE3,TUBA1A,ZNF703
Pink	Cell Cycle,Cellular Assembly and Organization,DNA Replication, Recombination, and Repair	Segregation of chromosomes	3.9e-05	12	AURKB,CCNB1,CENPE,CENPT,ECT2,ESPL1,INCENP,MKI67,MUS81,NEK9,SLX4,SPC25
Pink	Cell Cycle	Interphase	4.43e-05	40	ACIN1,AKAP9,ALMS1,ARHGAP11A,BAP1,BIRC5,CAMKK1,CCNB1,CCNG1,CCP110,CDC25B,CEP250,CREG1,CTNND1,DCTN1,FASN,FGFR1,HAUS5,ID3,KAT2A,LMNB1,MAPK3,MCM4,MUS81,NASP,NDE1,NDRG1,PAF1,POLE,POLE3,RAD9A,SKP2,SLX4,SMARCA1,STX4,TAF6,TUBA1A,TUBB,TXNIP,XRCC1
Pink	Cell Cycle	M phase of bone cancer cell lines	0.000279	4	BIRC5,CDC25B,DCTN1,ECT2
Pink	Cell Cycle	G2 phase	0.000578	20	AKAP9,ALMS1,CCNB1,CCP110,CDC25B,CEP250,DCTN1,FASN,FGFR1,HAUS5,MUS81,NDE1,NDRG1,RAD9A,SLX4,SMARCA1,TAF6,TUBA1A,TUBB,XRCC1
Pink	Cell Cycle	Repair of DNA lesion	0.000855	4	ARID1B,FUS,SLX4,SMARCC2
Pink	Cell Cycle,DNA Replication, Recombination, and Repair	Non-homologous end joining of DNA double strand break site	0.000916	3	ARID1B,FUS,SMARCC2
Pink	Cell Cycle,Cell Morphology,Cellular Assembly and Organization,DNA Replication, Recombination, and Repair	Morphology of chromosomes	0.00102	5	AURKB,CENPE,MUS81,PSRC1,SLX4
Pink	Cell Cycle	Interphase of tumor cell lines	0.00107	26	ACIN1,ARHGAP11A,BAP1,BIRC5,CAMKK1,CCNB1,CCNG1,CDC25B,CREG1,CTNND1,FASN,FGFR1,KAT2A,LMNB1,MAPK3,MUS81,NASP,NDRG1,PAF1,RAD9A,SKP2,SLX4,SMARCA1,STX4,TAF6,XRCC1
Pink	Cell Cycle	Cleavage of cells	0.00119	8	AURKB,BIRC5,CHMP1A,HMG20B,SKP2,TUBA1A,TUBA1B,TUBB
Pink	Cell Cycle	G2/M phase	0.00121	17	AKAP9,ALMS1,CCNB1,CCP110,CDC25B,CEP250,DCTN1,HAUS5,MUS81,NDE1,NDRG1,RAD9A,SLX4,SMARCA1,TUBA1A,TUBB,XRCC1
Pink	Cancer,Cell Cycle,Organismal Injury and Abnormalities	Arrest in G2 phase of cancer cells	0.00203	2	CDC25B,NDRG1
Pink	Cell Cycle	Re-entry into mitosis of tumor cell lines	0.00203	2	CDC25B,HMG20B
Pink	Cell Cycle,DNA Replication, Recombination, and Repair	DNA recombination	0.00206	10	COPS7A,MUS81,NDE1,RAD54L,RBMX,RECQL4,RUVBL2,SF3B5,SLX4,XRCC3
Pink	Cell Cycle	Prometaphase	0.00237	4	BIRC5,DCTN1,ECT2,NEK9
Pink	Cell Cycle	M phase	0.00241	13	AKAP9,AURKB,BIRC5,CCNB1,CCP110,CDC25B,CENPE,CNTROB,DCTN1,ECT2,INF2,MAPK3,NEK9
Pink	Cell Cycle,DNA Replication, Recombination, and Repair	Homologous recombination	0.00254	8	COPS7A,NDE1,RAD54L,RBMX,RECQL4,RUVBL2,SF3B5,XRCC3
Pink	Cell Cycle	Arrest in G2 phase of tumor cell lines	0.00258	10	CCNB1,CDC25B,FASN,FGFR1,MUS81,NDRG1,SLX4,SMARCA1,TAF6,XRCC1
Pink	Cell Cycle,DNA Replication, Recombination, and Repair	Modification of chromatin	0.00258	6	KAT2A,MDC1,RUVBL2,SMARCA1,SMARCC2,SUPT16H
Pink	Cell Cycle,DNA Replication, Recombination, and Repair	Recombination of cells	0.00259	7	COPS7A,MUS81,NDE1,RBMX,RECQL4,RUVBL2,SF3B5
Pink	Cell Cycle	Arrest in G2 phase of cervical cancer cell lines	0.00281	4	CCNB1,CDC25B,MUS81,SLX4
Pink	Gene Expression	Transcription of RNA	9.4e-07	85	AES,AKT2,ARID1B,ARRB2,ATF6B,AURKB,BASP1,BCL11A,BIRC5,CALCOCO1,CAMTA2,CAVIN1,CBX2,CDK9,CGGBP1,CHMP1A,CREB3L4,CREG1,CRTC1,CTDSP1,DEAF1,DGKQ,DVL1,ECT2,FGFR1,FOXD2,FOXO4,FZD5,FZD7,GTF2F1,H2AFZ,HDAC6,HELZ2,HP1BP3,ID3,KAT2A,KIT,LDB1,MAD2L2,MAGED1,MAP2K2,MAPK3,MAPKAPK3,MED12,MED16,MED25,NELFCD,NELFE,NFATC4,NFE2L1,NOC2L,NPDC1,PABPN1,PAF1,PARK7,PBX2,PLEKHG2,POLR2E,PRMT6,PSMC3,PSMC5,PSRC1,RBMX,RING1,RUVBL2…
Pink	Gene Expression	Transcription	2.85e-06	90	AES,AKT2,AP1G2,ARID1B,ARRB2,ATF6B,AURKB,BASP1,BCL11A,BIRC5,CALCOCO1,CAMTA2,CAVIN1,CBX2,CDK9,CGGBP1,CHMP1A,CREB3L4,CREG1,CRTC1,CTDSP1,DEAF1,DGKQ,DVL1,ECT2,FGFR1,FOXD2,FOXO4,FZD5,FZD7,GTF2F1,H2AFZ,HDAC6,HELZ2,HP1BP3,ID3,KAT2A,KIT,LDB1,MAD2L2,MAGED1,MAP2K2,MAPK3,MAPKAPK3,MED12,MED16,MED25,MID1IP1,NELFCD,NELFE,NFATC4,NFE2L1,NOC2L,NPDC1,PABPN1,PAF1,PARK7,PBX2,PLEKHG2,POLR2E,PRMT6,PSMC3,PSMC5,PSRC1,RBM…
Pink	Gene Expression	Expression of RNA	5.53e-06	93	AES,AKT2,ARID1B,ARRB2,ATF6B,AURKB,BASP1,BCL11A,BIRC5,CALCOCO1,CAMTA2,CAVIN1,CBX2,CDK9,CGGBP1,CHMP1A,CREB3L4,CREG1,CRTC1,CTDSP1,DAPK1,DEAF1,DGKQ,DHFR,DHFRP1,DVL1,ECT2,FGFR1,FOXD2,FOXO4,FZD5,FZD7,GTF2F1,H2AFZ,HDAC6,HELZ2,HP1BP3,ID3,KAT2A,KIT,LDB1,MAD2L2,MAGED1,MAP2K2,MAPK3,MAPKAPK3,MED12,MED16,MED25,MRPL23,NELFCD,NELFE,NFATC4,NFE2L1,NOC2L,NPDC1,PABPN1,PAF1,PARK7,PBX2,PLEKHG2,POLR2E,PRMT6,PSMC3,PSMC…
Pink	Gene Expression	Transcription of DNA	9.39e-06	68	AES,ARRB2,ATF6B,AURKB,BASP1,BCL11A,BIRC5,CALCOCO1,CAMTA2,CBX2,CDK9,CGGBP1,CHMP1A,CREB3L4,CREG1,CRTC1,CTDSP1,DEAF1,DGKQ,DVL1,FOXD2,FOXO4,FZD5,FZD7,GTF2F1,H2AFZ,HDAC6,HELZ2,HP1BP3,ID3,KAT2A,LDB1,MAD2L2,MAGED1,MAP2K2,MAPK3,MED12,MED16,MED25,NFATC4,NFE2L1,NOC2L,PAF1,PARK7,PBX2,POLR2E,PRMT6,PSMC3,PSMC5,PSRC1,RBMX,RING1,RUVBL2,SALL2,SLC2A4RG,SMARCA1,SMARCC2,TAF1C,TAF9,TAF9B,TCF25,TFAP2A,TFE3,TIMELESS,W…
Pink	Gene Expression	Activation of DNA endogenous promoter	0.000126	50	AES,ARRB2,ATF6B,AURKB,BCL11A,CAMTA2,CBX2,CDK9,CGGBP1,CREB3L4,CREG1,CRTC1,CTDSP1,DEAF1,DGKQ,DVL1,FOXD2,FOXO4,FZD5,GTF2F1,H2AFZ,HELZ2,KAT2A,LDB1,MAD2L2,MAPK3,MED12,MED16,MED25,NFATC4,NFE2L1,NOC2L,PAF1,PARK7,PBX2,POLR2E,PSMC3,PSMC5,RBMX,RUVBL2,SALL2,SMARCA1,TAF1C,TAF9,TAF9B,TCF25,TFAP2A,TFE3,WBP2,ZMIZ2
Pink	Gene Expression	Initiation of transcription of RNA	0.00108	13	CAVIN1,CDK9,GTF2F1,MAPK3,MED12,MED16,MED25,POLR2E,SUPT16H,TAF1C,TAF6,TAF9,TAF9B
Pink	Cellular Assembly and Organization,Cellular Function and Maintenance	Organization of cytoplasm	1.72e-05	53	AKAP9,ARHGDIA,AURKB,BIRC5,CCDC88A,CCNB1,CDC25B,CDC42EP4,CDK10,CDK9,CENPE,CEP250,CNTROB,COG4,CTNND1,CYTH2,DAPK1,DCTN1,DLC1,DSP,DYNC2H1,ECT2,EPPK1,FUZ,HACE1,HDAC6,IFT140,IFT172,JUP,KCTD17,KIT,LAMB1,LIG1,MAD2L2,MAPK3,MLST8,MSTO1,NDRG1,PANK4,PIK3C2A,PLD2,POU4F1,PSRC1,RHOU,RNF26,SIRT3,SPC25,STK25,TFAP2A,TMED9,TYK2,WASHC1,ZMYM3
Pink	Cell Cycle,Cellular Assembly and Organization,DNA Replication, Recombination, and Repair	Segregation of chromosomes	3.9e-05	12	AURKB,CCNB1,CENPE,CENPT,ECT2,ESPL1,INCENP,MKI67,MUS81,NEK9,SLX4,SPC25
Pink	Cellular Assembly and Organization,Cellular Function and Maintenance	Organization of cytoskeleton	8.52e-05	45	AKAP9,ARHGDIA,AURKB,BIRC5,CCDC88A,CCNB1,CDC25B,CDC42EP4,CDK10,CDK9,CENPE,CEP250,CNTROB,CTNND1,CYTH2,DAPK1,DCTN1,DLC1,DSP,ECT2,EPPK1,FUZ,HDAC6,IFT140,IFT172,JUP,KCTD17,KIT,LAMB1,LIG1,MAD2L2,MAPK3,MLST8,NDRG1,PANK4,PIK3C2A,PLD2,POU4F1,PSRC1,RHOU,SPC25,TFAP2A,TYK2,WASHC1,ZMYM3
Pink	Cellular Assembly and Organization,DNA Replication, Recombination, and Repair	Formation of nucleosomes	0.00021	7	HIST1H3B,HIST1H3F,HIST1H4B,HIST1H4E,HIST1H4J,HIST1H4K,NAP1L4
Pink	Cellular Assembly and Organization,DNA Replication, Recombination, and Repair	Formation of gamma H2AX nuclear focus	0.000325	8	CCNB1,INCENP,MAD2L2,POLE3,RAD54L,RNF40,RUVBL2,TIMELESS
Pink	Cellular Assembly and Organization,DNA Replication, Recombination, and Repair	Formation of nuclear foci	0.000506	9	CCNB1,INCENP,MAD2L2,POLE3,RAD54L,RAD9A,RNF40,RUVBL2,TIMELESS
Pink	Cellular Assembly and Organization	Binding of microsome	0.000689	2	DHCR7,EBP
Pink	Cell Cycle,Cell Morphology,Cellular Assembly and Organization,DNA Replication, Recombination, and Repair	Morphology of chromosomes	0.00102	5	AURKB,CENPE,MUS81,PSRC1,SLX4
Pink	Cellular Assembly and Organization	Organization of organelle	0.00197	22	AGRN,AKAP9,CDC25B,CENPT,CHMP1A,COG4,COL2A1,CTNND1,DSP,DYNC2H1,EPPK1,HACE1,HIST1H3B,HIST1H3F,JUP,MAD2L2,MSTO1,RNF26,SIRT3,SORT1,STK25,TMED9
Pink	Cellular Assembly and Organization	Translocation of microtubule organizing centers	0.00203	2	AKAP9,NDE1
Pink	Cellular Assembly and Organization,Cellular Function and Maintenance	Organization of cytoplasm	1.72e-05	53	AKAP9,ARHGDIA,AURKB,BIRC5,CCDC88A,CCNB1,CDC25B,CDC42EP4,CDK10,CDK9,CENPE,CEP250,CNTROB,COG4,CTNND1,CYTH2,DAPK1,DCTN1,DLC1,DSP,DYNC2H1,ECT2,EPPK1,FUZ,HACE1,HDAC6,IFT140,IFT172,JUP,KCTD17,KIT,LAMB1,LIG1,MAD2L2,MAPK3,MLST8,MSTO1,NDRG1,PANK4,PIK3C2A,PLD2,POU4F1,PSRC1,RHOU,RNF26,SIRT3,SPC25,STK25,TFAP2A,TMED9,TYK2,WASHC1,ZMYM3
Pink	Cellular Assembly and Organization,Cellular Function and Maintenance	Organization of cytoskeleton	8.52e-05	45	AKAP9,ARHGDIA,AURKB,BIRC5,CCDC88A,CCNB1,CDC25B,CDC42EP4,CDK10,CDK9,CENPE,CEP250,CNTROB,CTNND1,CYTH2,DAPK1,DCTN1,DLC1,DSP,ECT2,EPPK1,FUZ,HDAC6,IFT140,IFT172,JUP,KCTD17,KIT,LAMB1,LIG1,MAD2L2,MAPK3,MLST8,NDRG1,PANK4,PIK3C2A,PLD2,POU4F1,PSRC1,RHOU,SPC25,TFAP2A,TYK2,WASHC1,ZMYM3
