# Supplementary material for: Weighted Correlation Network Analysis Reveals CDK2 as a Regulator of a Ubiquitous Environmental Toxin-Induced Cell-Cycle Arrest
Source: Cells. 2020 Jan 7;9(1):143. doi: 10.3390/cells9010143 (PMC7017252; doi:10.3390/cells9010143)
Supplement: Supplementary file 1 [file cells-09-00143-s001.zip › TableS5.xlsx]

## Sheet: UpstreamAnalysis_brownModule
Upstream Regulator	Molecule Type	p-value of overlap	Target molecules in dataset
ERBB2	kinase	1.27e-05	ABL1,ASPM,BRIP1,CCNB2,CDC14B,CDC25C,CDCA4,CDCA7,CDCA7L,CHD1L,ERBB2,GART,GINS2,HEY1,LAMP2,LTBP3,MAPK8IP3,NCAPG,NRBP1,ORC6,POLD1,POLD3,POLDIP2,POLE2,POLG2,POLR2J2/POLR2J3,PRIM1,RAD51AP1,RFC4,TYMS,ZWINT
NUPR1	transcription regulator	0.000292	ALG8,ANK3,ASPM,C1orf112,CCNB2,CCNF,CDC25C,CHTF8,CXADR,DHCR24,DHTKD1,DLG1,DSN1,EXO1,FANCD2,FZD8,GSTA4,HDAC8,ITPR3,KANK2,KNL1,LMAN2L,MAT2A,MEGF9,MSH6,MYO18A,NAA40,NUCKS1,PMPCA,POLE2,PRELID2,PRR12,RFX5,SIGMAR1,SIPA1L2,SPC24,SYNE2,TCTN2,TICRR,TMPO,WDR76
OGA	enzyme	0.000923	ACTN4,ARHGAP29,ARHGEF25,BAX,CDCA4,CDCA7,CDCA7L,CDK2,EFNB2,GDF11,GLUL,HIPK2,HSF1,IL17RD,JAK1,KREMEN1,LRP4,PHKA2,PIAS3,RASA3,TCF19,TSPAN5
E2F4	transcription regulator	0.00115	CALM1 (includes others),CDCA4,CDK2,CHEK2,DDX11,EXOSC8,EXOSC9,HMGB1,POLD1,PPP1R13B,PSAT1,RAD51AP1,RBL1,RFC4,SRPRA,TMPO,TP53INP1
E2F1	transcription regulator	0.00176	ATG4B,CALM1 (includes others),CDCA4,CDK4,DDX11,EXOSC9,FANCD2,HMGB1,MAP3K5,NEDD8,OGT,PPP1R13B,PSAT1,RBL1,RFC4,SIVA1,SRPRA,TP53INP1,TYMS
UFL1	enzyme	0.00217	CDK5RAP3,DDRGK1
NACC1	transcription regulator	0.00217	GADD45GIP1,HMGB1
CST5	other	0.00259	ANK3,AP3D1,ARF6,ARHGAP12,ARHGAP29,BCAP31,CAMK2G,COL12A1,DTNB,ESRRA,HNRNPU,IQGAP2,ITPR3,LOC102724159/PWP2,NUP205,PCBP1,PDLIM5,POLR2J2/POLR2J3,RRP1,S100A11,SEPT3,SRSF9,TBL3,TSPAN5
TRAP1	enzyme	0.00443	COX5B,HIBADH,MAVS,MRPL18,ODF2,TXN2
TGFB1	growth factor	0.00454	ABL1,ASPM,BAX,BRIP1,CCNB2,CDC25C,CDK2,CDK4,CELSR2,DOCK4,FZD8,HEXB,HEY1,ITGAV,LASP1,LTBP3,MAPK8IP3,MLXIPL,NCAPG,NRBP1,POLD1,POLE2,PRIM1,PXN,RAD51AP1,RFC4,ZWINT
CUL4B	other	0.00545	CCNH,CDK2,NME1,TPM3
CIAO2B	other	0.00631	CIAO1,MMS19
PAX2	transcription regulator	0.00631	ERBB2,ITGAV
PPARGC1A	transcription regulator	0.00681	BAX,ESRRA,MFN2,PCK2,TCHP,THRA
ERG	transcription regulator	0.00837	CHTOP,DBN1,DIP2A,GAK,HMGB1,NPAS1,ORC6,PHACTR2,PRKCI,PXN,RASA2,RHOBTB1,SLIT2,TMEM263
PTEN	phosphatase	0.00905	BAX,CCNB2,CDK4,FGFR3,GSS,MTOR,PXN
RABL6	other	0.0104	CDC25C,CDK2,CHEK2,NCAPG,POLD1,POLE2,PRIM1,PTPRM
MITF	transcription regulator	0.0105	CCNF,CENPM,DSN1,FANCA,MMS19,NCAPD3,ORC6,POLD1,POLE2,SNW1,SPC24
NSD2	enzyme	0.0118	BAX,CA2,ERCC1,IGF2BP2,SETDB2
CCNK	kinase	0.0118	FANCD2,FANCI,GABPB2,RFC4,TAF15
DLL4	other	0.0122	EFNB2,EPHB4
SP2	transcription regulator	0.0122	GNAI2,MAT2A
I kappa b kinase	complex	0.0126	FANCA,FANCD2,FANCL
Notch	group	0.0135	CDCA7,HEY1,ID2,NOTCH3,S100A11
RNA polymerase II	complex	0.0175	CCNB2,CHEK2,DDX11,ERBB2,ESRRA,EXOSC8,FANCI,HNRNPU,NBPF10 (includes others),PKMYT1,RAD51AP1,TLN1
CDK12	kinase	0.0198	FANCD2,FANCI
TIP60	complex	0.0198	BAX,RBL1
DCN	other	0.0198	ERBB2,TCHP
MED1	transcription regulator	0.0213	ERBB2,ID2,INSM1,PPP3CB,SEPT6,SMARCA4
E2f	group	0.0232	CDC25C,DDX11,EXOSC8,FANCD2,GINS2,RBL1,TYMS,WDR76
HSF1	transcription regulator	0.0247	BAX,CBX3,CCT3,HSF1,LDHA,MAT2A,MRPL18,NCOR1,RAD51B,STAT6
TP73-AS1	other	0.0287	HMGB1,MOK
SIAH2	transcription regulator	0.0287	CHEK2,NCOR1
IGF2BP1	translation regulator	0.0287	BIRC2,CDC34
PRKCZ	kinase	0.0287	PHGDH,PSAT1
GSK3A	kinase	0.0287	BAX,GSK3A
ADM	other	0.0287	BAX,HRAS
TRIB3	kinase	0.0302	JAK1,PCK2,PSAT1
FGFR1	kinase	0.0302	BAX,FGFR3,GRINA
ATF4	transcription regulator	0.031	PCK2,PHGDH,PSAT1,SLC38A2
TP53	transcription regulator	0.0331	BAX,CCNB2,CDC25C,CDK2,CDK4,CES2,CHEK2,DLG1,DNM2,DNMT1,DSN1,ERCC1,FDXR,GART,GSK3A,HMGB1,HRAS,ID2,LDHA,MAPK12,MSH6,NCAPG,NEDD8,NME1,PHGDH,PHLDA3,POLD1,POLE2,PPP5C,PPT1,PRIM1,PTPN12,RFC4,SCRIB,SIVA1,TAP1,TP53INP1,TRIAP1,USP28
S100A6	transporter	0.0351	EXOSC8,PPP3CB,TMPO,TYMS
CXCR1	G-protein coupled receptor	0.039	BAX,CDK4
MYCBP	transcription regulator	0.039	CDK4,LDHA
SLC29A1	transporter	0.0421	BAX,FDXR,TP53INP1
MAPK1	kinase	0.0425	APBB3,CCNF,DXO,EHD1,ERCC1,EVI5,ITGAV,ITPR2,LAMA4,LGALS3BP,MAST3,MSH5,STAT2,TAP1
Abl1/2	group	0.0466	NME1
EIF2A	translation regulator	0.0466	PCK2
CUZD1	other	0.0466	ID2
PRELID1	other	0.0466	STAT6
TCF7L1	transcription regulator	0.0466	SLC26A2
VTRNA2-1	other	0.0466	BAX
COG7	transporter	0.0466	BET1L
Ku	complex	0.0466	ADH5
ACPP	phosphatase	0.0466	ERBB2
NUAK2	kinase	0.0466	CDK2
ARRB2	other	0.0466	ARRB1
FILIP1L	other	0.0466	HSF1
RBM38	other	0.0466	EPB41
POLDIP2	other	0.0466	POLD1
KMT2B	transcription regulator	0.0466	HOXC6
DIDO1	other	0.0466	ITGAV
UIMC1	other	0.0466	BAX
ERCC3	enzyme	0.0466	CCNH
CDK2AP1	other	0.0466	CDK2
CDH1	other	0.0851	BIRC2,EIF4EBP1,ERBB2,MTOR
CLOCK	transcription regulator	0.441	DHTKD1,GJA1,ITM2C,KANK2,KIAA0100,RSPH3
