# Supplementary material for: Weighted Correlation Network Analysis Reveals CDK2 as a Regulator of a Ubiquitous Environmental Toxin-Induced Cell-Cycle Arrest
Source: Cells. 2020 Jan 7;9(1):143. doi: 10.3390/cells9010143 (PMC7017252; doi:10.3390/cells9010143)
Supplement: Supplementary file 1 [file cells-09-00143-s001.zip › TableS6.xlsx]

## Sheet: Sheet1
Cell_type	source	term_name	term_id	adjusted_p_value	negative_log10_of_adjusted_p_value	term_size	query_size	intersection_size	effective_domain_size
HK-2	TF	Factor: ZF5; motif: GSGCGCGR; match class: 1	TF:M00716_1	3.65386e-69	68.4372	14186	1681	1493	19909
HK-2	TF	Factor: E2F-3:HES-7; motif: NNNSGCGCSNNNNNCRCGYGNN; match class: 1	TF:M08526_1	4.18805e-69	68.378	15126	1681	1549	19909
HK-2	TF	Factor: ZF5; motif: NRNGNGCGCGCWN; match class: 1	TF:M00333_1	4.19623e-58	57.3771	12489	1681	1354	19909
HK-2	TF	Factor: E2F-1:HES-7; motif: GGCRCGTGSYNNWNGGCGCSM; match class: 1	TF:M08525_1	1.20309e-57	56.9197	15423	1681	1546	19909
HK-2	TF	Factor: E2F-1; motif: NGGGCGGGARV; match class: 1	TF:M07206_1	1.33205e-52	51.8755	10897	1681	1220	19909
HK-2	TF	Factor: E2F-1:Elk-1; motif: SGCGCSNNAMCGGAAGT; match class: 1	TF:M08205_1	2.41982e-48	47.6162	10467	1681	1174	19909
HK-2	TF	Factor: Egr-1; motif: GCGCATGCG; match class: 1	TF:M04869_1	1.52909e-47	46.8156	10261	1681	1155	19909
HK-2	TF	Factor: E2F-3; motif: GGCGGGN; match class: 1	TF:M02089_1	1.13652e-46	45.9444	9353	1681	1078	19909
HK-2	TF	Factor: Churchill; motif: CGGGNN; match class: 1	TF:M00986_1	2.46611e-45	44.608	10346	1681	1155	19909
HK-2	TF	Factor: E2F; motif: GGCGSG; match class: 1	TF:M00803_1	2.02557e-44	43.6935	10270	1681	1146	19909
HK-2	TF	Factor: p300; motif: ACNTCCG; match class: 1	TF:M04826_1	6.41223e-44	43.193	15358	1681	1514	19909
HK-2	TF	Factor: E2F-3:TBR2; motif: ANGTGYKANGGCGCSTTNNCRNNT; match class: 1	TF:M08207_1	8.45055e-44	43.0731	15636	1681	1531	19909
HK-2	TF	Factor: E2F-4; motif: NNTTCCCGCCNN; match class: 1	TF:M04823_1	4.78081e-43	42.3205	7887	1681	941	19909
HK-2	TF	Factor: MAZ; motif: GGGMGGGGSSGGGGGGGGGGGG; match class: 1	TF:M09636_1	2.40771e-42	41.6184	14189	1681	1433	19909
HK-2	TF	Factor: E2F-1; motif: WWTGGCGCCAAA; match class: 1	TF:M04515_1	2.99833e-42	41.5231	12234	1681	1292	19909
HK-2	TF	Factor: BEN; motif: CAGCGRNV; match class: 1	TF:M01240_1	4.08191e-39	38.3891	13279	1681	1360	19909
HK-2	TF	Factor: AP-2gamma:Elk-1; motif: NGCCKNRGGSGRCGGAAGTG; match class: 1	TF:M08441_1	4.12846e-37	36.3842	12801	1681	1319	19909
HK-2	TF	Factor: E2F-4; motif: NTTTCSCGCC; match class: 1	TF:M07380_1	2.94837e-36	35.5304	8023	1681	930	19909
HK-2	TF	Factor: E2F-1; motif: TTTGGCGCCAAA; match class: 1	TF:M04516_1	3.29406e-36	35.4823	10234	1681	1116	19909
HK-2	TF	Factor: ETF; motif: CCCCGCCCCYN; match class: 1	TF:M07039_1	1.34869e-35	34.8701	13701	1681	1380	19909
HK-2	TF	Factor: Sp1; motif: NGGGGGCGGGGYN; match class: 1	TF:M00196_1	1.77062e-35	34.7519	5894	1681	735	19909
HK-2	TF	Factor: Sp1; motif: NGGGGCGGGGN; match class: 1	TF:M07395_1	5.09852e-33	32.2926	6332	1681	767	19909
HK-2	TF	Factor: E2F-1:TBR2; motif: NGGTGNNANGGCGCNNTNNCRNNN; match class: 1	TF:M08523_1	9.15708e-32	31.0382	7481	1681	866	19909
HK-2	TF	Factor: Sp1; motif: NNGGGGCGGGGNN; match class: 1	TF:M00932_1	8.07993e-31	30.0926	6018	1681	730	19909
HK-2	TF	Factor: Sp1; motif: CCCCGCCCCN; match class: 1	TF:M00933_1	1.5368e-30	29.8134	5157	1681	648	19909
HK-2	TF	Factor: ETF; motif: GVGGMGG; match class: 1	TF:M00695_1	3.76821e-30	29.4239	7012	1681	818	19909
HK-2	TF	Factor: E2F-4; motif: NGGCGGGAARN; match class: 1	TF:M07084_1	6.73669e-30	29.1716	5446	1681	673	19909
HK-2	TF	Factor: Sp1; motif: GGGGCGGGGC; match class: 1	TF:M00931_1	1.43561e-29	28.843	5876	1681	712	19909
HK-2	TF	Factor: BTEB1; motif: GGGGGCGGGGCNGSGGGNGS; match class: 1	TF:M09723_1	2.27087e-29	28.6438	5960	1681	719	19909
HK-2	TF	Factor: SP2; motif: GNNGGGGGCGGGGSN; match class: 1	TF:M03807_1	9.84597e-29	28.0067	4195	1681	548	19909
HK-2	TF	Factor: GCMa:Erg; motif: ATGCGGGCGGAARKG; match class: 1	TF:M08487_1	1.10103e-26	25.9582	8794	1681	960	19909
HK-2	TF	Factor: AP-2alpha; motif: NGCCYSNNGSN; match class: 1	TF:M01857_1	8.69293e-26	25.0608	4581	1681	575	19909
HK-2	TF	Factor: WT1; motif: CGCCCCCNCN; match class: 1	TF:M02036_1	1.10752e-25	24.9556	5288	1681	642	19909
HK-2	TF	Factor: Kaiso; motif: GCMGGGRGCRGS; match class: 1	TF:M03876_1	3.45925e-25	24.461	9115	1681	981	19909
HK-2	TF	Factor: CHD2; motif: TCTCGCGAG; match class: 1	TF:M04710_1	2.02957e-24	23.6926	11568	1681	1179	19909
HK-2	TF	Factor: Sp2; motif: TGGGCGCGCCCA; match class: 1	TF:M06948_1	2.33409e-24	23.6319	6187	1681	720	19909
HK-2	TF	Factor: E2F-4; motif: GCGGGAAANA; match class: 1	TF:M02090_1	5.54464e-24	23.2561	6380	1681	736	19909
HK-2	TF	Factor: MOVO-B; motif: GNGGGGG; match class: 1	TF:M01104_1	2.62274e-23	22.5812	5584	1681	660	19909
HK-2	TF	Factor: TR4; motif: ACCCCGS; match class: 1	TF:M04934_1	4.46332e-23	22.3503	15576	1681	1473	19909
HK-2	TF	Factor: WT1; motif: GNGGGGGCGGGG; match class: 1	TF:M03893_1	5.99689e-23	22.2221	3966	1681	504	19909
HK-2	TF	Factor: BTEB2; motif: RGGGNGKGGN; match class: 1	TF:M07277_1	3.13931e-22	21.5032	4148	1681	519	19909
HK-2	TF	Factor: SP1; motif: NCCCCKCCCCC; match class: 1	TF:M07226_1	5.65019e-22	21.2479	3903	1681	494	19909
HK-2	TF	Factor: E2F-3:FOXI1; motif: NGACACCGCGCCCAC; match class: 1	TF:M08208_1	1.77704e-21	20.7503	7216	1681	800	19909
HK-2	TF	Factor: Sp2; motif: NYSGCCCCGCCCCCY; match class: 1	TF:M03567_1	4.05619e-21	20.3919	3603	1681	461	19909
HK-2	TF	Factor: TF3C-beta; motif: CCNGGAGGGCTTCCTGGAGGAG; match class: 1	TF:M04863_1	4.71168e-21	20.3268	8557	1681	915	19909
HK-2	TF	Factor: TFAP2A; motif: NGCCCYNNGGGCN; match class: 1	TF:M04148_1	1.15623e-20	19.937	9640	1681	1005	19909
HK-2	TF	Factor: AP-2gamma; motif: GCCYNNGGS; match class: 1	TF:M00470_1	2.53079e-20	19.5967	5606	1681	649	19909
HK-2	TF	Factor: GKLF; motif: NNNRGGNGNGGSN; match class: 1	TF:M07289_1	4.0673e-20	19.3907	10613	1681	1083	19909
HK-2	TF	Factor: RUNX2; motif: NRACCGCAAACCGCAN; match class: 1	TF:M04106_1	2.05899e-19	18.6863	8427	1681	896	19909
HK-2	TF	Factor: GCMa:PEA3; motif: ATRCGGGCGGAAGTR; match class: 1	TF:M08313_1	2.05899e-19	18.6863	9759	1681	1009	19909
HK-2	TF	Factor: Sp1; motif: GGGGCGGGGC; match class: 1	TF:M07063_1	2.05899e-19	18.6863	3491	1681	443	19909
HK-2	TF	Factor: AP-2; motif: MKCCCSCNGGCG; match class: 1	TF:M00189_1	4.34452e-19	18.3621	6039	1681	683	19909
HK-2	TF	Factor: AP-2; motif: SNNNCCNCAGGCN; match class: 1	TF:M00915_1	4.35165e-19	18.3613	4546	1681	544	19909
HK-2	TF	Factor: SP1; motif: NRGKGGGCGGGGCN; match class: 1	TF:M09765_1	4.94906e-19	18.3055	3296	1681	422	19909
HK-2	TF	Factor: RUNX2; motif: WRACCGCANWAACCGCAN; match class: 1	TF:M04107_1	6.58251e-19	18.1816	6491	1681	723	19909
HK-2	TF	Factor: E2F-1; motif: NNNSSCGCSAANN; match class: 1	TF:M07250_1	7.21161e-19	18.142	5550	1681	637	19909
HK-2	TF	Factor: KROX; motif: CCCGCCCCCRCCCC; match class: 1	TF:M00982_1	1.15116e-18	17.9389	3513	1681	442	19909
HK-2	TF	Factor: ER81; motif: RCCGGAARYN; match class: 1	TF:M02065_1	1.19224e-18	17.9236	6762	1681	746	19909
HK-2	TF	Factor: Sp1; motif: GGGGCGGGGT; match class: 1	TF:M00008_1	1.8192e-18	17.7401	4926	1681	577	19909
HK-2	TF	Factor: Egr-1; motif: GCGGGGGCGG; match class: 1	TF:M07354_1	2.09257e-18	17.6793	3555	1681	445	19909
HK-2	TF	Factor: Sp3; motif: GGGGCGGGGSNN; match class: 1	TF:M07615_1	2.64404e-18	17.5777	2889	1681	378	19909
HK-2	TF	Factor: CPBP; motif: SNCCCNN; match class: 1	TF:M01822_1	4.58783e-18	17.3384	18826	1681	1659	19909
HK-2	TF	Factor: GKLF; motif: GCCMCRCCCNNN; match class: 1	TF:M01588_1	5.12715e-18	17.2901	3972	1681	484	19909
HK-2	TF	Factor: SP2; motif: GGGCGGGAC; match class: 1	TF:M01783_1	6.0912e-18	17.2153	4340	1681	519	19909
HK-2	TF	Factor: Pax-5; motif: RRMSWGANWYCTNRAGCGKRACSRYNSM; match class: 1	TF:M00144_1	6.0912e-18	17.2153	7185	1681	780	19909
HK-2	TF	Factor: AP2; motif: GCCYGSGGSN; match class: 1	TF:M08867_1	1.41634e-17	16.8488	5175	1681	596	19909
HK-2	TF	Factor: SP1; motif: GGGGYGGGGNS; match class: 1	TF:M01303_1	7.04028e-17	16.1524	3530	1681	436	19909
HK-2	TF	Factor: PLAG1; motif: CCCCCKWNNNGGSCCC; match class: 1	TF:M01973_1	7.10993e-17	16.1481	2407	1681	323	19909
HK-2	TF	Factor: Sp1; motif: GGNDGGRGGCGGGG; match class: 1	TF:M04953_1	1.13386e-16	15.9454	4076	1681	488	19909
HK-2	TF	Factor: Pax-4; motif: NNNNNYCACCCB; match class: 1	TF:M00378_1	5.31455e-16	15.2745	14884	1681	1397	19909
HK-2	TF	Factor: ER71:Pax-5; motif: ACCGGAACYACGCWTSANTG; match class: 1	TF:M08266_1	5.31455e-16	15.2745	8972	1681	925	19909
HK-2	TF	Factor: E2F-3:FOXO6; motif: NAATGACACGCGCCCMC; match class: 1	TF:M08209_1	5.57244e-16	15.254	7847	1681	828	19909
HK-2	TF	Factor: SP1; motif: RCCMCRCCCMC; match class: 1	TF:M03920_1	4.36183e-15	14.3603	3021	1681	378	19909
HK-2	TF	Factor: E2F-1:DP-1; motif: TTTCSCGC; match class: 1	TF:M00736_1	4.39067e-15	14.3575	4640	1681	534	19909
HK-2	TF	Factor: SP1; motif: CCCCKCCCCC; match class: 1	TF:M02281_1	4.65531e-15	14.3321	2555	1681	331	19909
HK-2	TF	Factor: ZBP89; motif: CCCCKCCCCCNN; match class: 1	TF:M07397_1	5.0265e-15	14.2987	2944	1681	370	19909
HK-2	TF	Factor: c-ets-2; motif: ACCGGAWRTN; match class: 1	TF:M02064_1	1.18724e-14	13.9255	4610	1681	529	19909
HK-2	TF	Factor: ERG; motif: ACCGGAARTN; match class: 1	TF:M03975_1	1.9791e-14	13.7035	5247	1681	587	19909
HK-2	TF	Factor: E2F-1; motif: TTGGCGCGRAANNGNM; match class: 1	TF:M00938_1	1.9791e-14	13.7035	2591	1681	332	19909
HK-2	TF	Factor: SP4; motif: NWRGCCACGCCCMCTYN; match class: 1	TF:M03922_1	1.9791e-14	13.7035	2142	1681	286	19909
HK-2	TF	Factor: Sp2; motif: GYCCCGCCYCYNNNN; match class: 1	TF:M07129_1	2.43939e-14	13.6127	2408	1681	313	19909
HK-2	TF	Factor: CTCF; motif: NCCRSTAGGGGGCGC; match class: 1	TF:M08911_1	2.45883e-14	13.6093	3920	1681	462	19909
HK-2	TF	Factor: EGR; motif: CGCCCCCGCNN; match class: 1	TF:M08878_1	3.10466e-14	13.508	3223	1681	394	19909
HK-2	TF	Factor: ETS1; motif: GCCGGAWGTACTTCCGGN; match class: 1	TF:M03978_1	3.24342e-14	13.489	6484	1681	698	19909
HK-2	TF	Factor: Kaiso; motif: TCTCGCGAG; match class: 1	TF:M04691_1	3.64497e-14	13.4383	10574	1681	1049	19909
HK-2	TF	Factor: ETV7; motif: NCCGGAANNN; match class: 1	TF:M02071_1	4.22785e-14	13.3739	4471	1681	513	19909
HK-2	TF	Factor: PAX5; motif: RNGCGTGACCNN; match class: 1	TF:M09817_1	4.38005e-14	13.3585	6214	1681	673	19909
HK-2	TF	Factor: E2F; motif: TTTSGCGS; match class: 1	TF:M00426_1	6.76878e-14	13.1695	5860	1681	640	19909
HK-2	TF	Factor: E2F; motif: TTTCGCGC; match class: 1	TF:M00425_1	8.15178e-14	13.0887	5404	1681	598	19909
HK-2	TF	Factor: AP-2alpha; motif: GCCNNNRGS; match class: 1	TF:M00469_1	1.00469e-13	12.998	3330	1681	402	19909
HK-2	TF	Factor: CKROX; motif: SCCCTCCCC; match class: 1	TF:M01175_1	1.28874e-13	12.8898	2687	1681	338	19909
HK-2	TF	Factor: GKLF; motif: NNRRGRRNGNSNNN; match class: 1	TF:M07040_1	1.34395e-13	12.8716	8187	1681	844	19909
HK-2	TF	Factor: AP-2beta; motif: GCNNNGGSCNGVGGGN; match class: 1	TF:M01858_1	1.52191e-13	12.8176	3104	1681	379	19909
HK-2	TF	Factor: TEL1; motif: CNCGGAANNN; match class: 1	TF:M02070_1	2.31425e-13	12.6356	4856	1681	545	19909
HK-2	TF	Factor: ERG; motif: ACCGGAWATCCGGT; match class: 1	TF:M03976_1	3.48138e-13	12.4582	8821	1681	896	19909
HK-2	TF	Factor: TFAP2C; motif: NGCCCNNRGGCA; match class: 1	TF:M04152_1	3.59908e-13	12.4438	5553	1681	608	19909
HK-2	TF	Factor: ZNF692; motif: SYNGGSCCCASCCNC; match class: 1	TF:M09734_1	5.35817e-13	12.271	6272	1681	672	19909
HK-2	TF	Factor: E2F; motif: TTTSGCGS; match class: 1	TF:M00427_1	6.01798e-13	12.2205	3858	1681	449	19909
HK-2	TF	Factor: Osx; motif: CCNCCCCCNNN; match class: 1	TF:M07329_1	6.30062e-13	12.2006	2479	1681	314	19909
HK-2	TF	Factor: WT1; motif: SMCNCCNSC; match class: 1	TF:M01118_1	2.29702e-12	11.6388	2754	1681	339	19909
HK-2	TF	Factor: NRF-1; motif: GCGCMTGCGCN; match class: 0	TF:M07052_0	2.75341e-12	11.5601	1390	1681	198	19909
HK-2	TF	Factor: RREB-1; motif: GGGWCSA; match class: 1	TF:M05439_1	3.791e-12	11.4212	3203	1681	382	19909
HK-2	TF	Factor: HES-1; motif: GNCACGTGNC; match class: 1	TF:M08767_1	4.44001e-12	11.3526	7773	1681	799	19909
HK-2	TF	Factor: Sp6; motif: WGGGCGG; match class: 1	TF:M05361_1	6.29168e-12	11.2012	3287	1681	389	19909
HK-2	TF	Factor: CPBP; motif: NGGGCGG; match class: 1	TF:M05444_1	6.29168e-12	11.2012	3287	1681	389	19909
HK-2	TF	Factor: Sp2; motif: WGGGCGG; match class: 1	TF:M05332_1	6.29168e-12	11.2012	3287	1681	389	19909
HK-2	TF	Factor: MAZ; motif: NKGGGAGGGGRGGR; match class: 1	TF:M02023_1	7.37185e-12	11.1324	3136	1681	374	19909
HK-2	TF	Factor: ZSCAN18; motif: TRRCGRCGNMCC; match class: 0	TF:M05432_0	7.56474e-12	11.1212	3302	1681	390	19909
HK-2	TF	Factor: c-Ets-2; motif: NCCGGAAGTG; match class: 0	TF:M08759_0	7.56474e-12	11.1212	5439	1681	590	19909
HK-2	TF	Factor: Pax-3; motif: NNNNNNCGTCACGSTYNNNNN; match class: 1	TF:M00327_1	8.48201e-12	11.0715	6927	1681	723	19909
HK-2	TF	Factor: Egr-1; motif: GCGGGGGCGG; match class: 1	TF:M01873_1	8.48201e-12	11.0715	2671	1681	328	19909
HK-2	TF	Factor: Rb:E2F-1:DP-1; motif: TTTSGCGC; match class: 1	TF:M00740_1	9.40067e-12	11.0268	4597	1681	512	19909
HK-2	TF	Factor: RUNX3; motif: NRACCGCANWAACCRCAN; match class: 1	TF:M04110_1	9.66124e-12	11.015	3778	1681	435	19909
HK-2	TF	Factor: ETS1; motif: ACCGGAARYN; match class: 1	TF:M03977_1	1.11113e-11	10.9542	4688	1681	520	19909
HK-2	TF	Factor: BTEB2; motif: GCCCCRCCCH; match class: 0	TF:M07409_0	1.11477e-11	10.9528	3374	1681	396	19909
HK-2	TF	Factor: ELK1; motif: NACTTCCGSCGGAAGYN; match class: 1	TF:M03971_1	1.29267e-11	10.8885	7202	1681	746	19909
HK-2	TF	Factor: RNF96; motif: BCCCGCRGCC; match class: 0	TF:M01199_0	2.49889e-11	10.6023	4194	1681	472	19909
HK-2	TF	Factor: WT1; motif: NGCGGGGGGGTSMMCYN; match class: 1	TF:M05327_1	3.21061e-11	10.4934	1779	1681	235	19909
HK-2	TF	Factor: SP1:SP3; motif: CCSCCCCCYCC; match class: 1	TF:M01219_1	3.83624e-11	10.4161	2948	1681	352	19909
HK-2	TF	Factor: KLF17; motif: NGGGCGG; match class: 1	TF:M05386_1	4.53494e-11	10.3434	2505	1681	308	19909
HK-2	TF	Factor: LKLF; motif: NGGGCGG; match class: 1	TF:M05499_1	4.53494e-11	10.3434	2505	1681	308	19909
HK-2	TF	Factor: NRF-1; motif: SYGCGCMTGCGCRNNGSN; match class: 0	TF:M09641_0	5.45815e-11	10.263	2239	1681	281	19909
HK-2	TF	Factor: RUNX3; motif: NRACCGCAAACCGCAN; match class: 1	TF:M04109_1	6.0523e-11	10.2181	3877	1681	440	19909
HK-2	TF	Factor: Elk-1; motif: NNNNCCGGAARTNN; match class: 1	TF:M00025_1	6.49651e-11	10.1873	4650	1681	512	19909
HK-2	TF	Factor: MAZ; motif: GGGGAGGG; match class: 1	TF:M00649_1	6.64823e-11	10.1773	4167	1681	467	19909
HK-2	TF	Factor: Sp2; motif: GGSNNGGGGGCGGGGCCNGNGS; match class: 0	TF:M09658_0	7.25447e-11	10.1394	3242	1681	379	19909
HK-2	TF	Factor: SALL2; motif: GGGTGGG; match class: 1	TF:M04595_1	1.17566e-10	9.92972	7421	1681	759	19909
HK-2	TF	Factor: Elk-1:Pax-5; motif: ACCGGAACYACGCWTSANYG; match class: 1	TF:M08225_1	1.36402e-10	9.86518	8059	1681	814	19909
HK-2	TF	Factor: WT1; motif: NNGGGNGGGSGN; match class: 1	TF:M07436_1	1.59587e-10	9.797	2401	1681	295	19909
HK-2	TF	Factor: E2F-4:DP-1; motif: TTTSGCGC; match class: 1	TF:M00738_1	2.35789e-10	9.62748	4019	1681	450	19909
HK-2	TF	Factor: RNF96; motif: BCCCGCRGCC; match class: 1	TF:M01199_1	2.75914e-10	9.55923	4291	1681	475	19909
HK-2	TF	Factor: SP2; motif: GGGCGGGAC; match class: 0	TF:M01783_0	2.85771e-10	9.54398	4855	1681	527	19909
HK-2	TF	Factor: CTCF; motif: WGCGCCMYCTAGYGGYN; match class: 1	TF:M03895_1	3.09491e-10	9.50935	3518	1681	402	19909
HK-2	TF	Factor: c-Myc:Max; motif: GCCAYGYGSN; match class: 1	TF:M00322_1	3.22569e-10	9.49138	2864	1681	339	19909
HK-2	TF	Factor: E2F-1; motif: NKTSSCGC; match class: 1	TF:M00428_1	5.48115e-10	9.26113	3638	1681	412	19909
HK-2	TF	Factor: AP-2gamma; motif: GCCYNCRGSN; match class: 1	TF:M03811_1	5.54211e-10	9.25633	3808	1681	428	19909
HK-2	TF	Factor: FKLF; motif: BGGGNGGVMD; match class: 1	TF:M01837_1	6.63606e-10	9.17809	1402	1681	190	19909
HK-2	TF	Factor: GABPalpha; motif: RCCGGAWRYN; match class: 0	TF:M02074_0	7.52519e-10	9.12348	3636	1681	411	19909
HK-2	TF	Factor: E2F1; motif: NNNNNGCGSSAAAN; match class: 0	TF:M08874_0	8.10728e-10	9.09113	5116	1681	548	19909
HK-2	TF	Factor: GABP-alpha; motif: AACCGGAAR; match class: 1	TF:M04748_1	8.68401e-10	9.06128	10364	1681	1004	19909
HK-2	TF	Factor: FLI1; motif: ACCGGAAATCCGGT; match class: 1	TF:M03989_1	9.56628e-10	9.01926	5607	1681	592	19909
HK-2	TF	Factor: Egr-1; motif: ACCGCCC; match class: 0	TF:M04918_0	1.33552e-09	8.87435	4336	1681	475	19909
HK-2	TF	Factor: nerf; motif: NRRNSCGGAAGNRNNNN; match class: 0	TF:M09606_0	1.36679e-09	8.8643	4575	1681	497	19909
HK-2	TF	Factor: KLF; motif: GGGNGGGG; match class: 1	TF:M07461_1	1.56589e-09	8.80524	3434	1681	390	19909
HK-2	TF	Factor: TFAP2A; motif: YGCCCNNRGGCN; match class: 1	TF:M04146_1	2.07957e-09	8.68203	3791	1681	423	19909
HK-2	TF	Factor: EGR1; motif: NACGCCCACGCANW; match class: 0	TF:M03896_0	2.17321e-09	8.6629	4006	1681	443	19909
HK-2	TF	Factor: Egr-1; motif: WTGCGTGGGCGK; match class: 0	TF:M00243_0	2.31616e-09	8.63523	4083	1681	450	19909
HK-2	TF	Factor: Egr; motif: GTGGGSGCRRS; match class: 0	TF:M00807_0	4.05087e-09	8.39245	3533	1681	397	19909
HK-2	TF	Factor: Sp4; motif: SCCCCKCCCCCSN; match class: 0	TF:M07617_0	5.07711e-09	8.29438	2703	1681	317	19909
HK-2	TF	Factor: Egr-1; motif: CCGCCCMCG; match class: 1	TF:M04797_1	5.3488e-09	8.27174	1563	1681	203	19909
HK-2	TF	Factor: ELK-1; motif: ACCGGAAGTN; match class: 1	TF:M02059_1	5.49721e-09	8.25986	3765	1681	418	19909
HK-2	TF	Factor: AP-2; motif: GSCCSCRGGCNRNRNN; match class: 1	TF:M00800_1	5.49721e-09	8.25986	4248	1681	463	19909
HK-2	TF	Factor: Egr-1; motif: NGCGTGCGY; match class: 0	TF:M04950_0	6.34672e-09	8.19745	5435	1681	571	19909
HK-2	TF	Factor: EGR1; motif: NACGCCCACGCANW; match class: 1	TF:M03896_1	6.37576e-09	8.19547	2109	1681	258	19909
HK-2	TF	Factor: BTEB2; motif: GCCCCRCCCH; match class: 1	TF:M07409_1	6.49358e-09	8.18752	1831	1681	230	19909
HK-2	TF	Factor: Erm; motif: ACCGGAAGTN; match class: 0	TF:M02069_0	6.5414e-09	8.18433	4995	1681	531	19909
HK-2	TF	Factor: NRF-1; motif: YGCGCMTGCGC; match class: 0	TF:M02102_0	6.83905e-09	8.165	1376	1681	183	19909
HK-2	TF	Factor: meis1:Elf-1; motif: NTGCCGGAAGTN; match class: 1	TF:M08377_1	7.36469e-09	8.13285	5043	1681	535	19909
HK-2	TF	Factor: NRF-1; motif: SYGCGCMTGCGCRNNGSN; match class: 1	TF:M09641_1	7.38882e-09	8.13143	976	1681	140	19909
HK-2	TF	Factor: ER71; motif: ACCGGAARYN; match class: 0	TF:M02067_0	8.94999e-09	8.04818	4361	1681	472	19909
HK-2	TF	Factor: BTEB3; motif: BNRNGGGAGGNGT; match class: 1	TF:M01865_1	1.04754e-08	7.97983	4225	1681	459	19909
HK-2	TF	Factor: KLF16; motif: GMCACGCCCCC; match class: 0	TF:M03914_0	1.14877e-08	7.93977	2652	1681	310	19909
HK-2	TF	Factor: EGR-1; motif: TGCGTGGGCGK; match class: 1	TF:M01972_1	1.34582e-08	7.87101	1465	1681	191	19909
HK-2	TF	Factor: WT1; motif: NGCGGGGGGGTSMMCYN; match class: 0	TF:M05327_0	1.35149e-08	7.86919	3749	1681	414	19909
HK-2	TF	Factor: SP4; motif: SCCCCGCCCCS; match class: 0	TF:M01273_0	1.36192e-08	7.86585	2278	1681	273	19909
HK-2	TF	Factor: NRF-1; motif: YGCGCATGCGCN; match class: 1	TF:M04059_1	1.91385e-08	7.71809	1018	1681	143	19909
HK-2	TF	Factor: ERG; motif: ACCGGAART; match class: 1	TF:M01752_1	1.91385e-08	7.71809	3727	1681	411	19909
HK-2	TF	Factor: Zfx; motif: SNSCAGGCCKCGSCSS; match class: 1	TF:M01593_1	1.91385e-08	7.71809	972	1681	138	19909
HK-2	TF	Factor: AhR,; motif: NRCGTGNGN; match class: 0	TF:M00976_0	2.32159e-08	7.63421	3371	1681	377	19909
HK-2	TF	Factor: CNOT3; motif: GGCCGCGSSS; match class: 0	TF:M01253_0	2.34422e-08	7.63	2753	1681	318	19909
HK-2	TF	Factor: LKLF; motif: GGGGTGGKSN; match class: 1	TF:M07261_1	2.45197e-08	7.61049	4111	1681	446	19909
HK-2	TF	Factor: YY1; motif: NNCGCCATTNN; match class: 1	TF:M03924_1	2.60655e-08	7.58393	3758	1681	413	19909
HK-2	TF	Factor: E2F-1; motif: TTTSGCGS; match class: 1	TF:M00431_1	2.70627e-08	7.56763	2264	1681	270	19909
HK-2	TF	Factor: NRF-1; motif: YGCGCMTGCGC; match class: 1	TF:M02102_1	2.70627e-08	7.56763	638	1681	100	19909
HK-2	TF	Factor: ZNF777; motif: GTCCGYCCCGTCSAACAAT; match class: 1	TF:M08993_1	2.9583e-08	7.52896	4128	1681	447	19909
HK-2	TF	Factor: FLI1; motif: ACCGGAARTN; match class: 1	TF:M03988_1	3.19092e-08	7.49608	2949	1681	336	19909
HK-2	TF	Factor: Egr-1; motif: ACCGCCC; match class: 1	TF:M04918_1	3.75813e-08	7.42503	1302	1681	172	19909
HK-2	TF	Factor: ATF-3; motif: GGCGCSSNSNGRTSACGTSA; match class: 1	TF:M04744_1	3.91246e-08	7.40755	4901	1681	517	19909
HK-2	TF	Factor: E2F-1; motif: NTTTCGCGCS; match class: 0	TF:M00940_0	3.91246e-08	7.40755	5221	1681	546	19909
HK-2	TF	Factor: VDR; motif: GGGKNARNRRGGWSA; match class: 1	TF:M00444_1	4.23659e-08	7.37298	4520	1681	482	19909
HK-2	TF	Factor: Elf-1; motif: ACTTCCGGG; match class: 0	TF:M04714_0	5.24143e-08	7.28055	5220	1681	545	19909
HK-2	TF	Factor: ELK1; motif: ACCGGAAGTN; match class: 0	TF:M03970_0	5.30449e-08	7.27536	3737	1681	409	19909
HK-2	TF	Factor: E2F; motif: TTTSGCGSG; match class: 0	TF:M00939_0	5.37401e-08	7.2697	4813	1681	508	19909
HK-2	TF	Factor: Zfx; motif: SNSCAGGCCKCGSCSS; match class: 0	TF:M01593_0	5.37401e-08	7.2697	3216	1681	360	19909
HK-2	TF	Factor: GABPA; motif: ACCGGAAGTN; match class: 0	TF:M03990_0	6.21225e-08	7.20675	4076	1681	440	19909
HK-2	TF	Factor: Sp2; motif: GGSNNGGGGGCGGGGCCNGNGS; match class: 1	TF:M09658_1	6.26194e-08	7.20329	2031	1681	245	19909
HK-2	TF	Factor: SP4; motif: SCCCCGCCCCS; match class: 1	TF:M01273_1	6.2882e-08	7.20147	1019	1681	141	19909
HK-2	TF	Factor: Egr-1; motif: CCGCCCMCG; match class: 0	TF:M04797_0	6.38886e-08	7.19458	3540	1681	390	19909
HK-2	TF	Factor: N-Myc; motif: GSSCACGYGS; match class: 0	TF:M03834_0	6.7961e-08	7.16774	1256	1681	166	19909
HK-2	TF	Factor: EGR1; motif: NCNCCGCCCCCGCN; match class: 1	TF:M07208_1	7.38002e-08	7.13194	2187	1681	260	19909
HK-2	TF	Factor: E2F-1; motif: TTTSGCGCGMNR; match class: 0	TF:M00516_0	7.7488e-08	7.11077	4892	1681	514	19909
HK-2	TF	Factor: Erg; motif: ACCGGAAGTN; match class: 1	TF:M02062_1	8.23286e-08	7.08445	2725	1681	312	19909
HK-2	TF	Factor: c-Myc:Max; motif: NNNNNNNCACGTGNNNNNNN; match class: 1	TF:M00615_1	8.26681e-08	7.08266	6766	1681	681	19909
HK-2	TF	Factor: LRF; motif: GGGGKYNNB; match class: 1	TF:M01100_1	8.39666e-08	7.07589	2757	1681	315	19909
HK-2	TF	Factor: E2F; motif: NKCGCGCSAAAN; match class: 1	TF:M00920_1	8.5366e-08	7.06872	1318	1681	172	19909
HK-2	TF	Factor: ELF2; motif: CCCGGAARYN; match class: 0	TF:M02054_0	9.04167e-08	7.04375	2624	1681	302	19909
HK-2	TF	Factor: E2F-1; motif: NKTSSCGC; match class: 0	TF:M00428_0	9.50478e-08	7.02206	5387	1681	558	19909
HK-2	TF	Factor: E2F-1; motif: TTTSGCGS; match class: 0	TF:M00431_0	1.02631e-07	6.98872	5068	1681	529	19909
HK-2	TF	Factor: Sp4; motif: SCCCCKCCCCCSN; match class: 1	TF:M07617_1	1.0372e-07	6.98414	889	1681	126	19909
HK-2	TF	Factor: ETV5; motif: NCCGGAWGYN; match class: 0	TF:M03983_0	1.14269e-07	6.94207	2620	1681	301	19909
HK-2	TF	Factor: ZNF511; motif: GGRRGRGGCWGNG; match class: 1	TF:M09738_1	1.20843e-07	6.91778	4798	1681	504	19909
HK-2	TF	Factor: ETV4; motif: ACCGGAAGTN; match class: 0	TF:M03982_0	1.23219e-07	6.90932	4909	1681	514	19909
HK-2	TF	Factor: ZGPAT; motif: GRGGCWGNGGNG; match class: 1	TF:M09739_1	1.57143e-07	6.80371	2743	1681	312	19909
HK-2	TF	Factor: Sp3; motif: ASMCTTGGGSRGGG; match class: 1	TF:M00665_1	1.98211e-07	6.70287	2314	1681	270	19909
HK-2	TF	Factor: Egr-1; motif: NNNNNGYGKGGGNGGGNN; match class: 1	TF:M09603_1	2.04575e-07	6.68915	1325	1681	171	19909
HK-2	TF	Factor: E2F-1; motif: NTTTCGCGCS; match class: 1	TF:M00940_1	2.16451e-07	6.66464	2637	1681	301	19909
HK-2	TF	Factor: CNOT3; motif: GGCCGCGSSS; match class: 1	TF:M01253_1	2.21969e-07	6.65371	864	1681	122	19909
HK-2	TF	Factor: NRF-1; motif: CNCTGCGCATGCGC; match class: 1	TF:M04694_1	2.25591e-07	6.64668	459	1681	76	19909
HK-2	TF	Factor: PEA3; motif: RCCGGAAGYN; match class: 1	TF:M02066_1	2.43331e-07	6.6138	2299	1681	268	19909
HK-2	TF	Factor: Egr-3; motif: NTGCGTGGGCGK; match class: 0	TF:M00245_0	2.49832e-07	6.60235	4934	1681	514	19909
HK-2	TF	Factor: Pet-1; motif: ACCGGAWRTN; match class: 0	TF:M02072_0	2.49832e-07	6.60235	2075	1681	246	19909
HK-2	TF	Factor: c-Myc; motif: NSCACGTGGN; match class: 1	TF:M04743_1	2.71656e-07	6.56598	3127	1681	347	19909
HK-2	TF	Factor: GABP; motif: CACTTCCGGNNN; match class: 0	TF:M01258_0	2.9659e-07	6.52784	2428	1681	280	19909
HK-2	TF	Factor: AP-2; motif: GSCCSCRGGCNRNRNN; match class: 0	TF:M00800_0	3.23031e-07	6.49076	4888	1681	509	19909
HK-2	TF	Factor: EHF; motif: CSCGGAARTN; match class: 1	TF:M02052_1	3.23031e-07	6.49076	4088	1681	436	19909
HK-2	TF	Factor: AP-2alphaA; motif: ANMGCCTNAGGCKNT; match class: 1	TF:M01047_1	3.2387e-07	6.48963	9281	1681	893	19909
HK-2	TF	Factor: HAIRYLIKE; motif: NNNNCANGTG; match class: 1	TF:M08885_1	3.25828e-07	6.48701	2143	1681	252	19909
HK-2	TF	Factor: Sp2; motif: GYCCCGCCYCYNNNN; match class: 0	TF:M07129_0	3.48719e-07	6.45752	3874	1681	416	19909
HK-2	TF	Factor: Myc; motif: CACGTGS; match class: 1	TF:M00799_1	3.82628e-07	6.41722	2758	1681	311	19909
HK-2	TF	Factor: ctcf; motif: CCNCNAGRKGGCRSTN; match class: 1	TF:M07249_1	3.90604e-07	6.40826	2066	1681	244	19909
HK-2	TF	Factor: MYC; motif: NNCCACGTGCNN; match class: 1	TF:M09812_1	4.20253e-07	6.37649	5331	1681	548	19909
HK-2	TF	Factor: Sp2; motif: AAGGGGCGG; match class: 0	TF:M04932_0	5.10373e-07	6.29211	2329	1681	269	19909
HK-2	TF	Factor: YY2; motif: NCCGCCATNTY; match class: 0	TF:M03925_0	5.53578e-07	6.25682	3900	1681	417	19909
HK-2	TF	Factor: ETV3; motif: ACCGGAAGTN; match class: 0	TF:M03981_0	5.90212e-07	6.22899	2015	1681	238	19909
HK-2	TF	Factor: Tax/CREB; motif: GGGGGTTGACGYANA; match class: 0	TF:M00114_0	6.68316e-07	6.17502	5081	1681	524	19909
HK-2	TF	Factor: FLI-1; motif: NAYTTCCGGT; match class: 1	TF:M08913_1	6.69885e-07	6.174	3059	1681	338	19909
HK-2	TF	Factor: FLI-1; motif: NAYTTCCGGT; match class: 0	TF:M08913_0	6.77976e-07	6.16879	5349	1681	548	19909
HK-2	TF	Factor: Fli-1; motif: ACCGGAAGYN; match class: 1	TF:M02073_1	6.86858e-07	6.16313	1497	1681	186	19909
HK-2	TF	Factor: GABP-alpha; motif: CTTCCK; match class: 1	TF:M01660_1	7.87298e-07	6.10386	5143	1681	529	19909
HK-2	TF	Factor: RREB-1; motif: GGGWCSA; match class: 0	TF:M05439_0	8.00073e-07	6.09687	5456	1681	557	19909
HK-2	TF	Factor: ERF; motif: ACCGGAARYN; match class: 0	TF:M02061_0	8.38077e-07	6.07672	2024	1681	238	19909
HK-2	TF	Factor: E2F; motif: NNTTTCGCGCN; match class: 0	TF:M08875_0	8.55538e-07	6.06776	4516	1681	472	19909
HK-2	TF	Factor: MYCN; motif: NNCCACGTGGNN; match class: 1	TF:M09814_1	8.91958e-07	6.04966	2087	1681	244	19909
HK-2	TF	Factor: MAX; motif: CACGTG; match class: 1	TF:M08950_1	9.43064e-07	6.02546	6036	1681	608	19909
HK-2	TF	Factor: USF2; motif: CASGYG; match class: 1	TF:M00726_1	9.43064e-07	6.02546	6036	1681	608	19909
HK-2	TF	Factor: Egr-1; motif: GCGGGGGCGG; match class: 0	TF:M01873_0	9.69906e-07	6.01327	4072	1681	431	19909
HK-2	TF	Factor: c-Myc:Max; motif: NNACCACGTGGTNN; match class: 1	TF:M00118_1	1.18934e-06	5.9247	7058	1681	697	19909
HK-2	TF	Factor: FLI1; motif: ACCGGAARTN; match class: 0	TF:M03988_0	1.24158e-06	5.90603	5451	1681	555	19909
HK-2	TF	Factor: LRF; motif: NGNAGNGGGTYN; match class: 1	TF:M04617_1	1.25476e-06	5.90144	1451	1681	180	19909
HK-2	TF	Factor: E2F-3:T-bet; motif: AGGTGTNANGGCGCST; match class: 1	TF:M08529_1	1.68529e-06	5.77333	4861	1681	501	19909
HK-2	TF	Factor: ELF1; motif: NCCGGAARTN; match class: 1	TF:M02053_1	1.72289e-06	5.76374	1567	1681	191	19909
HK-2	TF	Factor: NRF-1; motif: GCGCMTGCGCN; match class: 1	TF:M07052_1	1.807e-06	5.74304	723	1681	103	19909
HK-2	TF	Factor: Zfp281; motif: TGGGGGAGGGG; match class: 0	TF:M01597_0	1.95539e-06	5.70877	947	1681	127	19909
HK-2	TF	Factor: Elk-1:Pax-9; motif: ACCGGAACYACGCWYSANTG; match class: 1	TF:M08226_1	1.9602e-06	5.7077	5626	1681	569	19909
HK-2	TF	Factor: Pax-3; motif: TCGTCACRCTTHM; match class: 1	TF:M00360_1	1.97445e-06	5.70455	5503	1681	558	19909
HK-2	TF	Factor: E2F-1:DP-2; motif: TTTSSCGC; match class: 1	TF:M00737_1	2.06789e-06	5.68447	2935	1681	323	19909
HK-2	TF	Factor: Kaiso; motif: GNTCTCGCGAGRNNNNGGN; match class: 0	TF:M09632_0	2.16839e-06	5.66386	2369	1681	269	19909
HK-2	TF	Factor: E2F; motif: NCSCGCSAAAN; match class: 0	TF:M00919_0	2.17065e-06	5.66341	4672	1681	483	19909
HK-2	TF	Factor: ZBTB7C; motif: GKCCCGGGCKG; match class: 0	TF:M03806_0	2.25811e-06	5.64625	2485	1681	280	19909
HK-2	TF	Factor: Arnt; motif: NNNNNRTCACGTGAYNNNNN; match class: 1	TF:M00539_1	2.28565e-06	5.64099	6766	1681	669	19909
HK-2	TF	Factor: GABP-ALPHA; motif: RCCGGAARTNN; match class: 0	TF:M08917_0	2.35255e-06	5.62846	2330	1681	265	19909
HK-2	TF	Factor: NRF-1; motif: CNCTGCGCATGCGC; match class: 0	TF:M04694_0	2.52717e-06	5.59736	1095	1681	142	19909
HK-2	TF	Factor: Egr-2; motif: NTGCGTRGGCGK; match class: 0	TF:M00246_0	2.82178e-06	5.54948	4660	1681	481	19909
HK-2	TF	Factor: c-Myc; motif: CACGTGGC; match class: 1	TF:M03867_1	2.88778e-06	5.53944	2734	1681	303	19909
HK-2	TF	Factor: TIEG1; motif: GGSGGKGNNN; match class: 1	TF:M08905_1	3.16284e-06	5.49992	1013	1681	133	19909
HK-2	TF	Factor: SP1; motif: RCCMCRCCCMC; match class: 0	TF:M03920_0	3.2702e-06	5.48543	4280	1681	446	19909
HK-2	TF	Factor: GABP-alpha; motif: CTTCCK; match class: 0	TF:M01660_0	3.31686e-06	5.47927	6043	1681	604	19909
HK-2	TF	Factor: E2F1; motif: NNNNNGCGSSAAAN; match class: 1	TF:M08874_1	3.51003e-06	5.45469	2134	1681	245	19909
HK-2	TF	Factor: PSF; motif: KWATCCGN; match class: 0	TF:M07612_0	3.60384e-06	5.44323	4515	1681	467	19909
HK-2	TF	Factor: Sp6; motif: WGGGCGG; match class: 0	TF:M05361_0	3.62697e-06	5.44046	5327	1681	540	19909
HK-2	TF	Factor: CPBP; motif: NGGGCGG; match class: 0	TF:M05444_0	3.62697e-06	5.44046	5327	1681	540	19909
HK-2	TF	Factor: Sp2; motif: WGGGCGG; match class: 0	TF:M05332_0	3.62697e-06	5.44046	5327	1681	540	19909
HK-2	TF	Factor: HIC1; motif: NSNNNNTGCCCSSNN; match class: 0	TF:M01072_0	3.68743e-06	5.43328	3264	1681	352	19909
HK-2	TF	Factor: E2F-1; motif: TTGGCGCGRAANNGNM; match class: 0	TF:M00938_0	3.91256e-06	5.40754	4762	1681	489	19909
HK-2	TF	Factor: XBP-1; motif: WNNGMCACGTC; match class: 1	TF:M01770_1	4.03391e-06	5.39427	5657	1681	569	19909
HK-2	TF	Factor: c-Ets-1; motif: NNNRCCGGAWRYNNNN; match class: 1	TF:M01078_1	4.04407e-06	5.39318	2461	1681	276	19909
HK-2	TF	Factor: ctcf; motif: CCNCNAGRKGGCRSTN; match class: 0	TF:M07249_0	4.04407e-06	5.39318	4675	1681	481	19909
HK-2	TF	Factor: HES-1; motif: GSCACGMGMC; match class: 0	TF:M02011_0	4.17095e-06	5.37976	3376	1681	362	19909
HK-2	TF	Factor: ELK4; motif: NCRCTTCCGGN; match class: 0	TF:M07209_0	4.65163e-06	5.33239	1040	1681	135	19909
HK-2	TF	Factor: E2F-1; motif: NTTSGCGG; match class: 1	TF:M00430_1	4.95375e-06	5.30507	2509	1681	280	19909
HK-2	TF	Factor: AP-2alpha; motif: NSCCNCRGGSN; match class: 1	TF:M07348_1	5.28908e-06	5.27662	2934	1681	320	19909
HK-2	TF	Factor: Zic3; motif: NGGGKGGTC; match class: 1	TF:M00450_1	5.30402e-06	5.27539	8015	1681	774	19909
HK-2	TF	Factor: Egr-3; motif: NTGCGTGGGCGK; match class: 1	TF:M00245_1	5.8793e-06	5.23067	2378	1681	267	19909
HK-2	TF	Factor: EGR1; motif: NGNGKGGGYGGNGS; match class: 0	TF:M09761_0	5.8793e-06	5.23067	3604	1681	382	19909
HK-2	TF	Factor: Kid3; motif: CCACN; match class: 1	TF:M01160_1	5.998e-06	5.22199	19628	1681	1677	19909
HK-2	TF	Factor: N-Myc; motif: NNCCACGTGNNN; match class: 0	TF:M00055_0	6.08581e-06	5.21568	2790	1681	306	19909
HK-2	TF	Factor: rfx3:SRF; motif: TRGCAACNNNNNCCNWATANGGN; match class: 1	TF:M08623_1	6.18846e-06	5.20842	8232	1681	792	19909
HK-2	TF	Factor: ETF; motif: GVGGMGG; match class: 0	TF:M00695_0	6.51676e-06	5.18597	3424	1681	365	19909
HK-2	TF	Factor: AhR:Arnt; motif: GRGKATYGCGTGMCWNSCC; match class: 0	TF:M00237_0	6.63932e-06	5.17788	4906	1681	500	19909
HK-2	TF	Factor: TFDP1; motif: NSGCGGGAANN; match class: 0	TF:M09789_0	6.67762e-06	5.17538	1885	1681	219	19909
HK-2	TF	Factor: c-ets-1; motif: ACCGGAWGTN; match class: 1	TF:M02063_1	7.00616e-06	5.15452	2415	1681	270	19909
HK-2	TF	Factor: c-Ets-1; motif: NNNRCCGGAWRYNNNN; match class: 0	TF:M01078_0	7.03601e-06	5.15267	5154	1681	522	19909
HK-2	TF	Factor: Elk-1:OC-2; motif: RCCGGAASCGATCGATNN; match class: 1	TF:M08223_1	7.46748e-06	5.12683	5842	1681	583	19909
HK-2	TF	Factor: NGFI-C; motif: WTGCGTGGGYGG; match class: 1	TF:M00244_1	7.98942e-06	5.09748	1757	1681	206	19909
HK-2	TF	Factor: ER71:SREBP-2; motif: NTSACGTGACGGAARY; match class: 1	TF:M08457_1	8.31538e-06	5.08012	5576	1681	559	19909
HK-2	TF	Factor: PEA3; motif: RCCGGAAGYN; match class: 0	TF:M02066_0	1.0148e-05	4.99362	4823	1681	491	19909
HK-2	TF	Factor: ARNTLIKE; motif: NNNSCACGTG; match class: 1	TF:M08868_1	1.03135e-05	4.98659	2903	1681	315	19909
HK-2	TF	Factor: NF-KAPPAB1; motif: NGGKRNTTYCCCN; match class: 1	TF:M08952_1	1.06669e-05	4.97196	3474	1681	368	19909
HK-2	TF	Factor: ELF1; motif: NCCGGAARTN; match class: 0	TF:M02053_0	1.07456e-05	4.96877	4526	1681	464	19909
HK-2	TF	Factor: SP4; motif: NWRGCCACGCCCMCTYN; match class: 0	TF:M03922_0	1.07456e-05	4.96877	3888	1681	406	19909
HK-2	TF	Factor: Fli-1; motif: ACCGGAAGYN; match class: 0	TF:M02073_0	1.11579e-05	4.95242	4406	1681	453	19909
HK-2	TF	Factor: etv3; motif: ACCGGAAGYN; match class: 0	TF:M02068_0	1.12764e-05	4.94783	2853	1681	310	19909
HK-2	TF	Factor: Egr-1; motif: NGCGTGCGY; match class: 1	TF:M04950_1	1.20291e-05	4.91977	5547	1681	555	19909
HK-2	TF	Factor: Elk-1:TBR2; motif: TNRCACCGGAAGN; match class: 0	TF:M08213_0	1.20664e-05	4.91842	4931	1681	500	19909
HK-2	TF	Factor: C-Myc; motif: NGCCACGTGNN; match class: 1	TF:M07601_1	1.24136e-05	4.9061	4245	1681	438	19909
HK-2	TF	Factor: ATF; motif: CNSTGACGTNNNYC; match class: 1	TF:M00017_1	1.2533e-05	4.90194	2234	1681	251	19909
HK-2	TF	Factor: GCMa; motif: CCCGCAT; match class: 0	TF:M03574_0	1.26239e-05	4.89881	2203	1681	248	19909
HK-2	TF	Factor: p53; motif: RGRCWWGYCYNGRCWWGYYY; match class: 1	TF:M01652_1	1.30665e-05	4.88384	5315	1681	534	19909
HK-2	TF	Factor: ZBTB7C; motif: GKCCCGGGCKG; match class: 1	TF:M03806_1	1.3275e-05	4.87696	537	1681	79	19909
HK-2	TF	Factor: Erg; motif: ACCGGAAGTN; match class: 0	TF:M02062_0	1.3534e-05	4.86857	5429	1681	544	19909
HK-2	TF	Factor: c-Myc; motif: KACCACGTGSYY; match class: 1	TF:M01154_1	1.42926e-05	4.84489	3812	1681	398	19909
HK-2	TF	Factor: LF-A1; motif: GGGSTCWR; match class: 1	TF:M00646_1	1.498e-05	4.82449	6430	1681	632	19909
HK-2	TF	Factor: HIC1; motif: NNNGGKTGCCCSNNNNNN; match class: 0	TF:M01073_0	1.6053e-05	4.79444	3338	1681	354	19909
HK-2	TF	Factor: GABP; motif: VCCGGAAGNGCR; match class: 1	TF:M00341_1	1.88131e-05	4.72554	2330	1681	259	19909
HK-2	TF	Factor: E2F; motif: NCSCGCSAAAN; match class: 1	TF:M00919_1	2.07347e-05	4.6833	1538	1681	182	19909
HK-2	TF	Factor: A-Myb:Elf-1; motif: NMCCGGAACCGTTA; match class: 1	TF:M08390_1	2.13779e-05	4.67004	4799	1681	486	19909
HK-2	TF	Factor: E2F-1; motif: TTTSGCGCGMNR; match class: 1	TF:M00516_1	2.29379e-05	4.63945	2085	1681	235	19909
HK-2	TF	Factor: Egr-1; motif: GCGGGGGCGG; match class: 0	TF:M07354_0	2.32434e-05	4.6337	4248	1681	436	19909
HK-2	TF	Factor: REX1; motif: AANATGGCKGCN; match class: 0	TF:M01744_0	2.39574e-05	4.62056	609	1681	86	19909
HK-2	TF	Factor: NGFI-C; motif: WTGCGTGGGYGG; match class: 0	TF:M00244_0	2.49928e-05	4.60219	4439	1681	453	19909
HK-2	TF	Factor: ctcf; motif: NNNCCASYAGRKGGCRSYNN; match class: 1	TF:M09602_1	2.83842e-05	4.54692	2133	1681	239	19909
HK-2	TF	Factor: Erm:HES-7; motif: NCGGANGNNNNNCRCGYG; match class: 0	TF:M08700_0	2.84882e-05	4.54534	1853	1681	212	19909
HK-2	TF	Factor: ELK3; motif: ACCGGAAGTN; match class: 0	TF:M03972_0	2.9224e-05	4.53426	1127	1681	140	19909
HK-2	TF	Factor: FEV; motif: ACCGGAAGTN; match class: 0	TF:M03987_0	2.93728e-05	4.53205	1216	1681	149	19909
HK-2	TF	Factor: c-Myc:Max; motif: GCCAYGYGSN; match class: 0	TF:M00322_0	3.0185e-05	4.52021	5071	1681	509	19909
HK-2	TF	Factor: EGR; motif: CGCCCCCGCNN; match class: 0	TF:M08878_0	3.25899e-05	4.48692	4284	1681	438	19909
HK-2	TF	Factor: EGR1; motif: NGNGKGGGYGGNGS; match class: 1	TF:M09761_1	3.37441e-05	4.4718	1571	1681	184	19909
HK-2	TF	Factor: ZNF557; motif: NCCGCKTCCTGC; match class: 0	TF:M06444_0	3.37441e-05	4.4718	1259	1681	153	19909
HK-2	TF	Factor: E2F-6; motif: RGGCGGGARRN; match class: 0	TF:M07085_0	3.44077e-05	4.46334	1023	1681	129	19909
HK-2	TF	Factor: nerf; motif: NRRNSCGGAAGNRNNNN; match class: 1	TF:M09606_1	3.63194e-05	4.43986	1716	1681	198	19909
HK-2	TF	Factor: ELF4; motif: NCCGGAARTN; match class: 1	TF:M02056_1	4.01964e-05	4.39581	1303	1681	157	19909
HK-2	TF	Factor: E2F-1; motif: NNNSSCGCSAANN; match class: 0	TF:M07250_0	4.2524e-05	4.37137	5232	1681	522	19909
HK-2	TF	Factor: AP-2alpha; motif: NSCCNCRGGSN; match class: 0	TF:M07348_0	4.32433e-05	4.36408	5143	1681	514	19909
HK-2	TF	Factor: Erm; motif: ACCGGAAGTN; match class: 1	TF:M02069_1	4.35219e-05	4.36129	1969	1681	222	19909
HK-2	TF	Factor: GABP-alpha; motif: CACTTCCGG; match class: 0	TF:M04698_0	4.57759e-05	4.33936	2634	1681	285	19909
HK-2	TF	Factor: E2F-4:DP-2; motif: TTTCSCGC; match class: 1	TF:M00739_1	4.60691e-05	4.33659	1167	1681	143	19909
HK-2	TF	Factor: CREM; motif: TGACGTCASYN; match class: 1	TF:M01820_1	4.87822e-05	4.31174	1879	1681	213	19909
HK-2	TF	Factor: ESE-1; motif: NSMGGAARTN; match class: 1	TF:M01214_1	4.88271e-05	4.31134	2192	1681	243	19909
HK-2	TF	Factor: Elf-1; motif: NAANCMGGAAGTGN; match class: 0	TF:M09605_0	4.96169e-05	4.30437	4535	1681	459	19909
HK-2	TF	Factor: ER71; motif: ACCGGAARYN; match class: 1	TF:M02067_1	5.24831e-05	4.27998	1634	1681	189	19909
HK-2	TF	Factor: TEF-3:ER81; motif: ACCGGAAATRCC; match class: 0	TF:M08423_0	5.51056e-05	4.2588	3232	1681	340	19909
HK-2	TF	Factor: HIF1; motif: NGTACGTGCNGB; match class: 0	TF:M00466_0	5.80571e-05	4.23614	2589	1681	280	19909
HK-2	TF	Factor: Elf-1; motif: AWCCCGGAAGTN; match class: 1	TF:M07415_1	6.49009e-05	4.18775	2412	1681	263	19909
HK-2	TF	Factor: AP-2alpha; motif: NNNGSCCTGRGGSN; match class: 0	TF:M04896_0	6.54685e-05	4.18397	4469	1681	452	19909
HK-2	TF	Factor: PUR1; motif: GGGNCAGNN; match class: 0	TF:M01721_0	6.86589e-05	4.1633	5751	1681	566	19909
HK-2	TF	Factor: AP-2gamma:HES-7; motif: NNCACGYGNNNNNNSCCNNNGGS; match class: 0	TF:M08662_0	6.89682e-05	4.16135	1765	1681	201	19909
HK-2	TF	Factor: AP-2gamma; motif: NNNNSCCYCAGGSCN; match class: 0	TF:M07137_0	6.94248e-05	4.15849	1127	1681	138	19909
HK-2	TF	Factor: SP8; motif: RCCACGCCCMCY; match class: 0	TF:M03923_0	6.94248e-05	4.15849	2457	1681	267	19909
HK-2	TF	Factor: ETS1; motif: ACCGGAARYN; match class: 0	TF:M03977_0	7.22649e-05	4.14107	5924	1681	581	19909
HK-2	TF	Factor: EHF; motif: CSCGGAARTN; match class: 0	TF:M02052_0	7.665e-05	4.11549	6086	1681	595	19909
HK-2	TF	Factor: KROX; motif: CCCGCCCCCRCCCC; match class: 0	TF:M00982_0	7.70927e-05	4.11299	4321	1681	438	19909
HK-2	TF	Factor: LKLF; motif: CNCCACCCS; match class: 1	TF:M08819_1	8.45065e-05	4.07311	1555	1681	180	19909
HK-2	TF	Factor: E2F; motif: TTTSGCGC; match class: 1	TF:M00050_1	8.59432e-05	4.06579	1896	1681	213	19909
HK-2	TF	Factor: c-Ets-1(p54); motif: NCMGGAWGYN; match class: 1	TF:M00032_1	8.67042e-05	4.06196	2200	1681	242	19909
HK-2	TF	Factor: LUMAN; motif: CYCAGCYYCY; match class: 1	TF:M09729_1	9.10509e-05	4.04072	4651	1681	467	19909
HK-2	TF	Factor: HDAC1; motif: KGCARGGTC; match class: 1	TF:M07041_1	9.23509e-05	4.03456	6392	1681	621	19909
HK-2	TF	Factor: EGR1; motif: NCNCCGCCCCCGCN; match class: 0	TF:M07208_0	9.44802e-05	4.02466	4031	1681	411	19909
HK-2	TF	Factor: BTEB2; motif: GNAGGGGGNGGGSSNN; match class: 1	TF:M03814_1	0.000104969	3.97894	1317	1681	156	19909
HK-2	TF	Factor: ETV4; motif: ACCGGAAGTN; match class: 1	TF:M03982_1	0.000106444	3.97288	2007	1681	223	19909
HK-2	TF	Factor: E2F; motif: TTTSGCGSG; match class: 1	TF:M00939_1	0.000106893	3.97105	1685	1681	192	19909
HK-2	TF	Factor: ELF1; motif: AACCCGGAAGTR; match class: 1	TF:M03966_1	0.000112146	3.95022	1604	1681	184	19909
HK-2	TF	Factor: CP2; motif: NNNNCCAGNCNN; match class: 1	TF:M07602_1	0.000118115	3.9277	4674	1681	468	19909
HK-2	TF	Factor: SP3; motif: NCCACGCCCMC; match class: 0	TF:M03921_0	0.000140069	3.85366	3181	1681	332	19909
HK-2	TF	Factor: ERG; motif: ACCGGAART; match class: 0	TF:M01752_0	0.000145351	3.83758	5833	1681	570	19909
HK-2	TF	Factor: LRF; motif: NGNAGNGGGTYN; match class: 0	TF:M04617_0	0.000152984	3.81535	4719	1681	471	19909
HK-2	TF	Factor: ELK-1; motif: ACCGGAAGTN; match class: 0	TF:M02059_0	0.000155837	3.80733	5757	1681	563	19909
HK-2	TF	Factor: Spz1; motif: DNNGGRGGGWWNNNN; match class: 1	TF:M00446_1	0.000170685	3.7678	2896	1681	305	19909
HK-2	TF	Factor: Pax-5; motif: BCNNNRNGCANBGNTGNRTAGCSGCHNB; match class: 1	TF:M00143_1	0.000175517	3.75568	5107	1681	505	19909
HK-2	TF	Factor: c-ets-1; motif: ACCGGAWGTN; match class: 0	TF:M02063_0	0.000196384	3.70689	5270	1681	519	19909
HK-2	TF	Factor: Max; motif: NNANCACGTGNTNN; match class: 1	TF:M00119_1	0.00020022	3.69849	6844	1681	657	19909
HK-2	TF	Factor: GABPA; motif: ACCGGAAGTN; match class: 1	TF:M03990_1	0.000206538	3.685	1213	1681	144	19909
HK-2	TF	Factor: CREB,; motif: NTGACGTNA; match class: 1	TF:M00981_1	0.000216946	3.66365	2916	1681	306	19909
HK-2	TF	Factor: RBP-Jkappa; motif: TTCCCACK; match class: 0	TF:M01111_0	0.000216946	3.66365	975	1681	120	19909
HK-2	TF	Factor: Elk-1; motif: AACCGGAAGTR; match class: 0	TF:M01163_0	0.000226414	3.6451	4235	1681	426	19909
HK-2	TF	Factor: Egr-2; motif: NTGCGTRGGCGK; match class: 1	TF:M00246_1	0.000235213	3.62854	1594	1681	181	19909
HK-2	TF	Factor: Elf-1; motif: NAANCMGGAAGTGN; match class: 1	TF:M09605_1	0.000240721	3.61849	1308	1681	153	19909
HK-2	TF	Factor: USF; motif: GYCACGTGNC; match class: 0	TF:M00187_0	0.000247653	3.60616	2256	1681	244	19909
HK-2	TF	Factor: Sp3; motif: GGGGCGGGGSNN; match class: 0	TF:M07615_0	0.000249665	3.60264	3918	1681	397	19909
HK-2	TF	Factor: SP1; motif: NRGKGGGCGGGGCN; match class: 0	TF:M09765_0	0.000255346	3.59287	4174	1681	420	19909
HK-2	TF	Factor: AP-2alpha; motif: NTNSCCTGRGGSNAN; match class: 0	TF:M09590_0	0.000256488	3.59093	4241	1681	426	19909
HK-2	TF	Factor: Elf-1; motif: ACTTCCGGG; match class: 1	TF:M04714_1	0.000256589	3.59076	2664	1681	282	19909
HK-2	TF	Factor: LKLF; motif: NGGGCGG; match class: 0	TF:M05499_0	0.000256589	3.59076	5465	1681	535	19909
HK-2	TF	Factor: KLF17; motif: NGGGCGG; match class: 0	TF:M05386_0	0.000256589	3.59076	5465	1681	535	19909
HK-2	TF	Factor: Erg; motif: NNACCGGAARTSN; match class: 1	TF:M09608_1	0.000260087	3.58488	2418	1681	259	19909
HK-2	TF	Factor: CTCF; motif: WGCGCCMYCTAGYGGYN; match class: 0	TF:M03895_0	0.000285151	3.54493	5788	1681	563	19909
HK-2	TF	Factor: Cdx-1; motif: TTTATK; match class: 0	TF:M02086_0	0.000285723	3.54406	4693	1681	466	19909
HK-2	TF	Factor: Elk-1:T-bet; motif: TCACACCGGAAGNN; match class: 0	TF:M08231_0	0.000289262	3.53871	5087	1681	501	19909
HK-2	TF	Factor: TFAP2A; motif: NNNNGCCYSAGGGCA; match class: 1	TF:M07231_1	0.000307282	3.51246	1143	1681	136	19909
HK-2	TF	Factor: Zic1; motif: KGGGTGGTC; match class: 1	TF:M00448_1	0.000321029	3.49346	4352	1681	435	19909
HK-2	TF	Factor: AP-2gamma:E2F-8; motif: NTTCCCGCNNSCCCSMGGC; match class: 0	TF:M08440_0	0.000321029	3.49346	1094	1681	131	19909
HK-2	TF	Factor: ATF-1; motif: TNACGTCAN; match class: 1	TF:M01861_1	0.000324055	3.48938	1896	1681	209	19909
HK-2	TF	Factor: Sp3; motif: ASMCTTGGGSRGGG; match class: 0	TF:M00665_0	0.000356184	3.44833	5493	1681	536	19909
HK-2	TF	Factor: TFAP2B; motif: NGCCCNNRGGCA; match class: 1	TF:M04149_1	0.000366785	3.43559	1422	1681	163	19909
HK-2	TF	Factor: NRF-1; motif: CGCATGCGCR; match class: 0	TF:M00652_0	0.000378125	3.42236	1048	1681	126	19909
HK-2	TF	Factor: E2F-1:DP-2; motif: TTTSSCGC; match class: 0	TF:M00737_0	0.000390165	3.40875	5907	1681	572	19909
HK-2	TF	Factor: PLAG1; motif: GRGGCNNHNNNRRGGG; match class: 1	TF:M01778_1	0.000407052	3.39035	453	1681	64	19909
HK-2	TF	Factor: ETV7; motif: NNSCGGAAGTR; match class: 0	TF:M08760_0	0.000407726	3.38963	2030	1681	221	19909
HK-2	TF	Factor: E2F; motif: NNTTTCGCGCN; match class: 1	TF:M08875_1	0.000415099	3.38185	1726	1681	192	19909
HK-2	TF	Factor: Egr-1; motif: NNNNNGYGKGGGNGGGNN; match class: 0	TF:M09603_0	0.000420261	3.37648	3292	1681	338	19909
HK-2	TF	Factor: E2F; motif: NKCGCGCSAAAN; match class: 0	TF:M00920_0	0.00042404	3.37259	4399	1681	438	19909
HK-2	TF	Factor: Elk-1; motif: NNNNCCGGAARTNN; match class: 0	TF:M00025_0	0.000433299	3.36321	5708	1681	554	19909
HK-2	TF	Factor: SP1; motif: CCCCKCCCCC; match class: 0	TF:M02281_0	0.000436005	3.36051	3922	1681	395	19909
HK-2	TF	Factor: USF; motif: NCACGTGN; match class: 0	TF:M00217_0	0.000436005	3.36051	2923	1681	304	19909
HK-2	TF	Factor: Sp1; motif: GGGGCGGGGT; match class: 0	TF:M00008_0	0.000481761	3.31717	5192	1681	508	19909
HK-2	TF	Factor: P73; motif: GNNNRRRCNTGCMNNTSASN; match class: 1	TF:M03558_1	0.000484754	3.31448	807	1681	101	19909
HK-2	TF	Factor: EGR-1; motif: TGCGTGGGCGK; match class: 0	TF:M01972_0	0.000487861	3.3117	3905	1681	393	19909
HK-2	TF	Factor: Fli-1:Max; motif: NCCGGAAACACGTGN; match class: 1	TF:M08289_1	0.000491042	3.30888	3332	1681	341	19909
HK-2	TF	Factor: ELK1; motif: ACCGGAAGTN; match class: 1	TF:M03970_1	0.000491042	3.30888	1105	1681	131	19909
HK-2	TF	Factor: ER81; motif: NNNGRCMGGAAGYRNNNNNNNS; match class: 0	TF:M09611_0	0.000505851	3.29598	2368	1681	252	19909
HK-2	TF	Factor: HNRPUL1; motif: NCNCAGN; match class: 1	TF:M09746_1	0.000523483	3.2811	7732	1681	729	19909
HK-2	TF	Factor: nerf; motif: AAMCCGGAAGTN; match class: 0	TF:M08757_0	0.000531063	3.27485	664	1681	86	19909
HK-2	TF	Factor: AP-2gamma; motif: NTGSCCTGRGGSNN; match class: 0	TF:M09591_0	0.000561419	3.25071	5563	1681	540	19909
HK-2	TF	Factor: BEN; motif: CWGCGAYA; match class: 1	TF:M01241_1	0.00056822	3.24548	2095	1681	226	19909
HK-2	TF	Factor: E2F; motif: TTTSGCGSG; match class: 1	TF:M00918_1	0.000569423	3.24457	1261	1681	146	19909
HK-2	TF	Factor: SP1:SP3; motif: CCSCCCCCYCC; match class: 0	TF:M01219_0	0.00057661	3.23912	3891	1681	391	19909
HK-2	TF	Factor: USF; motif: GYCACGTGNC; match class: 1	TF:M00187_1	0.000615311	3.21091	1541	1681	173	19909
HK-2	TF	Factor: ZIC4; motif: GRCCCCCCGCNGNGN; match class: 0	TF:M03932_0	0.000644917	3.1905	2345	1681	249	19909
HK-2	TF	Factor: GCM; motif: NNNNATGMGGGN; match class: 0	TF:M08884_0	0.000647927	3.18847	1173	1681	137	19909
HK-2	TF	Factor: SAP-1; motif: ACCGGAAGTNN; match class: 1	TF:M09607_1	0.000652927	3.18514	992	1681	119	19909
HK-2	TF	Factor: Erg; motif: NNACCGGAARTSN; match class: 0	TF:M09608_0	0.000675361	3.17046	5835	1681	563	19909
HK-2	TF	Factor: ZNF740; motif: CCCCCCCCAC; match class: 0	TF:M03939_0	0.00070608	3.15115	453	1681	63	19909
HK-2	TF	Factor: KLF16; motif: GMCACGCCCCC; match class: 1	TF:M03914_1	0.000729408	3.13703	709	1681	90	19909
HK-2	TF	Factor: SAP-1; motif: ACCGGAAGTNN; match class: 0	TF:M09607_0	0.000730386	3.13645	3758	1681	378	19909
HK-2	TF	Factor: Pax-6; motif: TTTCACGCWTGANTGMNYN; match class: 1	TF:M04065_1	0.000742658	3.12921	3615	1681	365	19909
HK-2	TF	Factor: NRF-1; motif: CGCATGCGCR; match class: 1	TF:M00652_1	0.000749406	3.12528	310	1681	47	19909
HK-2	TF	Factor: E2F-1:DP-1; motif: TTTCSCGC; match class: 0	TF:M00736_0	0.000784796	3.10524	5832	1681	562	19909
HK-2	TF	Factor: ZNF515; motif: GTGGGGGGTM; match class: 0	TF:M01231_0	0.000832755	3.07948	1323	1681	151	19909
HK-2	TF	Factor: CREB; motif: NSTGACGTAANN; match class: 1	TF:M00177_1	0.000835485	3.07806	1354	1681	154	19909
HK-2	TF	Factor: CTCF; motif: NNNGCCASCAGRKGGCRSNN; match class: 1	TF:M01200_1	0.000851463	3.06983	559	1681	74	19909
HK-2	TF	Factor: NF-kappaB; motif: GGGGATYCCC; match class: 0	TF:M00051_0	0.000860479	3.06526	3633	1681	366	19909
HK-2	TF	Factor: GABP; motif: CACTTCCGGNNN; match class: 1	TF:M01258_1	0.000872082	3.05944	429	1681	60	19909
HK-2	TF	Factor: CREB; motif: CNNTGACGTMA; match class: 1	TF:M00917_1	0.000875613	3.05769	1594	1681	177	19909
HK-2	TF	Factor: ESE-1; motif: NSMGGAARTN; match class: 0	TF:M02055_0	0.000876679	3.05716	4056	1681	404	19909
HK-2	TF	Factor: NRF-1; motif: YGCGCATGCGCN; match class: 0	TF:M04059_0	0.000913826	3.03914	439	1681	61	19909
HK-2	TF	Factor: NF-kappaB; motif: GGGGATYCCC; match class: 1	TF:M00051_1	0.00102864	2.98774	2785	1681	288	19909
HK-2	TF	Factor: E2F-1; motif: NTTSGCGG; match class: 0	TF:M00430_0	0.00103181	2.9864	5608	1681	541	19909
HK-2	TF	Factor: YY2; motif: NCCGCCATNTY; match class: 1	TF:M03925_1	0.00103315	2.98584	785	1681	97	19909
HK-2	TF	Factor: CTCF; motif: NCCRSTAGGGGGCGC; match class: 0	TF:M08911_0	0.00106483	2.97272	5201	1681	505	19909
HK-2	TF	Factor: Elk-1:TBR2; motif: TNRCACCGGAAGN; match class: 1	TF:M08213_1	0.00110006	2.95859	1414	1681	159	19909
HK-2	TF	Factor: CTCFL; motif: NSGTGGGCGG; match class: 0	TF:M06537_0	0.00110279	2.95751	718	1681	90	19909
HK-2	TF	Factor: ELF5; motif: ANSMGGAAGTN; match class: 0	TF:M03969_0	0.00110358	2.95719	2930	1681	301	19909
HK-2	TF	Factor: Pax-5; motif: NGTCACGCWTSANTGMNY; match class: 1	TF:M04064_1	0.0011735	2.93052	3515	1681	354	19909
HK-2	TF	Factor: Osx; motif: CCNCCCCCNNN; match class: 0	TF:M07329_0	0.00119502	2.92263	4362	1681	430	19909
HK-2	TF	Factor: LRF; motif: NGKGGGTSNCN; match class: 0	TF:M07387_0	0.00120596	2.91867	4217	1681	417	19909
HK-2	TF	Factor: ZNF35; motif: SSAAKA; match class: 0	TF:M07479_0	0.00123234	2.90927	3099	1681	316	19909
HK-2	TF	Factor: Elk-1:ETV7; motif: ANSCGGACGGATDTCCGGNT; match class: 1	TF:M08214_1	0.00123755	2.90744	2317	1681	244	19909
HK-2	TF	Factor: E2F-4:DP-1; motif: TTTSGCGC; match class: 0	TF:M00738_0	0.00123795	2.9073	5904	1681	566	19909
HK-2	TF	Factor: PPARalpha:RXRalpha; motif: NNRGGTCATWGGGGTSANG; match class: 1	TF:M00518_1	0.0012432	2.90546	3012	1681	308	19909
HK-2	TF	Factor: AP-2gamma; motif: NTGSCCTGRGGSNN; match class: 1	TF:M09591_1	0.001306	2.88406	2872	1681	295	19909
HK-2	TF	Factor: ELF4; motif: NCCGGAARTN; match class: 0	TF:M02056_0	0.00141922	2.84795	4080	1681	404	19909
HK-2	TF	Factor: RREB-1; motif: CCCCAAACMMCCCC; match class: 1	TF:M00257_1	0.00143824	2.84217	4484	1681	440	19909
HK-2	TF	Factor: GCMb; motif: RCCCKCAT; match class: 0	TF:M03824_0	0.0014675	2.83342	1496	1681	166	19909
HK-2	TF	Factor: ROX; motif: GNNNCASGTGGS; match class: 1	TF:M09764_1	0.00148649	2.82784	1643	1681	180	19909
HK-2	TF	Factor: CREB; motif: NNGNTGACGTNN; match class: 0	TF:M00113_0	0.00152887	2.81563	3950	1681	392	19909
HK-2	TF	Factor: CREB; motif: TGACGTMA; match class: 1	TF:M00039_1	0.00152911	2.81556	1487	1681	165	19909
HK-2	TF	Factor: Smad2; motif: AGACAN; match class: 0	TF:M03580_0	0.00155425	2.80848	6238	1681	594	19909
HK-2	TF	Factor: DPF2; motif: NYCACYTCCYCNYYCY; match class: 1	TF:M09760_1	0.00158698	2.79943	3001	1681	306	19909
HK-2	TF	Factor: NF-E4; motif: CHCCCTCKCCWG; match class: 0	TF:M02105_0	0.00159143	2.79821	2338	1681	245	19909
HK-2	TF	Factor: Elf-1; motif: AWCCCGGAAGTN; match class: 0	TF:M07415_0	0.00164501	2.78383	5658	1681	543	19909
HK-2	TF	Factor: CREM; motif: NNTGACGT; match class: 0	TF:M08803_0	0.00167582	2.77577	1037	1681	121	19909
HK-2	TF	Factor: GCM1; motif: NATGCGGGTAC; match class: 0	TF:M04001_0	0.00169675	2.77038	385	1681	54	19909
HK-2	TF	Factor: E2F; motif: TTTSGCGSG; match class: 0	TF:M00918_0	0.00169828	2.76999	4381	1681	430	19909
HK-2	TF	Factor: PDEF; motif: MCCGGATNTN; match class: 0	TF:M02075_0	0.0017251	2.76319	2417	1681	252	19909
HK-2	TF	Factor: GLI; motif: MCVNNGACCACCCAV; match class: 1	TF:M03871_1	0.00175805	2.75497	404	1681	56	19909
HK-2	TF	Factor: ATF-1; motif: CYYTGACGTCA; match class: 0	TF:M00691_0	0.00175956	2.7546	3635	1681	363	19909
HK-2	TF	Factor: ESE-1; motif: NSMGGAARTN; match class: 1	TF:M02055_1	0.00177582	2.7506	1110	1681	128	19909
HK-2	TF	Factor: Sp2; motif: NYSGCCCCGCCCCCY; match class: 0	TF:M03567_0	0.00179858	2.74507	4093	1681	404	19909
HK-2	TF	Factor: ZBP89; motif: YCCYCCCCCM; match class: 0	TF:M01816_0	0.00183691	2.73591	1958	1681	209	19909
HK-2	TF	Factor: Ikaros; motif: TGGGAGN; match class: 1	TF:M07260_1	0.00183998	2.73519	7299	1681	685	19909
HK-2	TF	Factor: Tax/CREB; motif: GGGGGTTGACGYANA; match class: 1	TF:M00114_1	0.00187827	2.72624	1557	1681	171	19909
HK-2	TF	Factor: HINFP; motif: CNRCGTCCGCNN; match class: 0	TF:M03907_0	0.00187854	2.72618	1000	1681	117	19909
HK-2	TF	Factor: ATF; motif: NTGACGTCANYS; match class: 1	TF:M00338_1	0.00187854	2.72618	1122	1681	129	19909
HK-2	TF	Factor: AP-2gamma; motif: GCCYNCRGSN; match class: 0	TF:M03811_0	0.00192423	2.71574	5088	1681	492	19909
HK-2	TF	Factor: TFDP1; motif: NSGCGGGAANN; match class: 1	TF:M09789_1	0.00200746	2.69735	169	1681	29	19909
HK-2	TF	Factor: AhR:Arnt; motif: GRGKATYGCGTGMCWNSCC; match class: 1	TF:M00237_1	0.00202443	2.6937	1455	1681	161	19909
HK-2	TF	Factor: Elk-1:PDEF; motif: NCMGGAMGGANATCCGGN; match class: 0	TF:M08227_0	0.0020348	2.69148	5900	1681	563	19909
HK-2	TF	Factor: ELK1; motif: NACTTCCGSCGGAAGYN; match class: 0	TF:M03971_0	0.0020629	2.68552	4179	1681	411	19909
HK-2	TF	Factor: CREM; motif: TGACGTCASYN; match class: 0	TF:M01820_0	0.00215836	2.66588	4462	1681	436	19909
HK-2	TF	Factor: MAZR; motif: NSGGGGGGGGMCN; match class: 0	TF:M00491_0	0.00217438	2.66266	853	1681	102	19909
HK-2	TF	Factor: FKLF; motif: BGGGNGGVMD; match class: 0	TF:M01837_0	0.00218674	2.6602	4059	1681	400	19909
HK-2	TF	Factor: USF; motif: NRCCACGTGASN; match class: 0	TF:M00796_0	0.00219403	2.65876	2040	1681	216	19909
HK-2	TF	Factor: ZBP89; motif: CCCCKCCCCCNN; match class: 0	TF:M07397_0	0.00219657	2.65825	4205	1681	413	19909
HK-2	TF	Factor: Pax-5; motif: NNNNRNKCAGCNRAGCGTGAC; match class: 0	TF:M09645_0	0.00222859	2.65197	2396	1681	249	19909
HK-2	TF	Factor: ZNF641; motif: NAGGGGKGGGGN; match class: 0	TF:M05417_0	0.00245314	2.61028	123	1681	23	19909
HK-2	TF	Factor: EGR4; motif: NNMCGCCCACGCANNN; match class: 1	TF:M03899_1	0.00254033	2.59511	222	1681	35	19909
HK-2	TF	Factor: Sp1; motif: GGGGCGGGGC; match class: 0	TF:M07063_0	0.00257301	2.58956	4202	1681	412	19909
HK-2	TF	Factor: ZNF714; motif: NSGKTGGGCCGM; match class: 0	TF:M05938_0	0.00259188	2.58639	679	1681	84	19909
HK-2	TF	Factor: PLAG1; motif: GRGGCNNHNNNRRGGG; match class: 0	TF:M01778_0	0.00259188	2.58639	2294	1681	239	19909
HK-2	TF	Factor: ATF-1; motif: NNNTGACGTNNN; match class: 1	TF:M07034_1	0.00268753	2.57065	1184	1681	134	19909
HK-2	TF	Factor: DEC1; motif: NCNCACRTGNSC; match class: 1	TF:M08870_1	0.00280023	2.55281	2438	1681	252	19909
HK-2	TF	Factor: MZF-1; motif: TGGGGAR; match class: 1	TF:M01733_1	0.00281415	2.55065	4940	1681	477	19909
HK-2	TF	Factor: ZNF114; motif: GGCCGGSTAA; match class: 0	TF:M06508_0	0.00281846	2.54999	65	1681	15	19909
HK-2	TF	Factor: NF-1; motif: NNTTGGCNNNNNNCCNNN; match class: 1	TF:M00193_1	0.0028393	2.54679	780	1681	94	19909
HK-2	TF	Factor: KLF15; motif: GAGNNGGGGNGTDG; match class: 0	TF:M01714_0	0.00297831	2.52603	1977	1681	209	19909
HK-2	TF	Factor: SP3; motif: NCCACGCCCMC; match class: 1	TF:M03921_1	0.00327399	2.48492	645	1681	80	19909
HK-2	TF	Factor: USF; motif: NCACGTGN; match class: 1	TF:M00217_1	0.00327399	2.48492	1252	1681	140	19909
HK-2	TF	Factor: DEAF1; motif: NCGNNYTCGGGNRTTTCCGDARNNN; match class: 0	TF:M01001_0	0.00329515	2.48213	2056	1681	216	19909
HK-2	TF	Factor: MTF-1; motif: TGCGCAC; match class: 0	TF:M01243_0	0.00332963	2.4776	2121	1681	222	19909
HK-2	TF	Factor: TEF-3:Elk-1; motif: RMATWCCGGAWGT; match class: 1	TF:M08418_1	0.00338674	2.47022	5303	1681	508	19909
HK-2	TF	Factor: ELF1; motif: AACCCGGAAGTR; match class: 0	TF:M03966_0	0.00338674	2.47022	5053	1681	486	19909
HK-2	TF	Factor: GLI; motif: MCVNNGACCACCCAV; match class: 0	TF:M03871_0	0.00366992	2.43534	2953	1681	298	19909
HK-2	TF	Factor: LRF; motif: NGKGGGTSNCN; match class: 1	TF:M07387_1	0.00371195	2.4304	1060	1681	121	19909
HK-2	TF	Factor: CREB1; motif: TGACGTCA; match class: 1	TF:M02279_1	0.00390918	2.40791	848	1681	100	19909
HK-2	TF	Factor: ER-beta; motif: NRGGTCANKSTGACCTNN; match class: 0	TF:M09610_0	0.00402901	2.3948	4294	1681	418	19909
HK-2	TF	Factor: SAP-1a; motif: NACCGGAAGTV; match class: 1	TF:M01167_1	0.00404174	2.39343	185	1681	30	19909
HK-2	TF	Factor: E2F-4:DP-2; motif: TTTCSCGC; match class: 0	TF:M00739_0	0.00404806	2.39275	4486	1681	435	19909
HK-2	TF	Factor: ZNF253; motif: KKGCARMMGM; match class: 0	TF:M06069_0	0.00429873	2.36666	1449	1681	158	19909
HK-2	TF	Factor: PSF; motif: KWATCCGN; match class: 1	TF:M07612_1	0.00438237	2.35829	1106	1681	125	19909
HK-2	TF	Factor: GKLF; motif: GCCMCRCCCNNN; match class: 0	TF:M01588_0	0.00441339	2.35523	4989	1681	479	19909
HK-2	TF	Factor: Olf-1; motif: NNCDABTCCCYAGRGARBNKGN; match class: 0	TF:M00261_0	0.00441773	2.3548	2841	1681	287	19909
HK-2	TF	Factor: CREB; motif: NNGNTGACGTNN; match class: 1	TF:M00113_1	0.00446731	2.34995	882	1681	103	19909
HK-2	TF	Factor: Elf5; motif: CSMGGAARNN; match class: 1	TF:M02057_1	0.00446731	2.34995	3561	1681	352	19909
HK-2	TF	Factor: SRY; motif: AACAATNR; match class: 0	TF:M08976_0	0.00480494	2.31831	5850	1681	554	19909
HK-2	TF	Factor: FLI-1; motif: CMGGAWGTSAN; match class: 1	TF:M01208_1	0.00485911	2.31344	1317	1681	145	19909
HK-2	TF	Factor: GABP-alpha; motif: CACTTCCGG; match class: 1	TF:M04698_1	0.00499121	2.30179	586	1681	73	19909
HK-2	TF	Factor: CREB1; motif: TKACGTCAYNN; match class: 0	TF:M09600_0	0.00516705	2.28676	3803	1681	373	19909
HK-2	TF	Factor: Sall1; motif: NGGTCCKRGKRA; match class: 0	TF:M05467_0	0.00523684	2.28093	3625	1681	357	19909
HK-2	TF	Factor: ERF; motif: ACCGGAAGTR; match class: 1	TF:M03974_1	0.00526531	2.27858	55	1681	13	19909
HK-2	TF	Factor: Net; motif: ACCGGAARTN; match class: 1	TF:M02060_1	0.00541246	2.26661	24	1681	8	19909
HK-2	TF	Factor: A-Myb:TBR2; motif: NNGTGNNNAACGG; match class: 1	TF:M08392_1	0.00581382	2.23554	115	1681	21	19909
HK-2	TF	Factor: CREB1; motif: NNNNACGTCANN; match class: 0	TF:M03544_0	0.0060363	2.21923	2922	1681	293	19909
HK-2	TF	Factor: AP-2gamma:Max; motif: NNSCCYNRGGSNNNNCACGTGN; match class: 0	TF:M08664_0	0.0060442	2.21866	2081	1681	216	19909
HK-2	TF	Factor: ATF-3; motif: GGCGCSSNSNGRTSACGTSA; match class: 0	TF:M04744_0	0.0060442	2.21866	5270	1681	502	19909
HK-2	TF	Factor: HIF-1alpha; motif: NCACGT; match class: 0	TF:M02012_0	0.00607921	2.21615	4929	1681	472	19909
HK-2	TF	Factor: Pasx-5; motif: GTCACGSTT; match class: 1	TF:M04765_1	0.0064155	2.19277	4118	1681	400	19909
HK-2	TF	Factor: Zfp206; motif: TGCGCAKGCGC; match class: 0	TF:M01742_0	0.00652601	2.18535	208	1681	32	19909
HK-2	TF	Factor: c-Myb; motif: NCNRNNGRCNGTTGGKGG; match class: 1	TF:M00004_1	0.00667688	2.17543	1902	1681	199	19909
HK-2	TF	Factor: BTEB2; motif: RGGGNGKGGN; match class: 0	TF:M07277_0	0.00667688	2.17543	4357	1681	421	19909
HK-2	TF	Factor: SREBP-2; motif: NNGYCACNNSMN; match class: 1	TF:M01177_1	0.006802	2.16736	2862	1681	287	19909
HK-2	TF	Factor: CREB; motif: NSTGACGTMANN; match class: 0	TF:M00178_0	0.00718272	2.14371	3754	1681	367	19909
HK-2	TF	Factor: SP1; motif: NCCCCKCCCCC; match class: 0	TF:M07226_0	0.00722561	2.14113	4373	1681	422	19909
HK-2	TF	Factor: c-Ets-2; motif: NCCGGAAGTG; match class: 1	TF:M08759_1	0.00732091	2.13543	2943	1681	294	19909
HK-2	TF	Factor: c-Myc; motif: RACCACGTGCTC; match class: 1	TF:M01145_1	0.00732091	2.13543	3487	1681	343	19909
HK-2	TF	Factor: MTF-1; motif: TGCGCAC; match class: 1	TF:M01243_1	0.00736456	2.13285	724	1681	86	19909
HK-2	TF	Factor: Egr-1; motif: WTGCGTGGGCGK; match class: 1	TF:M00243_1	0.00739124	2.13128	1279	1681	140	19909
HK-2	TF	Factor: WT1; motif: GNGGGGGCGGGG; match class: 0	TF:M03893_0	0.00754288	2.12246	4342	1681	419	19909
HK-2	TF	Factor: CREB; motif: NNTKACGTCANNNS; match class: 1	TF:M00916_1	0.00759425	2.11952	1693	1681	179	19909
HK-2	TF	Factor: TFEB; motif: RNCACGTGAC; match class: 0	TF:M04194_0	0.00768632	2.11428	1041	1681	117	19909
HK-2	TF	Factor: ATF-3; motif: SNTGACGYNATN; match class: 0	TF:M07313_0	0.00813246	2.08978	2366	1681	241	19909
HK-2	TF	Factor: Fli-1:ETV7; motif: NSMGGAMGGATNTCCGNN; match class: 0	TF:M08283_0	0.0081445	2.08914	2618	1681	264	19909
HK-2	TF	Factor: ELF2; motif: CCCGGAARYN; match class: 1	TF:M02054_1	0.00865098	2.06293	462	1681	59	19909
HK-2	TF	Factor: BEN; motif: CWGCGAYA; match class: 0	TF:M01241_0	0.00865359	2.0628	5396	1681	511	19909
HK-2	TF	Factor: MAZ; motif: CCCTCCCYCYN; match class: 0	TF:M07297_0	0.00871264	2.05985	2282	1681	233	19909
HK-2	TF	Factor: YB-1; motif: CCAMTCNGMR; match class: 1	TF:M03805_1	0.00871264	2.05985	3743	1681	365	19909
HK-2	TF	Factor: HOXA13; motif: ATAAMA; match class: 0	TF:M01292_0	0.00877616	2.0567	5089	1681	484	19909
HK-2	TF	Factor: ATF2; motif: VGTGACGTMACN; match class: 1	TF:M00179_1	0.00879314	2.05586	1774	1681	186	19909
HK-2	TF	Factor: RBP-Jkappa; motif: ANCGTGGGAAM; match class: 0	TF:M01112_0	0.00898132	2.04666	2601	1681	262	19909
HK-2	TF	Factor: ZNF333; motif: ATAAT; match class: 0	TF:M01230_0	0.00898868	2.0463	3846	1681	374	19909
HK-2	TF	Factor: ATF-2; motif: NNTGACGTCAN; match class: 1	TF:M07312_1	0.00904524	2.04358	1067	1681	119	19909
HK-2	TF	Factor: DEAF1; motif: RNNNRTTCGGGNRTTTCCGGRRNKN; match class: 0	TF:M01002_0	0.00926646	2.03309	1016	1681	114	19909
HK-2	TF	Factor: WT1; motif: SMCNCCNSC; match class: 0	TF:M01118_0	0.00941806	2.02604	4085	1681	395	19909
HK-2	TF	Factor: MZF-1; motif: KNGNKAGGGGNAA; match class: 0	TF:M00084_0	0.00960523	2.01749	4856	1681	463	19909
HK-2	TF	Factor: E2F; motif: TTTCGCGC; match class: 0	TF:M00425_0	0.0097371	2.01157	5771	1681	543	19909
HK-2	TF	Factor: AhR,; motif: NRCGTGNGN; match class: 1	TF:M00976_1	0.00974736	2.01111	997	1681	112	19909
HK-2	TF	Factor: GCM; motif: CNNRCCCGCATD; match class: 0	TF:M00634_0	0.0101404	1.99395	2050	1681	211	19909
HK-2	TF	Factor: Elk-1; motif: RACCGGAAGTR; match class: 0	TF:M01165_0	0.0102723	1.98833	5637	1681	531	19909
HK-2	TF	Factor: ATF2; motif: VGTGACGTMACN; match class: 0	TF:M00179_0	0.0104453	1.98108	4351	1681	418	19909
HK-2	TF	Factor: AhR; motif: CCYCNRRSTNGCGTGASA; match class: 0	TF:M00139_0	0.0105039	1.97865	3318	1681	326	19909
HK-2	TF	Factor: GCMb; motif: NATGCGGGTN; match class: 0	TF:M04002_0	0.0107818	1.96731	1261	1681	137	19909
HK-2	TF	Factor: AP-2gamma:HES-7; motif: NNCACGYGNNNNNNSCCNNNGGS; match class: 1	TF:M08662_1	0.01081	1.96617	215	1681	32	19909
HK-2	TF	Factor: SZF1-1; motif: CCAGGGTAWCAGCNG; match class: 0	TF:M01109_0	0.0109968	1.95873	3757	1681	365	19909
HK-2	TF	Factor: ZNF808; motif: NGGKGAAATAGA; match class: 0	TF:M06485_0	0.0116892	1.93221	11	1681	5	19909
HK-2	TF	Factor: ETV7; motif: NNSCGGAAGTR; match class: 1	TF:M08760_1	0.0117052	1.93162	335	1681	45	19909
HK-2	TF	Factor: RFX1; motif: NNGTNRCNATRGYAACNN; match class: 0	TF:M00281_0	0.0117052	1.93162	3918	1681	379	19909
HK-2	TF	Factor: NFIC; motif: NNCTTGGCANN; match class: 0	TF:M09815_0	0.0119223	1.92364	27	1681	8	19909
HK-2	TF	Factor: ELK4; motif: ACCGGAARTN; match class: 0	TF:M03973_0	0.0121078	1.91693	667	1681	79	19909
HK-2	TF	Factor: NF1B; motif: CYTGGCNYNCWGCCAN; match class: 0	TF:M09762_0	0.0122952	1.91026	4203	1681	404	19909
HK-2	TF	Factor: Kaiso; motif: GNTCTCGCGAGRNNNNGGN; match class: 1	TF:M09632_1	0.0124556	1.90463	708	1681	83	19909
HK-2	TF	Factor: ESE-1; motif: NSMGGAARTN; match class: 0	TF:M01214_0	0.0125097	1.90275	5433	1681	512	19909
HK-2	TF	Factor: PU.1; motif: AGGAAG; match class: 0	TF:M02031_0	0.0128091	1.89248	4093	1681	394	19909
HK-2	TF	Factor: Net; motif: CACTTCCKGK; match class: 0	TF:M03832_0	0.0128091	1.89248	882	1681	100	19909
HK-2	TF	Factor: Elf-1; motif: AGGAAG; match class: 0	TF:M01266_0	0.0128091	1.89248	4093	1681	394	19909
HK-2	TF	Factor: CREB; motif: NNTKACGTCANNNS; match class: 0	TF:M00916_0	0.0128091	1.89248	4217	1681	405	19909
HK-2	TF	Factor: HIF-1alpha; motif: NNACGTGNN; match class: 0	TF:M07043_0	0.0128481	1.89116	1331	1681	143	19909
HK-2	TF	Factor: CLOCKBMAL; motif: NNNWCACGTGGN; match class: 0	TF:M08869_0	0.0130251	1.88522	1748	1681	182	19909
HK-2	TF	Factor: EHF; motif: NACCCGGAAGTA; match class: 0	TF:M03965_0	0.0130426	1.88464	356	1681	47	19909
HK-2	TF	Factor: LRF; motif: GGGGKYNNB; match class: 0	TF:M01100_0	0.0130928	1.88297	4786	1681	455	19909
HK-2	TF	Factor: ZNF770; motif: NWGGGGCGAG; match class: 0	TF:M06379_0	0.013213	1.879	245	1681	35	19909
HK-2	TF	Factor: SAP-1a; motif: NACCGGAAGTV; match class: 0	TF:M01167_0	0.0132335	1.87832	1792	1681	186	19909
HK-2	TF	Factor: Elk-1:T-bet; motif: TCACACCGGAAGNN; match class: 1	TF:M08231_1	0.013357	1.87429	1599	1681	168	19909
HK-2	TF	Factor: CREB1; motif: NNNNTGACGTNANNN; match class: 0	TF:M07248_0	0.013357	1.87429	3065	1681	302	19909
HK-2	TF	Factor: TEF-3:ER81; motif: ACCGGAAATRCC; match class: 1	TF:M08423_1	0.0133685	1.87392	660	1681	78	19909
HK-2	TF	Factor: MAX; motif: CACGTGNNNNNCACGTG; match class: 0	TF:M04175_0	0.0134924	1.86991	443	1681	56	19909
HK-2	TF	Factor: ZIC4; motif: GRCCCCCCGCNGNGN; match class: 1	TF:M03932_1	0.0136161	1.86595	376	1681	49	19909
HK-2	TF	Factor: Sp1; motif: GGNDGGRGGCGGGG; match class: 0	TF:M04953_0	0.0136161	1.86595	4630	1681	441	19909
HK-2	TF	Factor: PARP; motif: TTTCYN; match class: 0	TF:M02027_0	0.0137856	1.86057	4268	1681	409	19909
HK-2	TF	Factor: GABPalpha; motif: RCCGGAWRYN; match class: 1	TF:M02074_1	0.013865	1.85808	1009	1681	112	19909
HK-2	TF	Factor: USF2; motif: NNNCCACGTGACN; match class: 1	TF:M03860_1	0.0139024	1.85691	978	1681	109	19909
HK-2	TF	Factor: ELK4; motif: ACCGGAARTN; match class: 1	TF:M03973_1	0.0139745	1.85466	34	1681	9	19909
HK-2	TF	Factor: HES-1; motif: GSCACGMGMC; match class: 1	TF:M02011_1	0.0139745	1.85466	875	1681	99	19909
HK-2	TF	Factor: HIF2A; motif: ACGTGNNN; match class: 0	TF:M07356_0	0.0139777	1.85456	1698	1681	177	19909
HK-2	TF	Factor: RAD21; motif: NCCASYAGRKGGCRSNN; match class: 0	TF:M09748_0	0.0140174	1.85333	1860	1681	192	19909
HK-2	TF	Factor: N-Myc; motif: NNCCACGTGNNN; match class: 1	TF:M00055_1	0.0141625	1.84886	1463	1681	155	19909
HK-2	TF	Factor: ATF-2; motif: NNNTGACGTNAN; match class: 1	TF:M01862_1	0.0143376	1.84352	1000	1681	111	19909
HK-2	TF	Factor: ATF4; motif: CVTGACGYMABG; match class: 1	TF:M00514_1	0.0143376	1.84352	1336	1681	143	19909
HK-2	TF	Factor: AP-2beta; motif: GCNNNGGSCNGVGGGN; match class: 0	TF:M01858_0	0.0145275	1.83781	4306	1681	412	19909
HK-2	TF	Factor: VDR; motif: RRGGTCANNGRGKTCA; match class: 0	TF:M09671_0	0.0145545	1.837	5698	1681	534	19909
HK-2	TF	Factor: BTEB2; motif: GNAGGGGGNGGGSSNN; match class: 0	TF:M03814_0	0.0149309	1.82591	3811	1681	368	19909
HK-2	TF	Factor: Tax/CREB; motif: RTGACGCATAYCCCC; match class: 1	TF:M00115_1	0.0159832	1.79634	2920	1681	288	19909
HK-2	TF	Factor: Elk-1:HOXA1; motif: ACCGGAAGTAATTA; match class: 0	TF:M08451_0	0.0162419	1.78936	5924	1681	553	19909
HK-2	TF	Factor: CACCC-binding; motif: CANCCNNWGGGTGDGG; match class: 0	TF:M00721_0	0.0162419	1.78936	2622	1681	261	19909
HK-2	TF	Factor: E4F1; motif: SYTACGTCAC; match class: 0	TF:M00694_0	0.0162419	1.78936	151	1681	24	19909
HK-2	TF	Factor: HOXB2:PEA3; motif: ACCGGAAATGRN; match class: 0	TF:M08345_0	0.0164189	1.78466	5902	1681	551	19909
HK-2	TF	Factor: E2F; motif: TTTSGCGS; match class: 0	TF:M00427_0	0.0165295	1.78174	5753	1681	538	19909
HK-2	TF	Factor: PLAG1; motif: CCCCCKWNNNGGSCCC; match class: 0	TF:M01973_0	0.0165822	1.78036	3750	1681	362	19909
HK-2	TF	Factor: c-Ets-1(p54); motif: NCMGGAWGYN; match class: 0	TF:M00032_0	0.0167222	1.77671	5708	1681	534	19909
HK-2	TF	Factor: DEC1; motif: CNCACRTGASC; match class: 1	TF:M03572_1	0.0170393	1.76855	1869	1681	192	19909
HK-2	TF	Factor: GABPalpha_GABPbeta; motif: CTTCCKGY; match class: 1	TF:M03791_1	0.0170403	1.76852	429	1681	54	19909
HK-2	TF	Factor: E2F-4; motif: GCGGGAAANA; match class: 0	TF:M02090_0	0.0171455	1.76585	5664	1681	530	19909
HK-2	TF	Factor: HIF-1alpha; motif: NCACGTNN; match class: 0	TF:M07384_0	0.0172362	1.76356	1174	1681	127	19909
HK-2	TF	Factor: SP2; motif: GNNGGGGGCGGGGSN; match class: 0	TF:M03807_0	0.0173525	1.76064	4216	1681	403	19909
HK-2	TF	Factor: RUNX3; motif: NRACCGCAAACCGCAN; match class: 0	TF:M04109_0	0.0174085	1.75924	5976	1681	557	19909
HK-2	TF	Factor: GABPalpha_GABPbeta; motif: CTTCCKGY; match class: 0	TF:M03791_0	0.0174085	1.75924	2571	1681	256	19909
HK-2	TF	Factor: ZNF542; motif: NRKGAGGGTAKT; match class: 0	TF:M05487_0	0.0181954	1.74004	29	1681	8	19909
HK-2	TF	Factor: CT53; motif: NCGGGGTGACGC; match class: 0	TF:M06181_0	0.0184457	1.73411	23	1681	7	19909
HK-2	TF	Factor: ZSCAN30; motif: NMGTAAAACGGA; match class: 0	TF:M06408_0	0.0187692	1.72655	4	1681	3	19909
HK-2	TF	Factor: ER-beta; motif: NRGGTCANKSTGACCTNN; match class: 1	TF:M09610_1	0.0188476	1.72474	1593	1681	166	19909
HK-2	TF	Factor: GLI; motif: NGACCMCCCAN; match class: 0	TF:M07290_0	0.0188476	1.72474	5304	1681	498	19909
HK-2	TF	Factor: p54NRB; motif: GRNNNMGGATGRMNNCGGA; match class: 1	TF:M07611_1	0.0189051	1.72342	1647	1681	171	19909
HK-2	TF	Factor: ETV5; motif: NCCGGAWGYN; match class: 1	TF:M03983_1	0.0191995	1.71671	540	1681	65	19909
HK-2	TF	Factor: CTCF; motif: ACCAGGKGGC; match class: 1	TF:M04727_1	0.0194979	1.71001	1573	1681	164	19909
HK-2	TF	Factor: myogenin; motif: CRSCTGTTBNNTTTGGCACGSNGCCARCH; match class: 1	TF:M00056_1	0.0201136	1.69651	5814	1681	542	19909
HK-2	TF	Factor: Elk-1:Pax-1; motif: ACCGGAACTACGCWTSANTG; match class: 1	TF:M08224_1	0.0205731	1.6867	2746	1681	271	19909
HK-2	TF	Factor: AhR; motif: NNNKNGCGTGNSNNNNN; match class: 0	TF:M07347_0	0.0207023	1.68398	1340	1681	142	19909
HK-2	TF	Factor: USF2; motif: NGGTCACGTGNNSNNNNNN; match class: 0	TF:M09670_0	0.0212064	1.67353	1555	1681	162	19909
HK-2	TF	Factor: USF2; motif: NNNGGTCACGTGRYNN; match class: 0	TF:M09820_0	0.0212164	1.67333	1341	1681	142	19909
HK-2	TF	Factor: CTCF; motif: YNRCCASYAGRKGGCRSYN; match class: 1	TF:M02242_1	0.0212164	1.67333	1256	1681	134	19909
HK-2	TF	Factor: NF-kappaB; motif: AGGGGAWTCCCCT; match class: 1	TF:M04054_1	0.0217112	1.66332	1310	1681	139	19909
HK-2	TF	Factor: ZSCAN18; motif: TRRCGRCGNMCC; match class: 1	TF:M05432_1	0.0218446	1.66066	807	1681	91	19909
HK-2	TF	Factor: PLAG1; motif: TGGGCTAGCCCC; match class: 0	TF:M06958_0	0.0218497	1.66056	8	1681	4	19909
HK-2	TF	Factor: AP-4:ER81; motif: RSCGGAAGCAGSTGNN; match class: 0	TF:M08443_0	0.0218497	1.66056	6722	1681	620	19909
HK-2	TF	Factor: Rb:E2F-1:DP-1; motif: TTTSGCGC; match class: 0	TF:M00740_0	0.0218882	1.65979	5936	1681	552	19909
HK-2	TF	Factor: Tel-2; motif: YTACTTCCTG; match class: 0	TF:M00678_0	0.0219858	1.65786	4448	1681	422	19909
HK-2	TF	Factor: HIF1; motif: GNNKACGTGCGGNN; match class: 0	TF:M00797_0	0.0233685	1.63137	3054	1681	298	19909
HK-2	TF	Factor: E2F-4; motif: AATGGCGCCAAA; match class: 1	TF:M04518_1	0.0236813	1.62559	1070	1681	116	19909
HK-2	TF	Factor: USF1; motif: NNNNGTCACGTGGN; match class: 1	TF:M07067_1	0.0236859	1.62551	882	1681	98	19909
HK-2	TF	Factor: RFX; motif: SNGTTGCYANGGA; match class: 1	TF:M07305_1	0.0243821	1.61293	139	1681	22	19909
HK-2	TF	Factor: USF2; motif: NGGTCACGTGNNSNNNNNN; match class: 1	TF:M09670_1	0.0245052	1.61074	852	1681	95	19909
HK-2	TF	Factor: USF; motif: NNRNCACGTGNYNN; match class: 1	TF:M00122_1	0.0245139	1.61059	2435	1681	242	19909
HK-2	TF	Factor: TFE3; motif: NNCACGTGAY; match class: 0	TF:M04193_0	0.0248033	1.60549	1616	1681	167	19909
HK-2	TF	Factor: ATF-1; motif: TNACGTCAN; match class: 0	TF:M01861_0	0.0248189	1.60522	4445	1681	421	19909
HK-2	TF	Factor: YY1; motif: NNCGCCATTNN; match class: 0	TF:M03924_0	0.0248189	1.60522	6431	1681	594	19909
HK-2	TF	Factor: ZNF835; motif: NCGRGKGAAMCC; match class: 0	TF:M06789_0	0.0254106	1.59498	247	1681	34	19909
HK-2	TF	Factor: RUNX3; motif: NRACCGCANWAACCRCAN; match class: 0	TF:M04110_0	0.0261268	1.58291	5535	1681	516	19909
HK-2	TF	Factor: ZNF515; motif: WNSCCCCCWGCNG; match class: 0	TF:M08835_0	0.0264892	1.57693	3017	1681	294	19909
HK-2	TF	Factor: MIF-1; motif: NNGTTGCWWGGYAACNGS; match class: 0	TF:M00279_0	0.0266064	1.57501	5951	1681	552	19909
HK-2	TF	Factor: ETV3; motif: ACCGGAAGTN; match class: 1	TF:M03981_1	0.0272073	1.56531	333	1681	43	19909
HK-2	TF	Factor: Spz1; motif: DNNGGRGGGWWNNNN; match class: 0	TF:M00446_0	0.0272073	1.56531	5849	1681	543	19909
HK-2	TF	Factor: ERF; motif: ACCGGAAGTR; match class: 0	TF:M03974_0	0.0275477	1.55991	908	1681	100	19909
HK-2	TF	Factor: USF; motif: NNRYCACGTGRYNN; match class: 1	TF:M00121_1	0.0275477	1.55991	2519	1681	249	19909
HK-2	TF	Factor: BTEB1; motif: GGGGGCGGGGCNGSGGGNGS; match class: 0	TF:M09723_0	0.0279365	1.55383	4056	1681	386	19909
HK-2	TF	Factor: NF1C; motif: WGCCARR; match class: 0	TF:M09763_0	0.0279365	1.55383	6742	1681	620	19909
HK-2	TF	Factor: DATF1; motif: SNGGRRGCWGNGGG; match class: 0	TF:M09724_0	0.0283229	1.54786	5622	1681	523	19909
HK-2	TF	Factor: MEIS1; motif: NNNTGACAGNNN; match class: 0	TF:M00419_0	0.0284364	1.54613	249	1681	34	19909
HK-2	TF	Factor: CREB1; motif: TKACGTCAYNN; match class: 1	TF:M09600_1	0.0286685	1.5426	1558	1681	161	19909
HK-2	TF	Factor: SREBP-2; motif: NNGYCACNNSMN; match class: 0	TF:M01177_0	0.0287228	1.54177	6096	1681	564	19909
HK-2	TF	Factor: SMAD5; motif: GSGGCAGM; match class: 1	TF:M03846_1	0.0288365	1.54006	2544	1681	251	19909
HK-2	TF	Factor: CREB1; motif: NNNNTGACGTNANNN; match class: 1	TF:M07248_1	0.0292898	1.53328	1216	1681	129	19909
HK-2	TF	Factor: NRSE; motif: TTYAGCWCCDCGGASAGYRCC; match class: 0	TF:M00325_0	0.0293779	1.53198	1473	1681	153	19909
HK-2	TF	Factor: USF1; motif: NNCAYGTGACC; match class: 0	TF:M07233_0	0.029591	1.52884	1538	1681	159	19909
HK-2	TF	Factor: GKLF; motif: CCTCCYN; match class: 1	TF:M01835_1	0.0299912	1.52301	10189	1681	913	19909
HK-2	TF	Factor: E2F; motif: TTTSGCGC; match class: 0	TF:M00050_0	0.030088	1.52161	5225	1681	488	19909
HK-2	TF	Factor: RREB-1; motif: GRSDSGGGKTGGGKGG; match class: 0	TF:M07062_0	0.0301401	1.52086	1324	1681	139	19909
HK-2	TF	Factor: etv3; motif: ACCGGAAGYN; match class: 1	TF:M02068_1	0.030345	1.51791	623	1681	72	19909
HK-2	TF	Factor: AhR; motif: NTNGCGTGNNN; match class: 0	TF:M00778_0	0.030345	1.51791	3138	1681	304	19909
HK-2	TF	Factor: Pet-1; motif: ACCGGAWRTN; match class: 1	TF:M02072_1	0.0304583	1.51629	326	1681	42	19909
HK-2	TF	Factor: Pax-5; motif: NNRNKCAGYSRAGCRTGAC; match class: 0	TF:M07223_0	0.031175	1.50619	4633	1681	436	19909
HK-2	TF	Factor: ER81; motif: NNNGRCMGGAAGYRNNNNNNNS; match class: 1	TF:M09611_1	0.0313333	1.50399	317	1681	41	19909
HK-2	TF	Factor: ATF-1; motif: NRTGACGTMAN; match class: 1	TF:M09592_1	0.0313333	1.50399	1251	1681	132	19909
HK-2	TF	Factor: Pax-5; motif: NNRNKCAGYSRAGCRTGAC; match class: 1	TF:M07223_1	0.0324388	1.48893	1019	1681	110	19909
HK-2	TF	Factor: BTEB3; motif: BNRNGGGAGGNGT; match class: 0	TF:M01865_0	0.0324388	1.48893	5714	1681	530	19909
HK-2	TF	Factor: E2F-1; motif: TWSGCGCGAAAAYKR; match class: 1	TF:M00024_1	0.0324717	1.48849	2718	1681	266	19909
HK-2	TF	Factor: ROX; motif: GNNNCASGTGGS; match class: 0	TF:M09764_0	0.0324717	1.48849	4249	1681	402	19909
HK-2	TF	Factor: MXI1; motif: NNNCCACGTGSNN; match class: 0	TF:M09775_0	0.0327739	1.48447	800	1681	89	19909
HK-2	TF	Factor: DATF1; motif: SNGGRRGCWGNGGG; match class: 1	TF:M09724_1	0.0331477	1.47955	2853	1681	278	19909
HK-2	TF	Factor: YY1; motif: GCCGCCATTTTG; match class: 1	TF:M02044_1	0.0332885	1.47771	1211	1681	128	19909
HK-2	TF	Factor: Elk-1; motif: RACCGGAAGTR; match class: 1	TF:M01165_1	0.0332885	1.47771	2199	1681	219	19909
HK-2	TF	Factor: CREB; motif: CNNTGACGTMA; match class: 0	TF:M00917_0	0.0343641	1.46389	4026	1681	382	19909
HK-2	TF	Factor: YY1; motif: NAANATGGCGNNN; match class: 1	TF:M08982_1	0.0349368	1.45672	1676	1681	171	19909
HK-2	TF	Factor: RelA-p65; motif: BCWGGGRANNK; match class: 0	TF:M04811_0	0.0349712	1.45629	5490	1681	510	19909
HK-2	TF	Factor: CREB1; motif: NNNNACGTCANN; match class: 1	TF:M03544_1	0.0352658	1.45265	1192	1681	126	19909
HK-2	TF	Factor: AHR; motif: CACGCN; match class: 1	TF:M01855_1	0.0352764	1.45252	2790	1681	272	19909
HK-2	TF	Factor: Arnt; motif: NDDNNCACGTGNNNNN; match class: 1	TF:M00236_1	0.0355585	1.44906	339	1681	43	19909
HK-2	TF	Factor: ZNF57; motif: NCGGGGTGGKSA; match class: 0	TF:M05752_0	0.0355585	1.44906	339	1681	43	19909
HK-2	TF	Factor: SAP1A; motif: NCCGGAARYN; match class: 0	TF:M02058_0	0.036139	1.44202	793	1681	88	19909
HK-2	TF	Factor: ZNF595; motif: NGKGGCGGCMGM; match class: 0	TF:M06463_0	0.0361407	1.442	110	1681	18	19909
HK-2	TF	Factor: CREB,; motif: NTGACGTNA; match class: 0	TF:M00981_0	0.0361407	1.442	5470	1681	508	19909
HK-2	TF	Factor: AP-2gamma; motif: NNNNWGCCYNCRGSCN; match class: 0	TF:M07349_0	0.0375926	1.4249	2928	1681	284	19909
HK-2	TF	Factor: HOXB2:PEA3; motif: ACCGGAAATGRN; match class: 1	TF:M08345_1	0.0377588	1.42298	2206	1681	219	19909
HK-2	TF	Factor: ATF-4; motif: KACGTCAKS; match class: 1	TF:M01864_1	0.0380215	1.41997	1238	1681	130	19909
HK-2	TF	Factor: SP8; motif: RCCACGCCCMCY; match class: 1	TF:M03923_1	0.0380215	1.41997	399	1681	49	19909
HK-2	TF	Factor: TEF-3:Elf-1; motif: RGAATGCGGAAGTN; match class: 1	TF:M08415_1	0.0383318	1.41644	2773	1681	270	19909
HK-2	TF	Factor: LHX6; motif: TGATTGCAATYA; match class: 1	TF:M04389_1	0.0388987	1.41006	5	1681	3	19909
HK-2	TF	Factor: RFX5; motif: NGTTRCCATRGCAACN; match class: 1	TF:M04102_1	0.0388987	1.41006	5	1681	3	19909
HK-2	TF	Factor: RFX2; motif: NGTTGCCATGGYAACN; match class: 1	TF:M04095_1	0.0388987	1.41006	5	1681	3	19909
HK-2	TF	Factor: ATF-4; motif: NNTKRCRTCANS; match class: 1	TF:M07246_1	0.0392396	1.40628	580	1681	67	19909
HK-2	TF	Factor: p300; motif: NNNGGGAGTNNNNS; match class: 0	TF:M00033_0	0.0403851	1.39378	5998	1681	553	19909
HK-2	TF	Factor: ER71:FOXO6; motif: RCCGGATGTTKNN; match class: 0	TF:M08259_0	0.0404969	1.39258	237	1681	32	19909
HK-2	TF	Factor: Pax-5; motif: NNNNRNKCAGCNRAGCGTGAC; match class: 1	TF:M09645_1	0.0404969	1.39258	237	1681	32	19909
HK-2	TF	Factor: ZNF499; motif: NGTTCCGGASGC; match class: 0	TF:M05419_0	0.0405076	1.39246	146	1681	22	19909
HK-2	TF	Factor: ZNF555; motif: GAGCHGGCCC; match class: 0	TF:M06526_0	0.0405276	1.39225	313	1681	40	19909
HK-2	TF	Factor: YY1; motif: GCCATNTTN; match class: 1	TF:M00793_1	0.0405276	1.39225	818	1681	90	19909
HK-2	TF	Factor: ATF-3; motif: RTKRCGTCANN; match class: 0	TF:M01863_0	0.040577	1.39172	1467	1681	151	19909
HK-2	TF	Factor: Elk-1; motif: AACCGGAAGTR; match class: 1	TF:M01163_1	0.0406319	1.39113	1092	1681	116	19909
HK-2	TF	Factor: EZI; motif: NGGGCCTGGGGA; match class: 0	TF:M06385_0	0.0406319	1.39113	55	1681	11	19909
HK-2	TF	Factor: Fli-1:E2A; motif: NCCGGAWRCASCTGN; match class: 0	TF:M08472_0	0.0406319	1.39113	6254	1681	575	19909
HK-2	TF	Factor: GABP; motif: VCCGGAAGNGCR; match class: 0	TF:M00341_0	0.0406319	1.39113	5953	1681	549	19909
HK-2	TF	Factor: TEL1; motif: CNCGGAANNN; match class: 0	TF:M02070_0	0.0408902	1.38838	6058	1681	558	19909
HK-2	TF	Factor: GABP-beta; motif: ASMGGAAGKGN; match class: 0	TF:M01876_0	0.0408902	1.38838	1991	1681	199	19909
HK-2	TF	Factor: Fli-1; motif: RCMGGAAGYGNNN; match class: 1	TF:M09613_1	0.0410605	1.38658	871	1681	95	19909
HK-2	TF	Factor: GCMb:E2F-8; motif: ATRNGGGTWANSGCGGGAAA; match class: 0	TF:M08488_0	0.0412916	1.38414	1479	1681	152	19909
HK-2	TF	Factor: ATF-2; motif: NNTGACGTCAN; match class: 0	TF:M07312_0	0.0416727	1.38015	2434	1681	239	19909
HK-2	TF	Factor: AP-2; motif: MKCCCSCNGGCG; match class: 0	TF:M00189_0	0.0421805	1.37489	4612	1681	432	19909
HK-2	TF	Factor: YY1; motif: NNNNAARATGGNNNN; match class: 1	TF:M07370_1	0.0424864	1.37175	1094	1681	116	19909
HK-2	TF	Factor: ETV1; motif: ACCGGAAGTN; match class: 0	TF:M03979_0	0.0425527	1.37107	967	1681	104	19909
HK-2	TF	Factor: REST; motif: AAGGTGCT; match class: 0	TF:M04926_0	0.0430125	1.36641	5175	1681	481	19909
HK-2	TF	Factor: GCMa:Elf-1; motif: NNCGGAARTGCKGGT; match class: 0	TF:M08306_0	0.0433646	1.36286	2581	1681	252	19909
HK-2	TF	Factor: AP-2alpha; motif: NGCCYSNNGSN; match class: 0	TF:M01857_0	0.0435773	1.36074	4569	1681	428	19909
HK-2	TF	Factor: GABP-ALPHA; motif: RCCGGAARTNN; match class: 1	TF:M08917_1	0.0437249	1.35927	393	1681	48	19909
HK-2	TF	Factor: DPF2; motif: NYCACYTCCYCNYYCY; match class: 0	TF:M09760_0	0.0437249	1.35927	5234	1681	486	19909
HK-2	TF	Factor: SREBP-2; motif: NTCACCYNNNN; match class: 0	TF:M03852_0	0.0443807	1.35281	5996	1681	552	19909
HK-2	TF	Factor: Elk-1:SREBP-2; motif: RTCACGTGACCGGAAGN; match class: 1	TF:M08229_1	0.04448	1.35184	3131	1681	301	19909
HK-2	TF	Factor: KLF8; motif: NGGGCGGGGG; match class: 1	TF:M05318_1	0.0446202	1.35047	34	1681	8	19909
HK-2	TF	Factor: KLF7; motif: NGGGCGGGGG; match class: 1	TF:M05319_1	0.0446202	1.35047	34	1681	8	19909
HK-2	TF	Factor: GCMa:Max; motif: ATGCGGGTNNNNNNCACGTGN; match class: 0	TF:M08583_0	0.0448122	1.3486	202	1681	28	19909
HK-2	TF	Factor: GATA-1; motif: SNNGATNNNN; match class: 0	TF:M00075_0	0.0448727	1.34802	5409	1681	501	19909
HK-2	TF	Factor: NR1B2; motif: NTGACCY; match class: 1	TF:M02111_1	0.0453823	1.34311	3369	1681	322	19909
HK-2	TF	Factor: MOVO-B; motif: GNGGGGG; match class: 0	TF:M01104_0	0.0460798	1.33649	4711	1681	440	19909
HK-2	TF	Factor: CREB; motif: NSTGACGTMANN; match class: 1	TF:M00178_1	0.0460853	1.33644	1528	1681	156	19909
HK-2	TF	Factor: NR2C2; motif: NRGGTCAAAGGTCA; match class: 0	TF:M04469_0	0.04621	1.33526	88	1681	15	19909
HK-2	TF	Factor: Elk-1:TEF; motif: RCCGGAAGTTACGTAAN; match class: 0	TF:M08232_0	0.0463889	1.33359	4941	1681	460	19909
HK-2	TF	Factor: HIF-1alpha; motif: NCACGT; match class: 1	TF:M02012_1	0.0463889	1.33359	1801	1681	181	19909
HK-2	TF	Factor: AP-2alpha; motif: GCCNNNRGS; match class: 0	TF:M00469_0	0.0463889	1.33359	1823	1681	183	19909
HK-2	TF	Factor: NFATc3; motif: GGAAAA; match class: 0	TF:M01886_0	0.0476768	1.32169	5150	1681	478	19909
HK-2	TF	Factor: NFATc2; motif: GGAAAA; match class: 0	TF:M01281_0	0.0476768	1.32169	5150	1681	478	19909
HK-2	TF	Factor: NFATc2; motif: GGAAAA; match class: 0	TF:M03555_0	0.0476768	1.32169	5150	1681	478	19909
HK-2	TF	Factor: Tel-2; motif: YTACTTCCTG; match class: 1	TF:M00678_1	0.0476768	1.32169	898	1681	97	19909
HK-2	TF	Factor: GABP-beta; motif: ASMGGAAGKGN; match class: 1	TF:M01876_1	0.0477563	1.32097	194	1681	27	19909
HK-2	TF	Factor: AP-2alphaA; motif: ANNGCCTNAGGSNNT; match class: 1	TF:M01045_1	0.0479368	1.31933	2122	1681	210	19909
HK-2	TF	Factor: HES-1; motif: NNCKYGTGNNN; match class: 0	TF:M07042_0	0.0479592	1.31913	3272	1681	313	19909
HK-2	TF	Factor: c-Myc; motif: RACCACGTGCTC; match class: 0	TF:M01145_0	0.0482577	1.31643	2868	1681	277	19909
HK-2	TF	Factor: ZNF699; motif: NTGRGCTTCCGM; match class: 0	TF:M05784_0	0.0484548	1.31466	10	1681	4	19909
HK-2	TF	Factor: CREB; motif: CGTCAN; match class: 1	TF:M00801_1	0.0488523	1.31112	649	1681	73	19909
HK-2	TF	Factor: ZNF563; motif: KGTTGCCGGKGA; match class: 0	TF:M06533_0	0.0488989	1.3107	2	1681	2	19909
HK-2	TF	Factor: ZNF254; motif: NGGGWAAGACGM; match class: 0	TF:M06109_0	0.0488989	1.3107	2	1681	2	19909
HK-2	TF	Factor: ZNF846; motif: NNGGMAATACGC; match class: 0	TF:M06255_0	0.0488989	1.3107	2	1681	2	19909
HK-2	TF	Factor: JUND:FRA-1; motif: RTGACGTMAY; match class: 1	TF:M08930_1	0.0490578	1.30929	1597	1681	162	19909
HK-2	TF	Factor: PUR1; motif: GGGNCAGNN; match class: 1	TF:M01721_1	0.0496403	1.30417	3444	1681	328	19909
HK-2	TF	Factor: Pax-5; motif: NGTCACGCWTSANTGMNY; match class: 0	TF:M04064_0	0.0497836	1.30291	6715	1681	613	19909
HEK293-T	TF	Factor: ZF5; motif: GSGCGCGR; match class: 1	TF:M00716_1	3.15996e-89	88.5003	14186	2909	2507	19909
HEK293-T	TF	Factor: E2F-3:HES-7; motif: NNNSGCGCSNNNNNCRCGYGNN; match class: 1	TF:M08526_1	1.51646e-83	82.8192	15126	2909	2601	19909
HEK293-T	TF	Factor: E2F-1:HES-7; motif: GGCRCGTGSYNNWNGGCGCSM; match class: 1	TF:M08525_1	1.21207e-77	76.9165	15423	2909	2621	19909
HEK293-T	TF	Factor: p300; motif: ACNTCCG; match class: 1	TF:M04826_1	3.639e-66	65.439	15358	2909	2588	19909
HEK293-T	TF	Factor: ZF5; motif: NRNGNGCGCGCWN; match class: 1	TF:M00333_1	6.33238e-64	63.1984	12489	2909	2229	19909
HEK293-T	TF	Factor: E2F-1:Elk-1; motif: SGCGCSNNAMCGGAAGT; match class: 1	TF:M08205_1	3.59702e-53	52.4441	10467	2909	1918	19909
HEK293-T	TF	Factor: E2F-3:TBR2; motif: ANGTGYKANGGCGCSTTNNCRNNT; match class: 1	TF:M08207_1	1.01481e-46	45.9936	15636	2909	2570	19909
HEK293-T	TF	Factor: BEN; motif: CAGCGRNV; match class: 1	TF:M01240_1	2.39817e-45	44.6201	13279	2909	2272	19909
HEK293-T	TF	Factor: E2F; motif: GGCGSG; match class: 1	TF:M00803_1	5.93558e-45	44.2265	10270	2909	1859	19909
HEK293-T	TF	Factor: E2F-1; motif: WWTGGCGCCAAA; match class: 1	TF:M04515_1	2.29532e-41	40.6392	12234	2909	2118	19909
HEK293-T	TF	Factor: E2F-1; motif: NGGGCGGGARV; match class: 1	TF:M07206_1	4.68615e-41	40.3292	10897	2909	1932	19909
HEK293-T	TF	Factor: MAZ; motif: GGGMGGGGSSGGGGGGGGGGGG; match class: 1	TF:M09636_1	6.52858e-40	39.1852	14189	2909	2370	19909
HEK293-T	TF	Factor: E2F-4; motif: NTTTCSCGCC; match class: 1	TF:M07380_1	5.8692e-37	36.2314	8023	2909	1496	19909
HEK293-T	TF	Factor: Egr-1; motif: GCGCATGCG; match class: 1	TF:M04869_1	6.07798e-36	35.2162	10261	2909	1820	19909
HEK293-T	TF	Factor: E2F-3; motif: GGCGGGN; match class: 1	TF:M02089_1	1.73806e-32	31.7599	9353	2909	1673	19909
HEK293-T	TF	Factor: Churchill; motif: CGGGNN; match class: 1	TF:M00986_1	1.65536e-31	30.7811	10346	2909	1812	19909
HEK293-T	TF	Factor: ETF; motif: CCCCGCCCCYN; match class: 1	TF:M07039_1	3.235e-31	30.4901	13701	2909	2273	19909
HEK293-T	TF	Factor: Kaiso; motif: TCTCGCGAG; match class: 1	TF:M04691_1	5.25088e-31	30.2798	10574	2909	1842	19909
HEK293-T	TF	Factor: E2F-1; motif: TTTGGCGCCAAA; match class: 1	TF:M04516_1	6.77247e-30	29.1693	10234	2909	1788	19909
HEK293-T	TF	Factor: AP-2gamma:Elk-1; motif: NGCCKNRGGSGRCGGAAGTG; match class: 1	TF:M08441_1	2.52275e-29	28.5981	12801	2909	2144	19909
HEK293-T	TF	Factor: ER81; motif: RCCGGAARYN; match class: 1	TF:M02065_1	4.31859e-28	27.3647	6762	2909	1262	19909
HEK293-T	TF	Factor: Pax-5; motif: RRMSWGANWYCTNRAGCGKRACSRYNSM; match class: 1	TF:M00144_1	4.31859e-28	27.3647	7185	2909	1327	19909
HEK293-T	TF	Factor: E2F-4; motif: NNTTCCCGCCNN; match class: 1	TF:M04823_1	8.30736e-28	27.0805	7887	2909	1432	19909
HEK293-T	TF	Factor: CPBP; motif: SNCCCNN; match class: 1	TF:M01822_1	1.54018e-27	26.8124	18826	2909	2863	19909
HEK293-T	TF	Factor: CHD2; motif: TCTCGCGAG; match class: 1	TF:M04710_1	2.71762e-27	26.5658	11568	2909	1964	19909
HEK293-T	TF	Factor: GCMa:PEA3; motif: ATRCGGGCGGAAGTR; match class: 1	TF:M08313_1	4.22433e-27	26.3742	9759	2909	1705	19909
HEK293-T	TF	Factor: SP2; motif: GGGCGGGAC; match class: 1	TF:M01783_1	3.96748e-26	25.4015	4340	2909	868	19909
HEK293-T	TF	Factor: Sp1; motif: NGGGGGCGGGGYN; match class: 1	TF:M00196_1	1.46e-25	24.8356	5894	2909	1114	19909
HEK293-T	TF	Factor: E2F-3:FOXI1; motif: NGACACCGCGCCCAC; match class: 1	TF:M08208_1	1.19327e-22	21.9233	7216	2909	1303	19909
HEK293-T	TF	Factor: ERG; motif: ACCGGAARTN; match class: 1	TF:M03975_1	3.04833e-22	21.5159	5247	2909	995	19909
HEK293-T	TF	Factor: GABP-alpha; motif: CTTCCK; match class: 1	TF:M01660_1	8.96831e-22	21.0473	5143	2909	976	19909
HEK293-T	TF	Factor: TEL1; motif: CNCGGAANNN; match class: 1	TF:M02070_1	1.51068e-21	20.8208	4856	2909	929	19909
HEK293-T	TF	Factor: Sp1; motif: NGGGGCGGGGN; match class: 1	TF:M07395_1	1.51068e-21	20.8208	6332	2909	1161	19909
HEK293-T	TF	Factor: Sp1; motif: NNGGGGCGGGGNN; match class: 1	TF:M00932_1	1.63566e-21	20.7863	6018	2909	1112	19909
HEK293-T	TF	Factor: SP2; motif: GNNGGGGGCGGGGSN; match class: 1	TF:M03807_1	1.67438e-21	20.7761	4195	2909	822	19909
HEK293-T	TF	Factor: Elk-1; motif: NNNNCCGGAARTNN; match class: 1	TF:M00025_1	2.06474e-21	20.6851	4650	2909	895	19909
HEK293-T	TF	Factor: EHF; motif: CSCGGAARTN; match class: 1	TF:M02052_1	2.06474e-21	20.6851	4088	2909	804	19909
HEK293-T	TF	Factor: SP1; motif: NRGKGGGCGGGGCN; match class: 1	TF:M09765_1	2.16068e-21	20.6654	3296	2909	673	19909
HEK293-T	TF	Factor: Sp2; motif: NYSGCCCCGCCCCCY; match class: 1	TF:M03567_1	2.51383e-20	19.5997	3603	2909	719	19909
HEK293-T	TF	Factor: ATF-3; motif: GGCGCSSNSNGRTSACGTSA; match class: 1	TF:M04744_1	2.92136e-20	19.5344	4901	2909	929	19909
HEK293-T	TF	Factor: RUNX2; motif: NRACCGCAAACCGCAN; match class: 1	TF:M04106_1	4.07425e-20	19.39	8427	2909	1470	19909
HEK293-T	TF	Factor: HES-1; motif: GNCACGTGNC; match class: 1	TF:M08767_1	4.22836e-20	19.3738	7773	2909	1372	19909
HEK293-T	TF	Factor: ER71:Pax-5; motif: ACCGGAACYACGCWTSANTG; match class: 1	TF:M08266_1	5.13079e-20	19.2898	8972	2909	1550	19909
HEK293-T	TF	Factor: FLI-1; motif: NAYTTCCGGT; match class: 1	TF:M08913_1	7.06163e-20	19.1511	3059	2909	626	19909
HEK293-T	TF	Factor: Sp1; motif: GGGGCGGGGC; match class: 1	TF:M00931_1	7.69774e-20	19.1136	5876	2909	1080	19909
HEK293-T	TF	Factor: BTEB1; motif: GGGGGCGGGGCNGSGGGNGS; match class: 1	TF:M09723_1	2.57681e-19	18.5889	5960	2909	1090	19909
HEK293-T	TF	Factor: Elk-1:Pax-5; motif: ACCGGAACYACGCWTSANYG; match class: 1	TF:M08225_1	2.57681e-19	18.5889	8059	2909	1410	19909
HEK293-T	TF	Factor: E2F-1:TBR2; motif: NGGTGNNANGGCGCNNTNNCRNNN; match class: 1	TF:M08523_1	5.5848e-19	18.253	7481	2909	1321	19909
HEK293-T	TF	Factor: GKLF; motif: GCCMCRCCCNNN; match class: 1	TF:M01588_1	6.37554e-19	18.1955	3972	2909	772	19909
HEK293-T	TF	Factor: PEA3; motif: RCCGGAAGYN; match class: 1	TF:M02066_1	1.02145e-18	17.9908	2299	2909	491	19909
HEK293-T	TF	Factor: BTEB2; motif: RGGGNGKGGN; match class: 1	TF:M07277_1	1.21938e-18	17.9139	4148	2909	799	19909
HEK293-T	TF	Factor: ETS1; motif: ACCGGAARYN; match class: 1	TF:M03977_1	2.5086e-18	17.6006	4688	2909	884	19909
HEK293-T	TF	Factor: Sp1; motif: CCCCGCCCCN; match class: 1	TF:M00933_1	2.89053e-18	17.539	5157	2909	958	19909
HEK293-T	TF	Factor: GCMa:Erg; motif: ATGCGGGCGGAARKG; match class: 1	TF:M08487_1	5.11898e-18	17.2908	8794	2909	1511	19909
HEK293-T	TF	Factor: MYC; motif: NNCCACGTGCNN; match class: 1	TF:M09812_1	7.3039e-18	17.1364	5331	2909	983	19909
HEK293-T	TF	Factor: c-ets-2; motif: ACCGGAWRTN; match class: 1	TF:M02064_1	1.54907e-17	16.8099	4610	2909	867	19909
HEK293-T	TF	Factor: meis1:Elf-1; motif: NTGCCGGAAGTN; match class: 1	TF:M08377_1	2.03005e-17	16.6925	5043	2909	935	19909
HEK293-T	TF	Factor: ELK-1; motif: ACCGGAAGTN; match class: 1	TF:M02059_1	2.10744e-17	16.6762	3765	2909	730	19909
HEK293-T	TF	Factor: ERG; motif: ACCGGAWATCCGGT; match class: 1	TF:M03976_1	5.966e-17	16.2243	8821	2909	1508	19909
HEK293-T	TF	Factor: E2F-4; motif: NGGCGGGAARN; match class: 1	TF:M07084_1	7.13789e-17	16.1464	5446	2909	995	19909
HEK293-T	TF	Factor: Myc; motif: CACGTGS; match class: 1	TF:M00799_1	9.39577e-17	16.0271	2758	2909	560	19909
HEK293-T	TF	Factor: Pax-3; motif: NNNNNNCGTCACGSTYNNNNN; match class: 1	TF:M00327_1	1.17739e-16	15.9291	6927	2909	1222	19909
HEK293-T	TF	Factor: c-Ets-2; motif: NCCGGAAGTG; match class: 1	TF:M08759_1	1.45742e-16	15.8364	2943	2909	590	19909
HEK293-T	TF	Factor: c-Myc; motif: NSCACGTGGN; match class: 1	TF:M04743_1	4.66331e-16	15.3313	3127	2909	618	19909
HEK293-T	TF	Factor: TR4; motif: ACCCCGS; match class: 1	TF:M04934_1	4.91161e-16	15.3088	15576	2909	2447	19909
HEK293-T	TF	Factor: MAX; motif: CACGTG; match class: 1	TF:M08950_1	7.83851e-16	15.1058	6036	2909	1080	19909
HEK293-T	TF	Factor: USF2; motif: CASGYG; match class: 1	TF:M00726_1	7.83851e-16	15.1058	6036	2909	1080	19909
HEK293-T	TF	Factor: ETV7; motif: NCCGGAANNN; match class: 1	TF:M02071_1	1.01007e-15	14.9956	4471	2909	834	19909
HEK293-T	TF	Factor: ELK1; motif: NACTTCCGSCGGAAGYN; match class: 1	TF:M03971_1	1.67393e-15	14.7763	7202	2909	1256	19909
HEK293-T	TF	Factor: ERG; motif: ACCGGAART; match class: 1	TF:M01752_1	1.75168e-15	14.7565	3727	2909	713	19909
HEK293-T	TF	Factor: ER71; motif: ACCGGAARYN; match class: 1	TF:M02067_1	2.05528e-15	14.6871	1634	2909	360	19909
HEK293-T	TF	Factor: ETS1; motif: GCCGGAWGTACTTCCGGN; match class: 1	TF:M03978_1	2.05528e-15	14.6871	6484	2909	1146	19909
HEK293-T	TF	Factor: Sp1; motif: GGGGCGGGGC; match class: 1	TF:M07063_1	2.15872e-15	14.6658	3491	2909	674	19909
HEK293-T	TF	Factor: TF3C-beta; motif: CCNGGAGGGCTTCCTGGAGGAG; match class: 1	TF:M04863_1	2.17456e-15	14.6626	8557	2909	1458	19909
HEK293-T	TF	Factor: Kaiso; motif: GCMGGGRGCRGS; match class: 1	TF:M03876_1	3.45078e-15	14.4621	9115	2909	1539	19909
HEK293-T	TF	Factor: PAX5; motif: RNGCGTGACCNN; match class: 1	TF:M09817_1	4.85042e-15	14.3142	6214	2909	1102	19909
HEK293-T	TF	Factor: c-Myc:Max; motif: NNNNNNNCACGTGNNNNNNN; match class: 1	TF:M00615_1	7.95619e-15	14.0993	6766	2909	1185	19909
HEK293-T	TF	Factor: E2F-3:FOXO6; motif: NAATGACACGCGCCCMC; match class: 1	TF:M08209_1	8.54511e-15	14.0683	7847	2909	1348	19909
HEK293-T	TF	Factor: SP1; motif: RCCMCRCCCMC; match class: 1	TF:M03920_1	1.57534e-14	13.8026	3021	2909	592	19909
HEK293-T	TF	Factor: c-Myc; motif: KACCACGTGSYY; match class: 1	TF:M01154_1	1.58789e-14	13.7992	3812	2909	721	19909
HEK293-T	TF	Factor: Sp3; motif: GGGGCGGGGSNN; match class: 1	TF:M07615_1	1.64212e-14	13.7846	2889	2909	570	19909
HEK293-T	TF	Factor: c-Myc:Max; motif: NNACCACGTGGTNN; match class: 1	TF:M00118_1	1.67229e-14	13.7767	7058	2909	1227	19909
HEK293-T	TF	Factor: nerf; motif: NRRNSCGGAAGNRNNNN; match class: 1	TF:M09606_1	2.0383e-14	13.6907	1716	2909	370	19909
HEK293-T	TF	Factor: ETF; motif: GVGGMGG; match class: 0	TF:M00695_0	2.35553e-14	13.6279	3424	2909	657	19909
HEK293-T	TF	Factor: C-Myc; motif: NGCCACGTGNN; match class: 1	TF:M07601_1	2.63281e-14	13.5796	4245	2909	789	19909
HEK293-T	TF	Factor: E2F-4; motif: GCGGGAAANA; match class: 1	TF:M02090_1	2.8718e-14	13.5418	6380	2909	1122	19909
HEK293-T	TF	Factor: c-Ets-1; motif: NNNRCCGGAWRYNNNN; match class: 1	TF:M01078_1	2.96398e-14	13.5281	2461	2909	497	19909
HEK293-T	TF	Factor: Arnt; motif: NNNNNRTCACGTGAYNNNNN; match class: 1	TF:M00539_1	3.78604e-14	13.4218	6766	2909	1180	19909
HEK293-T	TF	Factor: FLI1; motif: ACCGGAAATCCGGT; match class: 1	TF:M03989_1	3.78604e-14	13.4218	5607	2909	1002	19909
HEK293-T	TF	Factor: E2F-1; motif: NNNSSCGCSAANN; match class: 1	TF:M07250_1	3.93359e-14	13.4052	5550	2909	993	19909
HEK293-T	TF	Factor: Sp2; motif: TGGGCGCGCCCA; match class: 1	TF:M06948_1	6.17716e-14	13.2092	6187	2909	1090	19909
HEK293-T	TF	Factor: E2F; motif: TTTCGCGC; match class: 1	TF:M00425_1	8.65124e-14	13.0629	5404	2909	968	19909
HEK293-T	TF	Factor: ESE-1; motif: NSMGGAARTN; match class: 1	TF:M01214_1	8.81332e-14	13.0549	2192	2909	449	19909
HEK293-T	TF	Factor: ARNTLIKE; motif: NNNSCACGTG; match class: 1	TF:M08868_1	9.1681e-14	13.0377	2903	2909	568	19909
HEK293-T	TF	Factor: c-ets-1; motif: ACCGGAWGTN; match class: 1	TF:M02063_1	1.2066e-13	12.9184	2415	2909	486	19909
HEK293-T	TF	Factor: E2F-1; motif: NNNSSCGCSAANN; match class: 0	TF:M07250_0	1.2648e-13	12.898	5232	2909	940	19909
HEK293-T	TF	Factor: Egr-1; motif: NGCGTGCGY; match class: 1	TF:M04950_1	1.76521e-13	12.7532	5547	2909	988	19909
HEK293-T	TF	Factor: Elf-1; motif: ACTTCCGGG; match class: 1	TF:M04714_1	2.44062e-13	12.6125	2664	2909	526	19909
HEK293-T	TF	Factor: E2F-1; motif: TTGGCGCGRAANNGNM; match class: 1	TF:M00938_1	3.48595e-13	12.4577	2591	2909	513	19909
HEK293-T	TF	Factor: WT1; motif: GNGGGGGCGGGG; match class: 1	TF:M03893_1	3.72594e-13	12.4288	3966	2909	737	19909
HEK293-T	TF	Factor: ELF1; motif: NCCGGAARTN; match class: 1	TF:M02053_1	3.75093e-13	12.4259	1567	2909	338	19909
HEK293-T	TF	Factor: FLI1; motif: ACCGGAARTN; match class: 1	TF:M03988_1	5.77543e-13	12.2384	2949	2909	571	19909
HEK293-T	TF	Factor: E2F-1; motif: TTGGCGCGRAANNGNM; match class: 0	TF:M00938_0	7.87433e-13	12.1038	4762	2909	861	19909
HEK293-T	TF	Factor: SP1; motif: NCCCCKCCCCC; match class: 1	TF:M07226_1	1.0637e-12	11.9732	3903	2909	724	19909
HEK293-T	TF	Factor: ELF4; motif: NCCGGAARTN; match class: 1	TF:M02056_1	1.20853e-12	11.9177	1303	2909	289	19909
HEK293-T	TF	Factor: Sp1; motif: GGGGCGGGGT; match class: 1	TF:M00008_1	3.84264e-12	11.4154	4926	2909	882	19909
HEK293-T	TF	Factor: BTEB2; motif: GCCCCRCCCH; match class: 1	TF:M07409_1	4.04091e-12	11.3935	1831	2909	379	19909
HEK293-T	TF	Factor: E2F-1; motif: TTTSGCGS; match class: 0	TF:M00431_0	1.0783e-11	10.9673	5068	2909	901	19909
HEK293-T	TF	Factor: YY1; motif: NNCGCCATTNN; match class: 1	TF:M03924_1	1.21764e-11	10.9145	3758	2909	694	19909
HEK293-T	TF	Factor: E2F-1; motif: NKTSSCGC; match class: 1	TF:M00428_1	1.60172e-11	10.7954	3638	2909	674	19909
HEK293-T	TF	Factor: Pax-4; motif: NNNNNYCACCCB; match class: 1	TF:M00378_1	1.99384e-11	10.7003	14884	2909	2327	19909
HEK293-T	TF	Factor: SP1; motif: GGGGYGGGGNS; match class: 1	TF:M01303_1	2.00311e-11	10.6983	3530	2909	656	19909
HEK293-T	TF	Factor: c-Myc; motif: RACCACGTGCTC; match class: 1	TF:M01145_1	2.04928e-11	10.6884	3487	2909	649	19909
HEK293-T	TF	Factor: XBP-1; motif: WNNGMCACGTC; match class: 1	TF:M01770_1	2.09737e-11	10.6783	5657	2909	990	19909
HEK293-T	TF	Factor: SP4; motif: NWRGCCACGCCCMCTYN; match class: 1	TF:M03922_1	2.17427e-11	10.6627	2142	2909	428	19909
HEK293-T	TF	Factor: SP1; motif: RCCMCRCCCMC; match class: 0	TF:M03920_0	2.26291e-11	10.6453	4280	2909	775	19909
HEK293-T	TF	Factor: AP-2; motif: MKCCCSCNGGCG; match class: 1	TF:M00189_1	3.44165e-11	10.4632	6039	2909	1047	19909
HEK293-T	TF	Factor: MYCN; motif: NNCCACGTGGNN; match class: 1	TF:M09814_1	4.54011e-11	10.3429	2087	2909	417	19909
HEK293-T	TF	Factor: HAIRYLIKE; motif: NNNNCANGTG; match class: 1	TF:M08885_1	5.3828e-11	10.269	2143	2909	426	19909
HEK293-T	TF	Factor: Sp2; motif: GYCCCGCCYCYNNNN; match class: 1	TF:M07129_1	5.85955e-11	10.2321	2408	2909	470	19909
HEK293-T	TF	Factor: c-Myc:Max; motif: GCCAYGYGSN; match class: 1	TF:M00322_1	8.74287e-11	10.0583	2864	2909	544	19909
HEK293-T	TF	Factor: WT1; motif: CGCCCCCNCN; match class: 1	TF:M02036_1	9.41455e-11	10.0262	5288	2909	928	19909
HEK293-T	TF	Factor: ELF1; motif: AACCCGGAAGTR; match class: 0	TF:M03966_0	1.11261e-10	9.95366	5053	2909	891	19909
HEK293-T	TF	Factor: GKLF; motif: NNNRGGNGNGGSN; match class: 1	TF:M07289_1	1.19302e-10	9.92335	10613	2909	1722	19909
HEK293-T	TF	Factor: Max; motif: NNANCACGTGNTNN; match class: 1	TF:M00119_1	1.23245e-10	9.90923	6844	2909	1165	19909
HEK293-T	TF	Factor: WT1; motif: CGCCCCCNCN; match class: 0	TF:M02036_0	1.29103e-10	9.88906	4480	2909	801	19909
HEK293-T	TF	Factor: KLF17; motif: NGGGCGG; match class: 1	TF:M05386_1	1.87403e-10	9.72722	2505	2909	483	19909
HEK293-T	TF	Factor: LKLF; motif: NGGGCGG; match class: 1	TF:M05499_1	1.87403e-10	9.72722	2505	2909	483	19909
HEK293-T	TF	Factor: GABP-alpha; motif: CACTTCCGG; match class: 1	TF:M04698_1	1.95071e-10	9.70981	586	2909	148	19909
HEK293-T	TF	Factor: ETV4; motif: ACCGGAAGTN; match class: 1	TF:M03982_1	2.92889e-10	9.5333	2007	2909	399	19909
HEK293-T	TF	Factor: c-Ets-1(p54); motif: NCMGGAWGYN; match class: 1	TF:M00032_1	3.28765e-10	9.48311	2200	2909	431	19909
HEK293-T	TF	Factor: Erm; motif: ACCGGAAGTN; match class: 1	TF:M02069_1	3.74356e-10	9.42671	1969	2909	392	19909
HEK293-T	TF	Factor: Elf5; motif: CSMGGAARNN; match class: 1	TF:M02057_1	4.00022e-10	9.39792	3561	2909	652	19909
HEK293-T	TF	Factor: RNF96; motif: BCCCGCRGCC; match class: 0	TF:M01199_0	4.48742e-10	9.348	4194	2909	752	19909
HEK293-T	TF	Factor: GABPalpha; motif: RCCGGAWRYN; match class: 1	TF:M02074_1	5.15125e-10	9.28809	1009	2909	225	19909
HEK293-T	TF	Factor: Egr-1; motif: CCGCCCMCG; match class: 0	TF:M04797_0	6.85517e-10	9.16398	3540	2909	647	19909
HEK293-T	TF	Factor: Elk-1:Pax-9; motif: ACCGGAACYACGCWYSANTG; match class: 1	TF:M08226_1	7.20045e-10	9.14264	5626	2909	973	19909
HEK293-T	TF	Factor: WT1; motif: NGCGGGGGGGTSMMCYN; match class: 0	TF:M05327_0	7.40972e-10	9.1302	3749	2909	680	19909
HEK293-T	TF	Factor: Fli-1; motif: ACCGGAAGYN; match class: 0	TF:M02073_0	8.87241e-10	9.05196	4406	2909	783	19909
HEK293-T	TF	Factor: AhR:Arnt; motif: GRGKATYGCGTGMCWNSCC; match class: 0	TF:M00237_0	8.87241e-10	9.05196	4906	2909	861	19909
HEK293-T	TF	Factor: ESE-1; motif: NSMGGAARTN; match class: 1	TF:M02055_1	8.87241e-10	9.05196	1110	2909	242	19909
HEK293-T	TF	Factor: Erg; motif: ACCGGAAGTN; match class: 1	TF:M02062_1	1.14837e-09	8.93992	2725	2909	514	19909
HEK293-T	TF	Factor: KROX; motif: CCCGCCCCCRCCCC; match class: 1	TF:M00982_1	1.14837e-09	8.93992	3513	2909	641	19909
HEK293-T	TF	Factor: ETF; motif: GVGGMGG; match class: 1	TF:M00695_1	1.14837e-09	8.93992	7012	2909	1182	19909
HEK293-T	TF	Factor: CPBP; motif: NGGGCGG; match class: 1	TF:M05444_1	1.49984e-09	8.82396	3287	2909	604	19909
HEK293-T	TF	Factor: Sp6; motif: WGGGCGG; match class: 1	TF:M05361_1	1.49984e-09	8.82396	3287	2909	604	19909
HEK293-T	TF	Factor: Sp2; motif: WGGGCGG; match class: 1	TF:M05332_1	1.49984e-09	8.82396	3287	2909	604	19909
HEK293-T	TF	Factor: GABP-alpha; motif: AACCGGAAR; match class: 1	TF:M04748_1	1.57133e-09	8.80373	10364	2909	1676	19909
HEK293-T	TF	Factor: E2F-1; motif: NTTSGCGG; match class: 0	TF:M00430_0	1.69523e-09	8.77077	5608	2909	967	19909
HEK293-T	TF	Factor: ER71:SREBP-2; motif: NTSACGTGACGGAARY; match class: 1	TF:M08457_1	1.72647e-09	8.76284	5576	2909	962	19909
HEK293-T	TF	Factor: TFAP2A; motif: NGCCCYNNGGGCN; match class: 1	TF:M04148_1	1.81744e-09	8.74054	9640	2909	1570	19909
HEK293-T	TF	Factor: GABP; motif: CACTTCCGGNNN; match class: 0	TF:M01258_0	1.83571e-09	8.7362	2428	2909	464	19909
HEK293-T	TF	Factor: E2F; motif: TTTSGCGS; match class: 1	TF:M00426_1	1.96161e-09	8.70739	5860	2909	1005	19909
HEK293-T	TF	Factor: BTEB2; motif: GCCCCRCCCH; match class: 0	TF:M07409_0	1.96161e-09	8.70739	3374	2909	617	19909
HEK293-T	TF	Factor: Elf-1; motif: AWCCCGGAAGTN; match class: 1	TF:M07415_1	2.05913e-09	8.68632	2412	2909	461	19909
HEK293-T	TF	Factor: Egr-1; motif: ACCGCCC; match class: 0	TF:M04918_0	2.05913e-09	8.68632	4336	2909	769	19909
HEK293-T	TF	Factor: SP4; motif: SCCCCGCCCCS; match class: 1	TF:M01273_1	2.0595e-09	8.68624	1019	2909	224	19909
HEK293-T	TF	Factor: EGR; motif: CGCCCCCGCNN; match class: 0	TF:M08878_0	2.6417e-09	8.57812	4284	2909	760	19909
HEK293-T	TF	Factor: Egr-1; motif: ACCGCCC; match class: 1	TF:M04918_1	3.10645e-09	8.50774	1302	2909	273	19909
HEK293-T	TF	Factor: Egr-1; motif: GCGGGGGCGG; match class: 1	TF:M07354_1	3.49448e-09	8.45662	3555	2909	644	19909
HEK293-T	TF	Factor: c-Myc; motif: CACGTGGC; match class: 1	TF:M03867_1	3.61477e-09	8.44192	2734	2909	512	19909
HEK293-T	TF	Factor: ELK1; motif: ACCGGAAGTN; match class: 1	TF:M03970_1	3.88259e-09	8.41088	1105	2909	238	19909
HEK293-T	TF	Factor: E2F; motif: TTTSGCGS; match class: 0	TF:M00427_0	3.88259e-09	8.41088	5753	2909	986	19909
HEK293-T	TF	Factor: CTCF; motif: NCCRSTAGGGGGCGC; match class: 1	TF:M08911_1	4.40376e-09	8.35618	3920	2909	701	19909
HEK293-T	TF	Factor: Tax/CREB; motif: GGGGGTTGACGYANA; match class: 1	TF:M00114_1	4.52009e-09	8.34485	1557	2909	316	19909
HEK293-T	TF	Factor: Elf-1; motif: NAANCMGGAAGTGN; match class: 1	TF:M09605_1	4.90909e-09	8.309	1308	2909	273	19909
HEK293-T	TF	Factor: Sp4; motif: SCCCCKCCCCCSN; match class: 0	TF:M07617_0	4.91979e-09	8.30805	2703	2909	506	19909
HEK293-T	TF	Factor: Egr-2; motif: NTGCGTRGGCGK; match class: 0	TF:M00246_0	5.5818e-09	8.25323	4660	2909	816	19909
HEK293-T	TF	Factor: Elk-1:TBR2; motif: TNRCACCGGAAGN; match class: 1	TF:M08213_1	5.5818e-09	8.25323	1414	2909	291	19909
HEK293-T	TF	Factor: Pax-3; motif: TCGTCACRCTTHM; match class: 1	TF:M00360_1	5.94489e-09	8.22586	5503	2909	946	19909
HEK293-T	TF	Factor: GABPA; motif: ACCGGAAGTN; match class: 1	TF:M03990_1	5.99257e-09	8.22239	1213	2909	256	19909
HEK293-T	TF	Factor: SAP-1; motif: ACCGGAAGTNN; match class: 1	TF:M09607_1	6.06989e-09	8.21682	992	2909	217	19909
HEK293-T	TF	Factor: KLF16; motif: GMCACGCCCCC; match class: 0	TF:M03914_0	6.12285e-09	8.21305	2652	2909	497	19909
HEK293-T	TF	Factor: ELF5; motif: ANSMGGAAGTN; match class: 0	TF:M03969_0	6.12423e-09	8.21295	2930	2909	542	19909
HEK293-T	TF	Factor: Egr-1; motif: GCGGGGGCGG; match class: 0	TF:M07354_0	6.64151e-09	8.17773	4248	2909	751	19909
HEK293-T	TF	Factor: AP2; motif: GCCYGSGGSN; match class: 1	TF:M08867_1	6.67282e-09	8.17569	5175	2909	895	19909
HEK293-T	TF	Factor: Erg; motif: ACCGGAAGTN; match class: 0	TF:M02062_0	6.82256e-09	8.16605	5429	2909	934	19909
HEK293-T	TF	Factor: HES-1; motif: GSCACGMGMC; match class: 0	TF:M02011_0	7.09022e-09	8.14934	3376	2909	613	19909
HEK293-T	TF	Factor: MOVO-B; motif: GNGGGGG; match class: 1	TF:M01104_1	8.35773e-09	8.07791	5584	2909	957	19909
HEK293-T	TF	Factor: USF; motif: NCACGTGN; match class: 1	TF:M00217_1	8.35773e-09	8.07791	1252	2909	262	19909
HEK293-T	TF	Factor: Fli-1; motif: ACCGGAAGYN; match class: 1	TF:M02073_1	9.02649e-09	8.04448	1497	2909	304	19909
HEK293-T	TF	Factor: AP-2alphaA; motif: ANMGCCTNAGGCKNT; match class: 1	TF:M01047_1	1.0373e-08	7.98409	9281	2909	1510	19909
HEK293-T	TF	Factor: Egr-3; motif: NTGCGTGGGCGK; match class: 0	TF:M00245_0	1.06314e-08	7.97341	4934	2909	856	19909
HEK293-T	TF	Factor: RREB-1; motif: GGGWCSA; match class: 1	TF:M05439_1	1.076e-08	7.96819	3203	2909	584	19909
HEK293-T	TF	Factor: ESE-1; motif: NSMGGAARTN; match class: 0	TF:M02055_0	1.11221e-08	7.95381	4056	2909	719	19909
HEK293-T	TF	Factor: nerf; motif: NRRNSCGGAAGNRNNNN; match class: 0	TF:M09606_0	1.14303e-08	7.94194	4575	2909	800	19909
HEK293-T	TF	Factor: Sp2; motif: AAGGGGCGG; match class: 0	TF:M04932_0	1.28604e-08	7.89074	2329	2909	442	19909
HEK293-T	TF	Factor: CREB,; motif: NTGACGTNA; match class: 1	TF:M00981_1	1.44452e-08	7.84028	2916	2909	537	19909
HEK293-T	TF	Factor: N-Myc; motif: NNCCACGTGNNN; match class: 1	TF:M00055_1	1.47002e-08	7.83268	1463	2909	297	19909
HEK293-T	TF	Factor: HIF-1alpha; motif: NNACGTGNN; match class: 0	TF:M07043_0	1.72815e-08	7.76242	1331	2909	274	19909
HEK293-T	TF	Factor: Elf-1; motif: NAANCMGGAAGTGN; match class: 0	TF:M09605_0	1.8611e-08	7.73023	4535	2909	792	19909
HEK293-T	TF	Factor: SP1:SP3; motif: CCSCCCCCYCC; match class: 0	TF:M01219_0	2.7016e-08	7.56838	3891	2909	690	19909
HEK293-T	TF	Factor: E2F-1; motif: TTTSGCGCGMNR; match class: 0	TF:M00516_0	2.70488e-08	7.56785	4892	2909	846	19909
HEK293-T	TF	Factor: HIF1; motif: NGTACGTGCNGB; match class: 0	TF:M00466_0	4.13542e-08	7.38348	2589	2909	481	19909
HEK293-T	TF	Factor: ROX; motif: GNNNCASGTGGS; match class: 1	TF:M09764_1	4.16169e-08	7.38073	1643	2909	325	19909
HEK293-T	TF	Factor: AP-2alpha; motif: NGCCYSNNGSN; match class: 1	TF:M01857_1	4.43639e-08	7.35297	4581	2909	796	19909
HEK293-T	TF	Factor: RUNX2; motif: WRACCGCANWAACCGCAN; match class: 1	TF:M04107_1	4.94232e-08	7.30607	6491	2909	1088	19909
HEK293-T	TF	Factor: ELF2; motif: CCCGGAARYN; match class: 0	TF:M02054_0	5.09175e-08	7.29313	2624	2909	486	19909
HEK293-T	TF	Factor: ELK4; motif: NCRCTTCCGGN; match class: 0	TF:M07209_0	5.28321e-08	7.2771	1040	2909	221	19909
HEK293-T	TF	Factor: ETV5; motif: NCCGGAWGYN; match class: 0	TF:M03983_0	5.68286e-08	7.24543	2620	2909	485	19909
HEK293-T	TF	Factor: AP-2; motif: SNNNCCNCAGGCN; match class: 1	TF:M00915_1	6.7022e-08	7.17378	4546	2909	789	19909
HEK293-T	TF	Factor: PSF; motif: KWATCCGN; match class: 0	TF:M07612_0	7.02639e-08	7.15327	4515	2909	784	19909
HEK293-T	TF	Factor: Sp2; motif: GGSNNGGGGGCGGGGCCNGNGS; match class: 1	TF:M09658_1	7.52288e-08	7.12362	2031	2909	388	19909
HEK293-T	TF	Factor: GABPA; motif: ACCGGAAGTN; match class: 0	TF:M03990_0	8.21473e-08	7.08541	4076	2909	715	19909
HEK293-T	TF	Factor: AhR,; motif: NRCGTGNGN; match class: 0	TF:M00976_0	8.21473e-08	7.08541	3371	2909	604	19909
HEK293-T	TF	Factor: rfx3:SRF; motif: TRGCAACNNNNNCCNWATANGGN; match class: 1	TF:M08623_1	9.02436e-08	7.04458	8232	2909	1346	19909
HEK293-T	TF	Factor: SALL2; motif: GGGTGGG; match class: 1	TF:M04595_1	9.42192e-08	7.02586	7421	2909	1225	19909
HEK293-T	TF	Factor: EGR; motif: CGCCCCCGCNN; match class: 1	TF:M08878_1	9.42192e-08	7.02586	3223	2909	580	19909
HEK293-T	TF	Factor: E2F; motif: NNTTTCGCGCN; match class: 0	TF:M08875_0	9.42192e-08	7.02586	4516	2909	783	19909
HEK293-T	TF	Factor: E2F-1:DP-1; motif: TTTCSCGC; match class: 0	TF:M00736_0	9.95724e-08	7.00186	5832	2909	985	19909
HEK293-T	TF	Factor: ZSCAN18; motif: TRRCGRCGNMCC; match class: 0	TF:M05432_0	1.10164e-07	6.95796	3302	2909	592	19909
HEK293-T	TF	Factor: E2F1; motif: NNNNNGCGSSAAAN; match class: 0	TF:M08874_0	1.1054e-07	6.95648	5116	2909	875	19909
HEK293-T	TF	Factor: GABP; motif: CACTTCCGGNNN; match class: 1	TF:M01258_1	1.12106e-07	6.95037	429	2909	108	19909
HEK293-T	TF	Factor: Egr-1; motif: GCGGGGGCGG; match class: 1	TF:M01873_1	1.1229e-07	6.94966	2671	2909	491	19909
HEK293-T	TF	Factor: E2F; motif: TTTSGCGS; match class: 1	TF:M00427_1	1.3317e-07	6.87559	3858	2909	679	19909
HEK293-T	TF	Factor: Sp1; motif: GGGGCGGGGC; match class: 0	TF:M07063_0	1.65082e-07	6.7823	4202	2909	732	19909
HEK293-T	TF	Factor: NRF-1; motif: SYGCGCMTGCGCRNNGSN; match class: 0	TF:M09641_0	2.15431e-07	6.66669	2239	2909	419	19909
HEK293-T	TF	Factor: Sp2; motif: GGSNNGGGGGCGGGGCCNGNGS; match class: 0	TF:M09658_0	2.26297e-07	6.64532	3242	2909	580	19909
HEK293-T	TF	Factor: HIF1; motif: GNNKACGTGCGGNN; match class: 0	TF:M00797_0	2.33286e-07	6.63211	3054	2909	550	19909
HEK293-T	TF	Factor: EGR1; motif: NGNGKGGGYGGNGS; match class: 0	TF:M09761_0	2.37842e-07	6.62371	3604	2909	637	19909
HEK293-T	TF	Factor: ELF2; motif: CCCGGAARYN; match class: 1	TF:M02054_1	2.71605e-07	6.56606	462	2909	113	19909
HEK293-T	TF	Factor: E2F-1:DP-1; motif: TTTCSCGC; match class: 1	TF:M00736_1	2.74683e-07	6.56117	4640	2909	798	19909
HEK293-T	TF	Factor: TFAP2C; motif: NGCCCNNRGGCA; match class: 1	TF:M04152_1	2.90332e-07	6.53711	5553	2909	938	19909
HEK293-T	TF	Factor: ELK1; motif: ACCGGAAGTN; match class: 0	TF:M03970_0	3.02656e-07	6.51905	3737	2909	657	19909
HEK293-T	TF	Factor: ELF1; motif: AACCCGGAAGTR; match class: 1	TF:M03966_1	3.24768e-07	6.48843	1604	2909	313	19909
HEK293-T	TF	Factor: WT1; motif: GNGGGGGCGGGG; match class: 0	TF:M03893_0	3.35476e-07	6.47434	4342	2909	751	19909
HEK293-T	TF	Factor: Egr-1; motif: GCGGGGGCGG; match class: 0	TF:M01873_0	3.35476e-07	6.47434	4072	2909	709	19909
HEK293-T	TF	Factor: Zfx; motif: SNSCAGGCCKCGSCSS; match class: 1	TF:M01593_1	3.41661e-07	6.4664	972	2909	205	19909
HEK293-T	TF	Factor: Kid3; motif: CCACN; match class: 1	TF:M01160_1	3.45813e-07	6.46116	19628	2909	2897	19909
HEK293-T	TF	Factor: CTCF; motif: WGCGCCMYCTAGYGGYN; match class: 1	TF:M03895_1	3.4668e-07	6.46007	3518	2909	622	19909
HEK293-T	TF	Factor: E2F-1; motif: NTTTCGCGCS; match class: 0	TF:M00940_0	3.81407e-07	6.41861	5221	2909	886	19909
HEK293-T	TF	Factor: ERF; motif: ACCGGAARYN; match class: 0	TF:M02061_0	3.84307e-07	6.41532	2024	2909	382	19909
HEK293-T	TF	Factor: EGR1; motif: NCNCCGCCCCCGCN; match class: 0	TF:M07208_0	3.84594e-07	6.415	4031	2909	702	19909
HEK293-T	TF	Factor: Erg; motif: NNACCGGAARTSN; match class: 1	TF:M09608_1	4.01852e-07	6.39593	2418	2909	446	19909
HEK293-T	TF	Factor: CREM; motif: TGACGTCASYN; match class: 1	TF:M01820_1	4.01852e-07	6.39593	1879	2909	358	19909
HEK293-T	TF	Factor: Pet-1; motif: ACCGGAWRTN; match class: 0	TF:M02072_0	4.28309e-07	6.36824	2075	2909	390	19909
HEK293-T	TF	Factor: Sp2; motif: GYCCCGCCYCYNNNN; match class: 0	TF:M07129_0	4.31107e-07	6.36541	3874	2909	677	19909
HEK293-T	TF	Factor: CTCF; motif: NCCRSTAGGGGGCGC; match class: 0	TF:M08911_0	4.68776e-07	6.32903	5201	2909	882	19909
HEK293-T	TF	Factor: N-Myc; motif: NNCCACGTGNNN; match class: 0	TF:M00055_0	5.14506e-07	6.28861	2790	2909	505	19909
HEK293-T	TF	Factor: Erm; motif: ACCGGAAGTN; match class: 0	TF:M02069_0	5.14506e-07	6.28861	4995	2909	850	19909
HEK293-T	TF	Factor: Sp1; motif: GGGGCGGGGT; match class: 0	TF:M00008_0	5.41094e-07	6.26673	5192	2909	880	19909
HEK293-T	TF	Factor: Elk-1:HOXA1; motif: ACCGGAAGTAATTA; match class: 1	TF:M08451_1	5.67045e-07	6.24638	2605	2909	475	19909
HEK293-T	TF	Factor: HIF-1alpha; motif: NCACGT; match class: 1	TF:M02012_1	5.8438e-07	6.2333	1801	2909	344	19909
HEK293-T	TF	Factor: E2F-1; motif: NTTTCGCGCS; match class: 1	TF:M00940_1	5.88007e-07	6.23062	2637	2909	480	19909
HEK293-T	TF	Factor: CREB1; motif: TKACGTCAYNN; match class: 0	TF:M09600_0	7.03238e-07	6.1529	3803	2909	664	19909
HEK293-T	TF	Factor: GABP-alpha; motif: CACTTCCGG; match class: 0	TF:M04698_0	9.3913e-07	6.02727	2634	2909	478	19909
HEK293-T	TF	Factor: GABP; motif: VCCGGAAGNGCR; match class: 1	TF:M00341_1	9.48218e-07	6.02309	2330	2909	429	19909
HEK293-T	TF	Factor: Elk-1:SREBP-2; motif: RTCACGTGACCGGAAGN; match class: 1	TF:M08229_1	9.8674e-07	6.0058	3131	2909	557	19909
HEK293-T	TF	Factor: ETV3; motif: ACCGGAAGTN; match class: 1	TF:M03981_1	1.03517e-06	5.98499	333	2909	86	19909
HEK293-T	TF	Factor: Egr-1; motif: WTGCGTGGGCGK; match class: 0	TF:M00243_0	1.40728e-06	5.85162	4083	2909	705	19909
HEK293-T	TF	Factor: NGFI-C; motif: WTGCGTGGGYGG; match class: 0	TF:M00244_0	1.47e-06	5.83268	4439	2909	760	19909
HEK293-T	TF	Factor: ETV4; motif: ACCGGAAGTN; match class: 0	TF:M03982_0	1.61942e-06	5.79064	4909	2909	832	19909
HEK293-T	TF	Factor: SP4; motif: NWRGCCACGCCCMCTYN; match class: 0	TF:M03922_0	1.64739e-06	5.7832	3888	2909	674	19909
HEK293-T	TF	Factor: Elk-1:OC-2; motif: RCCGGAASCGATCGATNN; match class: 1	TF:M08223_1	1.75712e-06	5.7552	5842	2909	974	19909
HEK293-T	TF	Factor: GABP-ALPHA; motif: RCCGGAARTNN; match class: 0	TF:M08917_0	1.75712e-06	5.7552	2330	2909	427	19909
HEK293-T	TF	Factor: BEN; motif: CWGCGAYA; match class: 0	TF:M01241_0	1.81083e-06	5.74212	5396	2909	906	19909
HEK293-T	TF	Factor: ER81; motif: NNNGRCMGGAAGYRNNNNNNNS; match class: 0	TF:M09611_0	1.81434e-06	5.74128	2368	2909	433	19909
HEK293-T	TF	Factor: SP1; motif: NRGKGGGCGGGGCN; match class: 0	TF:M09765_0	1.83014e-06	5.73752	4174	2909	718	19909
HEK293-T	TF	Factor: ZBP89; motif: CCCCKCCCCCNN; match class: 1	TF:M07397_1	1.87135e-06	5.72784	2944	2909	525	19909
HEK293-T	TF	Factor: A-Myb:Elf-1; motif: NMCCGGAACCGTTA; match class: 1	TF:M08390_1	2.05813e-06	5.68653	4799	2909	814	19909
HEK293-T	TF	Factor: E2F; motif: TTTSGCGSG; match class: 0	TF:M00939_0	2.12783e-06	5.67206	4813	2909	816	19909
HEK293-T	TF	Factor: NRF-1; motif: CNCTGCGCATGCGC; match class: 1	TF:M04694_1	2.14987e-06	5.66759	459	2909	109	19909
HEK293-T	TF	Factor: Elf-1; motif: AWCCCGGAAGTN; match class: 0	TF:M07415_0	2.17885e-06	5.66177	5658	2909	945	19909
HEK293-T	TF	Factor: Sp1; motif: GGNDGGRGGCGGGG; match class: 1	TF:M04953_1	2.19164e-06	5.65923	4076	2909	702	19909
HEK293-T	TF	Factor: E2F-4:DP-1; motif: TTTSGCGC; match class: 1	TF:M00738_1	2.26584e-06	5.64477	4019	2909	693	19909
HEK293-T	TF	Factor: Elf-1; motif: ACTTCCGGG; match class: 0	TF:M04714_0	2.28041e-06	5.64199	5220	2909	878	19909
HEK293-T	TF	Factor: PDEF; motif: MCCGGATNTN; match class: 0	TF:M02075_0	2.31211e-06	5.63599	2417	2909	440	19909
HEK293-T	TF	Factor: ELK3; motif: ACCGGAAGTN; match class: 0	TF:M03972_0	2.54589e-06	5.59416	1127	2909	227	19909
HEK293-T	TF	Factor: ETV7; motif: NNSCGGAAGTR; match class: 0	TF:M08760_0	2.60275e-06	5.58457	2030	2909	377	19909
HEK293-T	TF	Factor: KROX; motif: CCCGCCCCCRCCCC; match class: 0	TF:M00982_0	2.74306e-06	5.56177	4321	2909	739	19909
HEK293-T	TF	Factor: GABPalpha_GABPbeta; motif: CTTCCKGY; match class: 0	TF:M03791_0	2.83137e-06	5.548	2571	2909	464	19909
HEK293-T	TF	Factor: EGR-1; motif: TGCGTGGGCGK; match class: 0	TF:M01972_0	3.06617e-06	5.5134	3905	2909	674	19909
HEK293-T	TF	Factor: E2F-1; motif: NKTSSCGC; match class: 0	TF:M00428_0	3.15695e-06	5.50073	5387	2909	902	19909
HEK293-T	TF	Factor: TEF-3:ER81; motif: ACCGGAAATRCC; match class: 1	TF:M08423_1	3.22531e-06	5.49143	660	2909	145	19909
HEK293-T	TF	Factor: Sp1; motif: NGGGGCGGGGN; match class: 0	TF:M07395_0	3.40388e-06	5.46803	4340	2909	741	19909
HEK293-T	TF	Factor: HIF1A; motif: NNACGTGCNN; match class: 1	TF:M09773_1	3.40388e-06	5.46803	683	2909	149	19909
HEK293-T	TF	Factor: AHR; motif: CACGCN; match class: 1	TF:M01855_1	3.65538e-06	5.43707	2790	2909	498	19909
HEK293-T	TF	Factor: etv3; motif: ACCGGAAGYN; match class: 0	TF:M02068_0	4.86706e-06	5.31273	2853	2909	507	19909
HEK293-T	TF	Factor: ctcf; motif: CCNCNAGRKGGCRSTN; match class: 0	TF:M07249_0	4.99118e-06	5.3018	4675	2909	791	19909
HEK293-T	TF	Factor: Erm:HES-7; motif: NCGGANGNNNNNCRCGYG; match class: 0	TF:M08700_0	5.1125e-06	5.29137	1853	2909	346	19909
HEK293-T	TF	Factor: Rb:E2F-1:DP-1; motif: TTTSGCGC; match class: 0	TF:M00740_0	5.28756e-06	5.27674	5936	2909	983	19909
HEK293-T	TF	Factor: Osx; motif: CCNCCCCCNNN; match class: 1	TF:M07329_1	5.40118e-06	5.26751	2479	2909	447	19909
HEK293-T	TF	Factor: Elk-1:T-bet; motif: TCACACCGGAAGNN; match class: 1	TF:M08231_1	5.56317e-06	5.25468	1599	2909	304	19909
HEK293-T	TF	Factor: Rb:E2F-1:DP-1; motif: TTTSGCGC; match class: 1	TF:M00740_1	6.24133e-06	5.20472	4597	2909	778	19909
HEK293-T	TF	Factor: Elk-1; motif: AACCGGAAGTR; match class: 0	TF:M01163_0	6.49397e-06	5.18749	4235	2909	722	19909
HEK293-T	TF	Factor: SAP-1; motif: ACCGGAAGTNN; match class: 0	TF:M09607_0	6.49397e-06	5.18749	3758	2909	648	19909
HEK293-T	TF	Factor: Elk-1:TBR2; motif: TNRCACCGGAAGN; match class: 0	TF:M08213_0	6.5493e-06	5.18381	4931	2909	829	19909
HEK293-T	TF	Factor: E2F-4:DP-1; motif: TTTSGCGC; match class: 0	TF:M00738_0	6.67321e-06	5.17567	5904	2909	977	19909
HEK293-T	TF	Factor: USF; motif: NNRNCACGTGNYNN; match class: 1	TF:M00122_1	7.01787e-06	5.15379	2435	2909	439	19909
HEK293-T	TF	Factor: ATF-1; motif: TNACGTCAN; match class: 0	TF:M01861_0	7.06244e-06	5.15105	4445	2909	754	19909
HEK293-T	TF	Factor: Elk-1; motif: RACCGGAAGTR; match class: 1	TF:M01165_1	7.14778e-06	5.14583	2199	2909	401	19909
HEK293-T	TF	Factor: E2F; motif: TTTSGCGSG; match class: 0	TF:M00918_0	7.24672e-06	5.13986	4381	2909	744	19909
HEK293-T	TF	Factor: FKLF; motif: BGGGNGGVMD; match class: 0	TF:M01837_0	7.64866e-06	5.11641	4059	2909	694	19909
HEK293-T	TF	Factor: ELF1; motif: NCCGGAARTN; match class: 0	TF:M02053_0	7.79687e-06	5.10808	4526	2909	766	19909
HEK293-T	TF	Factor: AP-2gamma; motif: GCCYNNGGS; match class: 1	TF:M00470_1	7.80068e-06	5.10787	5606	2909	931	19909
HEK293-T	TF	Factor: GKLF; motif: GCCMCRCCCNNN; match class: 0	TF:M01588_0	7.80068e-06	5.10787	4989	2909	837	19909
HEK293-T	TF	Factor: E2F; motif: TTTCGCGC; match class: 0	TF:M00425_0	7.82306e-06	5.10662	5771	2909	956	19909
HEK293-T	TF	Factor: FEV; motif: ACCGGAAGTN; match class: 0	TF:M03987_0	8.15238e-06	5.08872	1216	2909	239	19909
HEK293-T	TF	Factor: CNOT3; motif: GGCCGCGSSS; match class: 0	TF:M01253_0	8.29587e-06	5.08114	2753	2909	489	19909
HEK293-T	TF	Factor: NRF-1; motif: GCGCMTGCGCN; match class: 0	TF:M07052_0	8.55117e-06	5.06797	1390	2909	268	19909
HEK293-T	TF	Factor: RUNX3; motif: NRACCGCAAACCGCAN; match class: 0	TF:M04109_0	9.67375e-06	5.0144	5976	2909	986	19909
HEK293-T	TF	Factor: ETV6; motif: NSCGGAAGTR; match class: 0	TF:M03985_0	9.88073e-06	5.00521	1036	2909	208	19909
HEK293-T	TF	Factor: ETV3; motif: ACCGGAAGTN; match class: 0	TF:M03981_0	1.02291e-05	4.99016	2015	2909	370	19909
HEK293-T	TF	Factor: NGFI-C; motif: WTGCGTGGGYGG; match class: 1	TF:M00244_1	1.0249e-05	4.98932	1757	2909	328	19909
HEK293-T	TF	Factor: CREM; motif: NNTGACGT; match class: 0	TF:M08803_0	1.05113e-05	4.97834	1037	2909	208	19909
HEK293-T	TF	Factor: Elk-1:HOXB13; motif: ACCGGAAGTNGTAAAN; match class: 1	TF:M08222_1	1.06581e-05	4.97232	2084	2909	381	19909
HEK293-T	TF	Factor: EGR1; motif: NACGCCCACGCANW; match class: 0	TF:M03896_0	1.13274e-05	4.94587	4006	2909	684	19909
HEK293-T	TF	Factor: USF; motif: NRCCACGTGASN; match class: 1	TF:M00796_1	1.1451e-05	4.94116	530	2909	119	19909
HEK293-T	TF	Factor: CREB; motif: NSTGACGTMANN; match class: 1	TF:M00178_1	1.1451e-05	4.94116	1528	2909	290	19909
HEK293-T	TF	Factor: c-ets-1; motif: ACCGGAWGTN; match class: 0	TF:M02063_0	1.1451e-05	4.94116	5270	2909	878	19909
HEK293-T	TF	Factor: ATF-3; motif: SNTGACGYNATN; match class: 0	TF:M07313_0	1.16275e-05	4.93451	2366	2909	426	19909
HEK293-T	TF	Factor: Egr-1; motif: NGCGTGCGY; match class: 0	TF:M04950_0	1.16275e-05	4.93451	5435	2909	903	19909
HEK293-T	TF	Factor: WT1; motif: SMCNCCNSC; match class: 0	TF:M01118_0	1.17426e-05	4.93024	4085	2909	696	19909
HEK293-T	TF	Factor: TFDP1; motif: NSGCGGGAANN; match class: 0	TF:M09789_0	1.32104e-05	4.87908	1885	2909	348	19909
HEK293-T	TF	Factor: BTEB2; motif: RGGGNGKGGN; match class: 0	TF:M07277_0	1.47346e-05	4.83166	4357	2909	737	19909
HEK293-T	TF	Factor: N-Myc; motif: GSSCACGYGS; match class: 0	TF:M03834_0	1.49906e-05	4.82418	1256	2909	244	19909
HEK293-T	TF	Factor: NRF-1; motif: YGCGCMTGCGC; match class: 0	TF:M02102_0	1.50273e-05	4.82312	1376	2909	264	19909
HEK293-T	TF	Factor: GCM; motif: NNNNATGMGGGN; match class: 0	TF:M08884_0	1.53034e-05	4.81521	1173	2909	230	19909
HEK293-T	TF	Factor: CREB1; motif: TKACGTCAYNN; match class: 1	TF:M09600_1	1.54936e-05	4.80985	1558	2909	294	19909
HEK293-T	TF	Factor: XBP1; motif: WNNGMCACGTCATC; match class: 0	TF:M04228_0	1.65372e-05	4.78154	63	2909	25	19909
HEK293-T	TF	Factor: ZNF777; motif: GTCCGYCCCGTCSAACAAT; match class: 1	TF:M08993_1	1.69885e-05	4.76985	4128	2909	701	19909
HEK293-T	TF	Factor: Net; motif: CACTTCCKGK; match class: 0	TF:M03832_0	1.8613e-05	4.73018	882	2909	180	19909
HEK293-T	TF	Factor: E2F-1:DP-2; motif: TTTSSCGC; match class: 1	TF:M00737_1	2.16865e-05	4.66381	2935	2909	514	19909
HEK293-T	TF	Factor: Elk-1:Pax-1; motif: ACCGGAACTACGCWTSANTG; match class: 1	TF:M08224_1	2.25693e-05	4.64648	2746	2909	484	19909
HEK293-T	TF	Factor: EGR1; motif: NACGCCCACGCANW; match class: 1	TF:M03896_1	2.53743e-05	4.59561	2109	2909	382	19909
HEK293-T	TF	Factor: YY2; motif: NCCGCCATNTY; match class: 0	TF:M03925_0	2.53743e-05	4.59561	3900	2909	664	19909
HEK293-T	TF	Factor: ATF; motif: CNSTGACGTNNNYC; match class: 1	TF:M00017_1	2.57961e-05	4.58845	2234	2909	402	19909
HEK293-T	TF	Factor: HES-1; motif: NNCKYGTGNNN; match class: 0	TF:M07042_0	2.69959e-05	4.5687	3272	2909	566	19909
HEK293-T	TF	Factor: AP-2alpha; motif: GCCNNNRGS; match class: 1	TF:M00469_1	2.73758e-05	4.56263	3330	2909	575	19909
HEK293-T	TF	Factor: SP1; motif: CCCCKCCCCC; match class: 0	TF:M02281_0	2.7543e-05	4.55999	3922	2909	667	19909
HEK293-T	TF	Factor: GCMb; motif: RCCCKCAT; match class: 0	TF:M03824_0	2.78081e-05	4.55583	1496	2909	282	19909
HEK293-T	TF	Factor: Sp3; motif: GGGGCGGGGSNN; match class: 0	TF:M07615_0	2.98957e-05	4.52439	3918	2909	666	19909
HEK293-T	TF	Factor: SP2; motif: GNNGGGGGCGGGGSN; match class: 0	TF:M03807_0	2.98957e-05	4.52439	4216	2909	712	19909
HEK293-T	TF	Factor: GABP-ALPHA; motif: RCCGGAARTNN; match class: 1	TF:M08917_1	3.1145e-05	4.50661	393	2909	92	19909
HEK293-T	TF	Factor: Elk-1:HOXA3; motif: ACCGGWAATKRNNTNWCNNATTAN; match class: 1	TF:M08220_1	3.18147e-05	4.49737	5369	2909	888	19909
HEK293-T	TF	Factor: ATF2; motif: VGTGACGTMACN; match class: 1	TF:M00179_1	3.19847e-05	4.49506	1774	2909	327	19909
HEK293-T	TF	Factor: E2F; motif: NKCGCGCSAAAN; match class: 1	TF:M00920_1	3.34908e-05	4.47507	1318	2909	252	19909
HEK293-T	TF	Factor: SP4; motif: SCCCCGCCCCS; match class: 0	TF:M01273_0	3.37901e-05	4.47121	2278	2909	408	19909
HEK293-T	TF	Factor: HOXB2:PEA3; motif: ACCGGAAATGRN; match class: 1	TF:M08345_1	3.8746e-05	4.41177	2206	2909	396	19909
HEK293-T	TF	Factor: ERF:Max; motif: ACCGGAAACACGTGN; match class: 0	TF:M08243_0	4.17875e-05	4.37895	1346	2909	256	19909
HEK293-T	TF	Factor: E2F1; motif: NNNNNGCGSSAAAN; match class: 1	TF:M08874_1	4.39246e-05	4.35729	2134	2909	384	19909
HEK293-T	TF	Factor: Egr-1; motif: NNNNNGYGKGGGNGGGNN; match class: 0	TF:M09603_0	4.39246e-05	4.35729	3292	2909	567	19909
HEK293-T	TF	Factor: Elk-1; motif: RACCGGAAGTR; match class: 0	TF:M01165_0	4.39246e-05	4.35729	5637	2909	927	19909
HEK293-T	TF	Factor: E2F; motif: NCSCGCSAAAN; match class: 0	TF:M00919_0	4.53182e-05	4.34373	4672	2909	780	19909
HEK293-T	TF	Factor: USF; motif: NNRYCACGTGRYNN; match class: 1	TF:M00121_1	4.8565e-05	4.31368	2519	2909	445	19909
HEK293-T	TF	Factor: SP8; motif: RCCACGCCCMCY; match class: 0	TF:M03923_0	5.05929e-05	4.29591	2457	2909	435	19909
HEK293-T	TF	Factor: c-Myc:Max; motif: GCCAYGYGSN; match class: 0	TF:M00322_0	5.43678e-05	4.26466	5071	2909	840	19909
HEK293-T	TF	Factor: SAP1A; motif: NCCGGAARYN; match class: 0	TF:M02058_0	5.58335e-05	4.2531	793	2909	162	19909
HEK293-T	TF	Factor: SP1; motif: CCCCKCCCCC; match class: 1	TF:M02281_1	5.81078e-05	4.23577	2555	2909	450	19909
HEK293-T	TF	Factor: USF; motif: NCACGTGN; match class: 0	TF:M00217_0	5.84339e-05	4.23333	2923	2909	508	19909
HEK293-T	TF	Factor: AhR:Arnt; motif: KNNKNNTYGCGTGCMS; match class: 0	TF:M00235_0	6.03484e-05	4.21933	2784	2909	486	19909
HEK293-T	TF	Factor: c-Ets-1; motif: NNNRCCGGAWRYNNNN; match class: 0	TF:M01078_0	6.10598e-05	4.21424	5154	2909	852	19909
HEK293-T	TF	Factor: Sp1; motif: GGGGCGGGGC; match class: 0	TF:M00931_0	6.10598e-05	4.21424	4414	2909	739	19909
HEK293-T	TF	Factor: GABPalpha; motif: RCCGGAWRYN; match class: 0	TF:M02074_0	6.13923e-05	4.21189	3636	2909	619	19909
HEK293-T	TF	Factor: CTCF; motif: WGCGCCMYCTAGYGGYN; match class: 0	TF:M03895_0	6.15363e-05	4.21087	5788	2909	948	19909
HEK293-T	TF	Factor: USF; motif: GYCACGTGNC; match class: 0	TF:M00187_0	6.51226e-05	4.18627	2256	2909	402	19909
HEK293-T	TF	Factor: p53; motif: RGRCWWGYCYNGRCWWGYYY; match class: 1	TF:M01652_1	6.62888e-05	4.17856	5315	2909	876	19909
HEK293-T	TF	Factor: CREB1; motif: NNNNACGTCANN; match class: 1	TF:M03544_1	6.63144e-05	4.17839	1192	2909	229	19909
HEK293-T	TF	Factor: CREB1; motif: NNNNTGACGTNANNN; match class: 1	TF:M07248_1	6.63144e-05	4.17839	1216	2909	233	19909
HEK293-T	TF	Factor: AP-2gamma:HES-7; motif: NNCACGYGNNNNNNSCCNNNGGS; match class: 0	TF:M08662_0	6.64734e-05	4.17735	1765	2909	323	19909
HEK293-T	TF	Factor: AP-2gamma; motif: GCCYNCRGSN; match class: 1	TF:M03811_1	6.97044e-05	4.15674	3808	2909	645	19909
HEK293-T	TF	Factor: Pet-1; motif: ACCGGAWRTN; match class: 1	TF:M02072_1	7.19414e-05	4.14302	326	2909	78	19909
HEK293-T	TF	Factor: SRY; motif: AACAATNR; match class: 0	TF:M08976_0	7.90924e-05	4.10187	5850	2909	956	19909
HEK293-T	TF	Factor: HOXB2:E2A; motif: NCACCTGNNNNNCATTA; match class: 0	TF:M08606_0	8.2944e-05	4.08122	94	2909	31	19909
HEK293-T	TF	Factor: CREB; motif: NSTGACGTAANN; match class: 1	TF:M00177_1	8.75559e-05	4.05771	1354	2909	255	19909
HEK293-T	TF	Factor: AP-2gamma; motif: GCCYNCRGSN; match class: 0	TF:M03811_0	8.8482e-05	4.05315	5088	2909	840	19909
HEK293-T	TF	Factor: E2F; motif: TTTSGCGSG; match class: 1	TF:M00939_1	8.98506e-05	4.04648	1685	2909	309	19909
HEK293-T	TF	Factor: E2F; motif: NCSCGCSAAAN; match class: 1	TF:M00919_1	9.18709e-05	4.03682	1538	2909	285	19909
HEK293-T	TF	Factor: Sp2; motif: WGGGCGG; match class: 0	TF:M05332_0	9.25916e-05	4.03343	5327	2909	876	19909
HEK293-T	TF	Factor: CPBP; motif: NGGGCGG; match class: 0	TF:M05444_0	9.25916e-05	4.03343	5327	2909	876	19909
HEK293-T	TF	Factor: GKLF; motif: NNRRGRRNGNSNNN; match class: 1	TF:M07040_1	9.25916e-05	4.03343	8187	2909	1304	19909
HEK293-T	TF	Factor: Sp6; motif: WGGGCGG; match class: 0	TF:M05361_0	9.25916e-05	4.03343	5327	2909	876	19909
HEK293-T	TF	Factor: CREB; motif: NNTKACGTCANNNS; match class: 1	TF:M00916_1	9.69833e-05	4.0133	1693	2909	310	19909
HEK293-T	TF	Factor: ERG; motif: ACCGGAART; match class: 0	TF:M01752_0	0.0001015	3.99353	5833	2909	952	19909
HEK293-T	TF	Factor: Zic3; motif: NGGGKGGTC; match class: 1	TF:M00450_1	0.0001015	3.99353	8015	2909	1278	19909
HEK293-T	TF	Factor: etv3; motif: ACCGGAAGYN; match class: 1	TF:M02068_1	0.0001015	3.99353	623	2909	131	19909
HEK293-T	TF	Factor: HIF-1alpha; motif: NCACGT; match class: 0	TF:M02012_0	0.00010151	3.99349	4929	2909	815	19909
HEK293-T	TF	Factor: ZNF692; motif: SYNGGSCCCASCCNC; match class: 1	TF:M09734_1	0.000102636	3.9887	6272	2909	1018	19909
HEK293-T	TF	Factor: ETV7; motif: NNSCGGAAGTR; match class: 1	TF:M08760_1	0.000106307	3.97344	335	2909	79	19909
HEK293-T	TF	Factor: FLI-1; motif: CMGGAWGTSAN; match class: 0	TF:M01208_0	0.000111644	3.95216	4998	2909	825	19909
HEK293-T	TF	Factor: AP-2alpha; motif: NSCCNCRGGSN; match class: 0	TF:M07348_0	0.000112234	3.94988	5143	2909	847	19909
HEK293-T	TF	Factor: Aiolos; motif: NGGGGGGGGMGTK; match class: 0	TF:M05507_0	0.000115635	3.93691	31	2909	15	19909
HEK293-T	TF	Factor: P73; motif: GNNNRRRCNTGCMNNTSASN; match class: 0	TF:M03558_0	0.000128449	3.89127	3931	2909	661	19909
HEK293-T	TF	Factor: ZBP89; motif: CCCCKCCCCCNN; match class: 0	TF:M07397_0	0.000131887	3.8798	4205	2909	703	19909
HEK293-T	TF	Factor: Osx; motif: CCNCCCCCNNN; match class: 0	TF:M07329_0	0.000133614	3.87415	4362	2909	727	19909
HEK293-T	TF	Factor: ATF-2; motif: NNTGACGTCAN; match class: 1	TF:M07312_1	0.000136146	3.86599	1067	2909	206	19909
HEK293-T	TF	Factor: AP-2; motif: MKCCCSCNGGCG; match class: 0	TF:M00189_0	0.000139623	3.85504	4612	2909	765	19909
HEK293-T	TF	Factor: TEF-3:Elk-1; motif: RMATWCCGGAWGT; match class: 1	TF:M08418_1	0.000142355	3.84663	5303	2909	870	19909
HEK293-T	TF	Factor: PEA3; motif: RCCGGAAGYN; match class: 0	TF:M02066_0	0.000144142	3.84121	4823	2909	797	19909
HEK293-T	TF	Factor: HIC1; motif: NSNNNNTGCCCSSNN; match class: 0	TF:M01072_0	0.000149343	3.82582	3264	2909	557	19909
HEK293-T	TF	Factor: PARP; motif: TTTCYN; match class: 0	TF:M02027_0	0.000149343	3.82582	4268	2909	712	19909
HEK293-T	TF	Factor: Egr-1; motif: CCGCCCMCG; match class: 1	TF:M04797_1	0.000165939	3.78005	1563	2909	287	19909
HEK293-T	TF	Factor: GABP-beta; motif: ASMGGAAGKGN; match class: 0	TF:M01876_0	0.000165939	3.78005	1991	2909	356	19909
HEK293-T	TF	Factor: YB-1; motif: NNNNCCAATNN; match class: 1	TF:M03862_1	0.000165939	3.78005	3190	2909	545	19909
HEK293-T	TF	Factor: USF1; motif: NNNNGTCACGTGGN; match class: 0	TF:M07067_0	0.000166158	3.77948	2324	2909	409	19909
HEK293-T	TF	Factor: E2F-3:T-bet; motif: AGGTGTNANGGCGCST; match class: 1	TF:M08529_1	0.000166158	3.77948	4861	2909	802	19909
HEK293-T	TF	Factor: Tel-2; motif: YTACTTCCTG; match class: 1	TF:M00678_1	0.000166282	3.77915	898	2909	177	19909
HEK293-T	TF	Factor: TFAP2A; motif: YGCCCNNRGGCN; match class: 1	TF:M04146_1	0.000168894	3.77239	3791	2909	638	19909
HEK293-T	TF	Factor: Egr; motif: GTGGGSGCRRS; match class: 0	TF:M00807_0	0.000173558	3.76056	3533	2909	598	19909
HEK293-T	TF	Factor: HINFP; motif: CNRCGTCCGCNN; match class: 0	TF:M03907_0	0.000176352	3.75362	1000	2909	194	19909
HEK293-T	TF	Factor: USF2; motif: NGGTCACGTGNNSNNNNNN; match class: 1	TF:M09670_1	0.000178867	3.74747	852	2909	169	19909
HEK293-T	TF	Factor: E2F; motif: NKCGCGCSAAAN; match class: 0	TF:M00920_0	0.00018151	3.7411	4399	2909	731	19909
HEK293-T	TF	Factor: ATF; motif: CNSTGACGTNNNYC; match class: 0	TF:M00017_0	0.000183519	3.73632	5049	2909	830	19909
HEK293-T	TF	Factor: USF1; motif: NNNNGTCACGTGGN; match class: 1	TF:M07067_1	0.000183606	3.73611	882	2909	174	19909
HEK293-T	TF	Factor: ELK4; motif: ACCGGAARTN; match class: 0	TF:M03973_0	0.000202177	3.69427	667	2909	137	19909
HEK293-T	TF	Factor: Zbtb5; motif: AGGRAGCTTC; match class: 0	TF:M05304_0	0.000210774	3.67618	304	2909	72	19909
HEK293-T	TF	Factor: E2F-1; motif: TWSGCGCGAAAAYKR; match class: 0	TF:M00024_0	0.000211614	3.67446	6300	2909	1018	19909
HEK293-T	TF	Factor: EGR3; motif: NCMCRCCCACTNMN; match class: 1	TF:M08877_1	0.000213978	3.66963	1409	2909	261	19909
HEK293-T	TF	Factor: PLAG1; motif: CCCCCKWNNNGGSCCC; match class: 1	TF:M01973_1	0.000215711	3.66613	2407	2909	421	19909
HEK293-T	TF	Factor: FLI1; motif: ACCGGAARTN; match class: 0	TF:M03988_0	0.000215711	3.66613	5451	2909	890	19909
HEK293-T	TF	Factor: CREB; motif: CNNTGACGTMA; match class: 1	TF:M00917_1	0.000218631	3.66029	1594	2909	291	19909
HEK293-T	TF	Factor: DPF2; motif: NYCACYTCCYCNYYCY; match class: 0	TF:M09760_0	0.000221277	3.65506	5234	2909	857	19909
HEK293-T	TF	Factor: ER71; motif: ACCGGAARYN; match class: 0	TF:M02067_0	0.000225916	3.64605	4361	2909	724	19909
HEK293-T	TF	Factor: AP-2beta; motif: GCNNNGGSCNGVGGGN; match class: 1	TF:M01858_1	0.000229853	3.63855	3104	2909	530	19909
HEK293-T	TF	Factor: MOVO-B; motif: GNGGGGG; match class: 0	TF:M01104_0	0.000244976	3.61088	4711	2909	777	19909
HEK293-T	TF	Factor: NRF-1; motif: YGCGCATGCGCN; match class: 1	TF:M04059_1	0.00024719	3.60697	1018	2909	196	19909
HEK293-T	TF	Factor: Elk-1:T-bet; motif: TCACACCGGAAGNN; match class: 0	TF:M08231_0	0.000251303	3.5998	5087	2909	834	19909
HEK293-T	TF	Factor: ATF-1; motif: TNACGTCAN; match class: 1	TF:M01861_1	0.000257773	3.58876	1896	2909	339	19909
HEK293-T	TF	Factor: Ikaros; motif: TGGGAGN; match class: 1	TF:M07260_1	0.000257773	3.58876	7299	2909	1166	19909
HEK293-T	TF	Factor: Tel-2; motif: YTACTTCCTG; match class: 0	TF:M00678_0	0.000289483	3.53838	4448	2909	736	19909
HEK293-T	TF	Factor: ETV5; motif: NCCGGAWGYN; match class: 1	TF:M03983_1	0.000289589	3.53822	540	2909	114	19909
HEK293-T	TF	Factor: AP-2; motif: GSCCSCRGGCNRNRNN; match class: 0	TF:M00800_0	0.000289589	3.53822	4888	2909	803	19909
HEK293-T	TF	Factor: Sp1; motif: CCCCGCCCCN; match class: 0	TF:M00933_0	0.000292805	3.53342	4560	2909	753	19909
HEK293-T	TF	Factor: ATF-1; motif: NNNTGACGTNNN; match class: 1	TF:M07034_1	0.000293291	3.5327	1184	2909	223	19909
HEK293-T	TF	Factor: Erm:C/EBPdelta; motif: RSCGGAWRTTGCGYAAY; match class: 1	TF:M08458_1	0.000293291	3.5327	3208	2909	545	19909
HEK293-T	TF	Factor: ATF-1; motif: NRTGACGTMAN; match class: 1	TF:M09592_1	0.000295478	3.52948	1251	2909	234	19909
HEK293-T	TF	Factor: E2F; motif: NNTTTCGCGCN; match class: 1	TF:M08875_1	0.000310015	3.50862	1726	2909	311	19909
HEK293-T	TF	Factor: LKLF; motif: GGGGTGGKSN; match class: 1	TF:M07261_1	0.000310015	3.50862	4111	2909	684	19909
HEK293-T	TF	Factor: Fli-1:C/EBPbeta; motif: RNCGGAWRTTGCGCAAY; match class: 1	TF:M08281_1	0.000310015	3.50862	1982	2909	352	19909
HEK293-T	TF	Factor: HOXB2:Elk-1; motif: TAATKRCCGGAAGTN; match class: 0	TF:M08341_0	0.000317647	3.49805	4872	2909	800	19909
HEK293-T	TF	Factor: ZGPAT; motif: GRGGCWGNGGNG; match class: 1	TF:M09739_1	0.000324137	3.48927	2743	2909	472	19909
HEK293-T	TF	Factor: NRF-1; motif: SYGCGCMTGCGCRNNGSN; match class: 1	TF:M09641_1	0.000342167	3.46576	976	2909	188	19909
HEK293-T	TF	Factor: CLOCK:BMAL; motif: MCACGTGR; match class: 0	TF:M01116_0	0.000352303	3.45308	810	2909	160	19909
HEK293-T	TF	Factor: AP-2alpha; motif: GCCNNNRGS; match class: 0	TF:M00469_0	0.000359586	3.4442	1823	2909	326	19909
HEK293-T	TF	Factor: c-Ets-2; motif: NCCGGAAGTG; match class: 0	TF:M08759_0	0.000372609	3.42875	5439	2909	885	19909
HEK293-T	TF	Factor: LF-A1; motif: GGGSTCWR; match class: 1	TF:M00646_1	0.000373275	3.42797	6430	2909	1034	19909
HEK293-T	TF	Factor: E2F-1; motif: TTTSGCGS; match class: 1	TF:M00431_1	0.000373652	3.42753	2264	2909	396	19909
HEK293-T	TF	Factor: Egr-3; motif: NTGCGTGGGCGK; match class: 1	TF:M00245_1	0.000373652	3.42753	2378	2909	414	19909
HEK293-T	TF	Factor: Elk-1; motif: AACCGGAAGTR; match class: 1	TF:M01163_1	0.000373652	3.42753	1092	2909	207	19909
HEK293-T	TF	Factor: E2F; motif: TTTSGCGS; match class: 0	TF:M00426_0	0.000374973	3.426	6157	2909	993	19909
HEK293-T	TF	Factor: RUNX3; motif: NRACCGCAAACCGCAN; match class: 1	TF:M04109_1	0.000377786	3.42275	3877	2909	647	19909
HEK293-T	TF	Factor: ELF4; motif: NCCGGAARTN; match class: 0	TF:M02056_0	0.000388923	3.41014	4080	2909	678	19909
HEK293-T	TF	Factor: DEC1; motif: CNCACRTGASC; match class: 1	TF:M03572_1	0.000389646	3.40933	1869	2909	333	19909
HEK293-T	TF	Factor: BEN; motif: CWGCGAYA; match class: 1	TF:M01241_1	0.000389688	3.40928	2095	2909	369	19909
HEK293-T	TF	Factor: CREB; motif: NSTGACGTAANN; match class: 0	TF:M00177_0	0.000411154	3.386	3919	2909	653	19909
HEK293-T	TF	Factor: Erg; motif: NNACCGGAARTSN; match class: 0	TF:M09608_0	0.00041349	3.38353	5835	2909	944	19909
HEK293-T	TF	Factor: SP3; motif: NCCACGCCCMC; match class: 0	TF:M03921_0	0.00041768	3.37916	3181	2909	539	19909
HEK293-T	TF	Factor: USF; motif: GYCACGTGNC; match class: 1	TF:M00187_1	0.00041768	3.37916	1541	2909	280	19909
HEK293-T	TF	Factor: E2F-1; motif: NTTSGCGG; match class: 1	TF:M00430_1	0.000425398	3.3712	2509	2909	434	19909
HEK293-T	TF	Factor: E2F-4; motif: GCGGGAAANA; match class: 0	TF:M02090_0	0.000429097	3.36744	5664	2909	918	19909
HEK293-T	TF	Factor: AP-2; motif: GSCCSCRGGCNRNRNN; match class: 1	TF:M00800_1	0.000440467	3.35609	4248	2909	703	19909
HEK293-T	TF	Factor: CREB; motif: TGACGTMA; match class: 1	TF:M00039_1	0.000446905	3.34978	1487	2909	271	19909
HEK293-T	TF	Factor: TFAP2A; motif: NNNNGCCYSAGGGCA; match class: 0	TF:M07231_0	0.000449079	3.34768	4203	2909	696	19909
HEK293-T	TF	Factor: HIF2A; motif: ACGTGNNN; match class: 0	TF:M07356_0	0.00044949	3.34728	1698	2909	305	19909
HEK293-T	TF	Factor: SAP-1a; motif: NACCGGAAGTV; match class: 0	TF:M01167_0	0.000458248	3.3389	1792	2909	320	19909
HEK293-T	TF	Factor: Sp1; motif: GGNDGGRGGCGGGG; match class: 0	TF:M04953_0	0.000459321	3.33788	4630	2909	761	19909
HEK293-T	TF	Factor: GABP; motif: VCCGGAAGNGCR; match class: 0	TF:M00341_0	0.000461819	3.33553	5953	2909	961	19909
HEK293-T	TF	Factor: ATF-2; motif: NNNTGACGTNAN; match class: 1	TF:M01862_1	0.000464089	3.3334	1000	2909	191	19909
HEK293-T	TF	Factor: CREB; motif: NNGNTGACGTNN; match class: 0	TF:M00113_0	0.000465786	3.33181	3950	2909	657	19909
HEK293-T	TF	Factor: TFAP2A; motif: YGCCCNNRGGCN; match class: 0	TF:M04146_0	0.00047671	3.32175	2736	2909	469	19909
HEK293-T	TF	Factor: CP2; motif: NNNNCCAGNCNN; match class: 1	TF:M07602_1	0.00051948	3.28443	4674	2909	767	19909
HEK293-T	TF	Factor: SP1; motif: NCCCCKCCCCC; match class: 0	TF:M07226_0	0.000533653	3.27274	4373	2909	721	19909
HEK293-T	TF	Factor: EGR4; motif: NNMCGCCCACGCANNN; match class: 0	TF:M03899_0	0.000549632	3.25993	1809	2909	322	19909
HEK293-T	TF	Factor: Sp2; motif: NYSGCCCCGCCCCCY; match class: 0	TF:M03567_0	0.000554098	3.25641	4093	2909	678	19909
HEK293-T	TF	Factor: Sp1; motif: NNGGGGCGGGGNN; match class: 0	TF:M00932_0	0.000564504	3.24833	4421	2909	728	19909
HEK293-T	TF	Factor: SATB1; motif: NTTTAT; match class: 0	TF:M03564_0	0.000594225	3.22605	3854	2909	641	19909
HEK293-T	TF	Factor: AP-2gamma; motif: GCCYNNGGS; match class: 0	TF:M00470_0	0.000641276	3.19296	3850	2909	640	19909
HEK293-T	TF	Factor: AhR; motif: CCYCNRRSTNGCGTGASA; match class: 0	TF:M00139_0	0.000648815	3.18788	3318	2909	558	19909
HEK293-T	TF	Factor: AhR; motif: NTNGCGTGNNN; match class: 0	TF:M00778_0	0.000665219	3.17704	3138	2909	530	19909
HEK293-T	TF	Factor: E2F-4:DP-2; motif: TTTCSCGC; match class: 0	TF:M00739_0	0.000665219	3.17704	4486	2909	737	19909
HEK293-T	TF	Factor: E2F-4; motif: NGGCGGGAARN; match class: 0	TF:M07084_0	0.000669737	3.1741	5463	2909	885	19909
HEK293-T	TF	Factor: NF-E4; motif: GTGAGGS; match class: 1	TF:M08826_1	0.000674583	3.17096	4697	2909	769	19909
HEK293-T	TF	Factor: AhR,; motif: NRCGTGNGN; match class: 1	TF:M00976_1	0.000762172	3.11795	997	2909	189	19909
HEK293-T	TF	Factor: GATA-1; motif: SNNGATNNNN; match class: 1	TF:M00075_1	0.000762172	3.11795	1692	2909	302	19909
HEK293-T	TF	Factor: RUNX3; motif: NRACCGCANWAACCRCAN; match class: 1	TF:M04110_1	0.000762172	3.11795	3778	2909	628	19909
HEK293-T	TF	Factor: E2F-4:DP-2; motif: TTTCSCGC; match class: 1	TF:M00739_1	0.000762172	3.11795	1167	2909	217	19909
HEK293-T	TF	Factor: BTEB2; motif: GNAGGGGGNGGGSSNN; match class: 0	TF:M03814_0	0.000769259	3.11393	3811	2909	633	19909
HEK293-T	TF	Factor: ZNF557; motif: NCCGCKTCCTGC; match class: 0	TF:M06444_0	0.000769259	3.11393	1259	2909	232	19909
HEK293-T	TF	Factor: ERF; motif: ACCGGAAGTR; match class: 0	TF:M03974_0	0.000812502	3.09018	908	2909	174	19909
HEK293-T	TF	Factor: Pax-5; motif: BCNNNRNGCANBGNTGNRTAGCSGCHNB; match class: 1	TF:M00143_1	0.000821152	3.08558	5107	2909	830	19909
HEK293-T	TF	Factor: LKLF; motif: NGGGCGG; match class: 0	TF:M05499_0	0.000826367	3.08283	5465	2909	884	19909
HEK293-T	TF	Factor: KLF17; motif: NGGGCGG; match class: 0	TF:M05386_0	0.000826367	3.08283	5465	2909	884	19909
HEK293-T	TF	Factor: ETS1; motif: ACCGGAARYN; match class: 0	TF:M03977_0	0.000833056	3.07933	5924	2909	953	19909
HEK293-T	TF	Factor: CREB3; motif: NTGCCACGTCAYCN; match class: 0	TF:M04207_0	0.000854745	3.06816	48	2909	18	19909
HEK293-T	TF	Factor: NF-Y; motif: RGCCAATCRGN; match class: 0	TF:M07302_0	0.00085919	3.06591	1434	2909	260	19909
HEK293-T	TF	Factor: E2F-1; motif: TTTSGCGCGMNR; match class: 1	TF:M00516_1	0.00085919	3.06591	2085	2909	364	19909
HEK293-T	TF	Factor: Zic1; motif: KGGGTGGTC; match class: 1	TF:M00448_1	0.000869104	3.06093	4352	2909	715	19909
HEK293-T	TF	Factor: ATF4; motif: CVTGACGYMABG; match class: 1	TF:M00514_1	0.000887036	3.05206	1336	2909	244	19909
HEK293-T	TF	Factor: EGR4; motif: NNMCGCCCACGCANNN; match class: 1	TF:M03899_1	0.000903501	3.04407	222	2909	54	19909
HEK293-T	TF	Factor: ZNF740; motif: CCCCCCCCAC; match class: 0	TF:M03939_0	0.000918381	3.03698	453	2909	96	19909
HEK293-T	TF	Factor: DEC1; motif: NCNCACRTGNSC; match class: 1	TF:M08870_1	0.000978979	3.00923	2438	2909	419	19909
HEK293-T	TF	Factor: TFEB; motif: RNCACGTGAC; match class: 1	TF:M04194_1	0.000983848	3.00707	403	2909	87	19909
HEK293-T	TF	Factor: Pax-5; motif: NNNNRNKCAGCNRAGCGTGAC; match class: 0	TF:M09645_0	0.00107466	2.96873	2396	2909	412	19909
HEK293-T	TF	Factor: RPC155; motif: TCMNGRGTTCRAGWCC; match class: 0	TF:M01798_0	0.00110518	2.95657	974	2909	184	19909
HEK293-T	TF	Factor: E2F; motif: TTTSGCGSG; match class: 1	TF:M00918_1	0.00112165	2.95014	1261	2909	231	19909
HEK293-T	TF	Factor: CREB1; motif: TGACGTCA; match class: 1	TF:M02279_1	0.00112381	2.94931	848	2909	163	19909
HEK293-T	TF	Factor: ZNF432; motif: NCRTCATMGCGM; match class: 0	TF:M06114_0	0.00117905	2.92847	198	2909	49	19909
HEK293-T	TF	Factor: CREM; motif: TGACGTCASYN; match class: 0	TF:M01820_0	0.00117979	2.9282	4462	2909	730	19909
HEK293-T	TF	Factor: HNRPUL1; motif: NCNCAGN; match class: 1	TF:M09746_1	0.00122868	2.91056	7732	2909	1220	19909
HEK293-T	TF	Factor: RelA-p65; motif: GGGRNTTTCCM; match class: 0	TF:M09668_0	0.00127492	2.89452	3082	2909	518	19909
HEK293-T	TF	Factor: pitx2; motif: NNTAAWCCCA; match class: 1	TF:M02114_1	0.00128659	2.89056	1812	2909	319	19909
HEK293-T	TF	Factor: Pitx2; motif: WNTAAWCCCA; match class: 1	TF:M07056_1	0.00128659	2.89056	1812	2909	319	19909
HEK293-T	TF	Factor: EHF; motif: NACCCGGAAGTA; match class: 0	TF:M03965_0	0.00131404	2.88139	356	2909	78	19909
HEK293-T	TF	Factor: TEF-3:ER81; motif: ACCGGAAATRCC; match class: 0	TF:M08423_0	0.00131404	2.88139	3232	2909	541	19909
HEK293-T	TF	Factor: GATA-2; motif: NNNGATRNNN; match class: 0	TF:M00076_0	0.00134455	2.87142	2929	2909	494	19909
HEK293-T	TF	Factor: VDR; motif: GGGKNARNRRGGWSA; match class: 1	TF:M00444_1	0.00134936	2.86987	4520	2909	738	19909
HEK293-T	TF	Factor: MAZ; motif: NKGGGAGGGGRGGR; match class: 1	TF:M02023_1	0.00135334	2.86859	3136	2909	526	19909
HEK293-T	TF	Factor: ESE-1; motif: NSMGGAARTN; match class: 0	TF:M01214_0	0.00136843	2.86378	5433	2909	876	19909
HEK293-T	TF	Factor: USF2; motif: NNNGGTCACGTGRYNN; match class: 1	TF:M09820_1	0.00137424	2.86194	780	2909	151	19909
HEK293-T	TF	Factor: CREB; motif: NSTGACGTMANN; match class: 0	TF:M00178_0	0.00137424	2.86194	3754	2909	621	19909
HEK293-T	TF	Factor: HIC1; motif: NNNGGKTGCCCSNNNNNN; match class: 0	TF:M01073_0	0.00139173	2.85644	3338	2909	557	19909
HEK293-T	TF	Factor: HIF-1alpha; motif: NCACGTNN; match class: 0	TF:M07384_0	0.0014033	2.85285	1174	2909	216	19909
HEK293-T	TF	Factor: NRF-1; motif: CNCTGCGCATGCGC; match class: 0	TF:M04694_0	0.00144152	2.84118	1095	2909	203	19909
HEK293-T	TF	Factor: SP3; motif: NCCACGCCCMC; match class: 1	TF:M03921_1	0.00148016	2.82969	645	2909	128	19909
HEK293-T	TF	Factor: GCMa; motif: CCCGCAT; match class: 0	TF:M03574_0	0.00153477	2.81396	2203	2909	380	19909
HEK293-T	TF	Factor: Net; motif: ACCGGAARTN; match class: 0	TF:M02060_0	0.00153477	2.81396	552	2909	112	19909
HEK293-T	TF	Factor: HSF4; motif: CTGCMRN; match class: 1	TF:M07322_1	0.00153721	2.81327	11877	2909	1824	19909
HEK293-T	TF	Factor: HDAC1; motif: KGCARGGTC; match class: 1	TF:M07041_1	0.00155205	2.80909	6392	2909	1019	19909
HEK293-T	TF	Factor: USF2; motif: AAGTCACG; match class: 1	TF:M04810_1	0.00155205	2.80909	987	2909	185	19909
HEK293-T	TF	Factor: Tax/CREB; motif: GGGGGTTGACGYANA; match class: 0	TF:M00114_0	0.00156398	2.80577	5081	2909	822	19909
HEK293-T	TF	Factor: NF-KAPPAB1; motif: NGGKRNTTYCCCN; match class: 0	TF:M08952_0	0.00158071	2.80115	4336	2909	709	19909
HEK293-T	TF	Factor: nerf; motif: AAMCCGGAAGTN; match class: 0	TF:M08757_0	0.00159226	2.79799	664	2909	131	19909
HEK293-T	TF	Factor: ZNF692; motif: SYNGGSCCCASCCNC; match class: 0	TF:M09734_0	0.00159226	2.79799	5513	2909	887	19909
HEK293-T	TF	Factor: ATF; motif: NTGACGTCANYS; match class: 1	TF:M00338_1	0.00161091	2.79293	1122	2909	207	19909
HEK293-T	TF	Factor: Sp1; motif: NGGGGGCGGGGYN; match class: 0	TF:M00196_0	0.00164476	2.7839	4364	2909	713	19909
HEK293-T	TF	Factor: ATF2; motif: VGTGACGTMACN; match class: 0	TF:M00179_0	0.00164847	2.78292	4351	2909	711	19909
HEK293-T	TF	Factor: ELK-1; motif: ACCGGAAGTN; match class: 0	TF:M02059_0	0.00176667	2.75284	5757	2909	923	19909
HEK293-T	TF	Factor: GCM; motif: CNNRCCCGCATD; match class: 0	TF:M00634_0	0.0018634	2.72969	2050	2909	355	19909
HEK293-T	TF	Factor: TFAP2A; motif: NGCCYSAGGCN; match class: 0	TF:M04147_0	0.0018654	2.72923	3128	2909	523	19909
HEK293-T	TF	Factor: ctcf; motif: NNNCCASYAGRKGGCRSYNN; match class: 1	TF:M09602_1	0.00188377	2.72497	2133	2909	368	19909
HEK293-T	TF	Factor: CREB; motif: CGTCAN; match class: 1	TF:M00801_1	0.00188377	2.72497	649	2909	128	19909
HEK293-T	TF	Factor: Kaiso; motif: GNTCTCGCGAGRNNNNGGN; match class: 0	TF:M09632_0	0.00188899	2.72377	2369	2909	405	19909
HEK293-T	TF	Factor: GCMa:Elf-1; motif: NNCGGAARTGCKGGT; match class: 0	TF:M08306_0	0.00192608	2.71532	2581	2909	438	19909
HEK293-T	TF	Factor: E2F-6; motif: RGGCGGGARRN; match class: 0	TF:M07085_0	0.00203961	2.69045	1023	2909	190	19909
HEK293-T	TF	Factor: LTF; motif: GKVACTTNC; match class: 0	TF:M01692_0	0.00214237	2.66911	3712	2909	612	19909
HEK293-T	TF	Factor: Pax-6; motif: TTTCACGCWTGANTGMNYN; match class: 1	TF:M04065_1	0.00219743	2.65808	3615	2909	597	19909
HEK293-T	TF	Factor: ATF-1; motif: CYYTGACGTCA; match class: 0	TF:M00691_0	0.00222047	2.65356	3635	2909	600	19909
HEK293-T	TF	Factor: LRF; motif: NGNAGNGGGTYN; match class: 1	TF:M04617_1	0.00225179	2.64747	1451	2909	259	19909
HEK293-T	TF	Factor: AP-2alpha; motif: NGCCYSNNGSN; match class: 0	TF:M01857_0	0.00234319	2.63019	4569	2909	742	19909
HEK293-T	TF	Factor: ZBTB7C; motif: GKCCCGGGCKG; match class: 0	TF:M03806_0	0.00238747	2.62206	2485	2909	422	19909
HEK293-T	TF	Factor: HES-1; motif: GSCACGMGMC; match class: 1	TF:M02011_1	0.00248249	2.60511	875	2909	165	19909
HEK293-T	TF	Factor: GCMb; motif: NATGCGGGTN; match class: 0	TF:M04002_0	0.00251221	2.59994	1261	2909	228	19909
HEK293-T	TF	Factor: E2F-1:DP-2; motif: TTTSSCGC; match class: 0	TF:M00737_0	0.0025823	2.58799	5907	2909	943	19909
HEK293-T	TF	Factor: GLI; motif: MCVNNGACCACCCAV; match class: 1	TF:M03871_1	0.00262057	2.5816	404	2909	85	19909
HEK293-T	TF	Factor: USF1; motif: NNCAYGTGACC; match class: 1	TF:M07233_1	0.00267048	2.57341	303	2909	67	19909
HEK293-T	TF	Factor: ATF-3; motif: RTKRCGTCANN; match class: 1	TF:M01863_1	0.0027624	2.55871	439	2909	91	19909
HEK293-T	TF	Factor: Elk-1; motif: NAAACMGGAAGTNCVH; match class: 1	TF:M00007_1	0.00288633	2.53965	1116	2909	204	19909
HEK293-T	TF	Factor: ATF-1; motif: NRTGACGTMAN; match class: 0	TF:M09592_0	0.00295002	2.53017	3183	2909	529	19909
HEK293-T	TF	Factor: Pax-5; motif: NGTCACGCWTSANTGMNY; match class: 1	TF:M04064_1	0.00295002	2.53017	3515	2909	580	19909
HEK293-T	TF	Factor: CREB; motif: NNTKACGTCANNNS; match class: 0	TF:M00916_0	0.00302125	2.51981	4217	2909	687	19909
HEK293-T	TF	Factor: AP-2alphaA; motif: ANNGCCTNAGGSNNT; match class: 1	TF:M01045_1	0.00308517	2.51072	2122	2909	364	19909
HEK293-T	TF	Factor: Spz1; motif: DNNGGRGGGWWNNNN; match class: 0	TF:M00446_0	0.00313269	2.50408	5849	2909	933	19909
HEK293-T	TF	Factor: RNF96; motif: BCCCGCRGCC; match class: 1	TF:M01199_1	0.00313725	2.50345	4291	2909	698	19909
HEK293-T	TF	Factor: POU2F1:Elk-1; motif: ACCGGAWATGCAW; match class: 1	TF:M08398_1	0.00317747	2.49792	1983	2909	342	19909
HEK293-T	TF	Factor: znf580; motif: NGGGCGGTGTS; match class: 0	TF:M05479_0	0.00317747	2.49792	239	2909	55	19909
HEK293-T	TF	Factor: ZNF333; motif: ATAAT; match class: 0	TF:M01230_0	0.00326427	2.48621	3846	2909	630	19909
HEK293-T	TF	Factor: NF-KAPPAB1; motif: NGGKRNTTYCCCN; match class: 1	TF:M08952_1	0.00332528	2.47817	3474	2909	573	19909
HEK293-T	TF	Factor: E2F-3:T-bet; motif: AGGTGTNANGGCGCST; match class: 0	TF:M08529_0	0.00334252	2.47593	6689	2909	1058	19909
HEK293-T	TF	Factor: AP-2gamma:Max; motif: NNSCCYNRGGSNNNNCACGTGN; match class: 0	TF:M08664_0	0.00346347	2.46049	2081	2909	357	19909
HEK293-T	TF	Factor: SP1; motif: GGGGYGGGGNS; match class: 0	TF:M01303_0	0.003585	2.44551	4369	2909	709	19909
HEK293-T	TF	Factor: TFEC; motif: RNCACRTGAY; match class: 1	TF:M04571_1	0.00366371	2.43608	583	2909	115	19909
HEK293-T	TF	Factor: Arnt; motif: NDDNNCACGTGNNNNN; match class: 0	TF:M00236_0	0.00366942	2.4354	1911	2909	330	19909
HEK293-T	TF	Factor: AP-2alphaA; motif: ANNGCCTNAGGSNNT; match class: 0	TF:M01045_0	0.00368754	2.43326	3805	2909	623	19909
HEK293-T	TF	Factor: Erm:TBR2; motif: NNGTGNKANNNNNNNNTNNCRSCGGAWGN; match class: 0	TF:M08271_0	0.00390017	2.40892	496	2909	100	19909
HEK293-T	TF	Factor: Sp2; motif: TGGGCGCGCCCA; match class: 0	TF:M06948_0	0.0039267	2.40597	2701	2909	453	19909
HEK293-T	TF	Factor: Sp3; motif: ASMCTTGGGSRGGG; match class: 0	TF:M00665_0	0.00393716	2.40482	5493	2909	878	19909
HEK293-T	TF	Factor: ZNF770; motif: KGGGGGCRATS; match class: 0	TF:M06376_0	0.00406808	2.39061	33	2909	13	19909
HEK293-T	TF	Factor: TFE3; motif: NNCACGTGAY; match class: 1	TF:M04193_1	0.00413681	2.38333	704	2909	135	19909
HEK293-T	TF	Factor: C/EBPgamma:Elf-1; motif: TKRCGHAATWSCGGAAGT; match class: 1	TF:M08676_1	0.00423182	2.37347	2388	2909	404	19909
HEK293-T	TF	Factor: SP2; motif: GGGCGGGAC; match class: 0	TF:M01783_0	0.00454862	2.34212	4855	2909	781	19909
HEK293-T	TF	Factor: E2F-4; motif: NNTTCCCGCCNN; match class: 0	TF:M04823_0	0.00454862	2.34212	4961	2909	797	19909
HEK293-T	TF	Factor: MECP2; motif: CCGGSNNNANNAWWT; match class: 0	TF:M01298_0	0.00462509	2.33488	1232	2909	221	19909
HEK293-T	TF	Factor: ZNF69; motif: NAMTCGGGATCA; match class: 0	TF:M05990_0	0.00466669	2.33099	15	2909	8	19909
HEK293-T	TF	Factor: ETV1; motif: ACCGGAAGTN; match class: 0	TF:M03979_0	0.00467393	2.33032	967	2909	178	19909
HEK293-T	TF	Factor: YY2; motif: NCCGCCATNTY; match class: 1	TF:M03925_1	0.00480844	2.318	785	2909	148	19909
HEK293-T	TF	Factor: WT1; motif: NNGGGNGGGSGN; match class: 0	TF:M07436_0	0.00490828	2.30907	3777	2909	617	19909
HEK293-T	TF	Factor: AP-2; motif: SNNNCCNCAGGCN; match class: 0	TF:M00915_0	0.00497639	2.30309	5118	2909	820	19909
HEK293-T	TF	Factor: EGR-1; motif: TGCGTGGGCGK; match class: 1	TF:M01972_1	0.00497639	2.30309	1465	2909	258	19909
HEK293-T	TF	Factor: JUND:FRA-1; motif: RTGACGTMAY; match class: 1	TF:M08930_1	0.00497639	2.30309	1597	2909	279	19909
HEK293-T	TF	Factor: AP-4:ER81; motif: RSCGGAAGCAGSTGNN; match class: 1	TF:M08443_1	0.00531465	2.27453	4043	2909	657	19909
HEK293-T	TF	Factor: KLF; motif: GGGNGGGG; match class: 1	TF:M07461_1	0.00542216	2.26583	3434	2909	564	19909
HEK293-T	TF	Factor: LUMAN; motif: CYCAGCYYCY; match class: 1	TF:M09729_1	0.00542261	2.26579	4651	2909	749	19909
HEK293-T	TF	Factor: ZNF714; motif: NSGKTGGGCCGM; match class: 0	TF:M05938_0	0.00543793	2.26457	679	2909	130	19909
HEK293-T	TF	Factor: USF2; motif: NNNCCACGTGACN; match class: 0	TF:M03860_0	0.00545943	2.26285	2648	2909	443	19909
HEK293-T	TF	Factor: Tax/CREB; motif: RTGACGCATAYCCCC; match class: 1	TF:M00115_1	0.00545943	2.26285	2920	2909	485	19909
HEK293-T	TF	Factor: PSF; motif: KWATCCGN; match class: 1	TF:M07612_1	0.00546453	2.26245	1106	2909	200	19909
HEK293-T	TF	Factor: MTF-1; motif: TGCGCAC; match class: 0	TF:M01243_0	0.00548525	2.2608	2121	2909	361	19909
HEK293-T	TF	Factor: FLI-1; motif: NAYTTCCGGT; match class: 0	TF:M08913_0	0.00550674	2.25911	5349	2909	854	19909
HEK293-T	TF	Factor: NFATc3; motif: GGAAAA; match class: 0	TF:M01886_0	0.0055493	2.25576	5150	2909	824	19909
HEK293-T	TF	Factor: NFATc2; motif: GGAAAA; match class: 0	TF:M01281_0	0.0055493	2.25576	5150	2909	824	19909
HEK293-T	TF	Factor: NFATc2; motif: GGAAAA; match class: 0	TF:M03555_0	0.0055493	2.25576	5150	2909	824	19909
HEK293-T	TF	Factor: NF-kappaB; motif: GGGGATYCCC; match class: 1	TF:M00051_1	0.00558192	2.25322	2785	2909	464	19909
HEK293-T	TF	Factor: CREB; motif: CNNTGACGTMA; match class: 0	TF:M00917_0	0.00558192	2.25322	4026	2909	654	19909
HEK293-T	TF	Factor: Fli-1; motif: RCMGGAAGYGNNN; match class: 0	TF:M09613_0	0.00564321	2.24847	4356	2909	704	19909
HEK293-T	TF	Factor: Fli-1:Max; motif: NCCGGAAACACGTGN; match class: 1	TF:M08289_1	0.00567643	2.24592	3332	2909	548	19909
HEK293-T	TF	Factor: USF2; motif: NNNCCACGTGACN; match class: 1	TF:M03860_1	0.00574258	2.24089	978	2909	179	19909
HEK293-T	TF	Factor: E2F; motif: TTTSGCGC; match class: 0	TF:M00050_0	0.00574258	2.24089	5225	2909	835	19909
HEK293-T	TF	Factor: IRF-4; motif: NCGAAACCGAAACYA; match class: 0	TF:M04015_0	0.00578147	2.23796	1887	2909	324	19909
HEK293-T	TF	Factor: ATF-4; motif: KACGTCAKS; match class: 1	TF:M01864_1	0.00578147	2.23796	1238	2909	221	19909
HEK293-T	TF	Factor: ctcf; motif: CCNCNAGRKGGCRSTN; match class: 1	TF:M07249_1	0.00585801	2.23225	2066	2909	352	19909
HEK293-T	TF	Factor: ZXDA; motif: NAGGGTG; match class: 0	TF:M06203_0	0.00605603	2.21781	5574	2909	887	19909
HEK293-T	TF	Factor: ZXDB; motif: NAGGGTG; match class: 0	TF:M06202_0	0.00605603	2.21781	5574	2909	887	19909
HEK293-T	TF	Factor: ERG; motif: MNNSNGGAAG; match class: 0	TF:M08880_0	0.00609081	2.21532	2446	2909	411	19909
HEK293-T	TF	Factor: WT1; motif: NNGGGNGGGSGN; match class: 1	TF:M07436_1	0.00609677	2.2149	2401	2909	404	19909
HEK293-T	TF	Factor: Pasx-5; motif: GTCACGSTT; match class: 0	TF:M04765_0	0.00670991	2.17328	6899	2909	1084	19909
HEK293-T	TF	Factor: Elk-1:Pax-9; motif: ACCGGAACYACGCWYSANTG; match class: 0	TF:M08226_0	0.00691814	2.16001	6524	2909	1028	19909
HEK293-T	TF	Factor: E2F-3:Prrxl1; motif: SGCGCTAATTNN; match class: 1	TF:M08206_1	0.00700895	2.15435	5068	2909	810	19909
HEK293-T	TF	Factor: c-Ets-1(p54); motif: NCMGGAWGYN; match class: 0	TF:M00032_0	0.00705881	2.15127	5708	2909	906	19909
HEK293-T	TF	Factor: AP-2gamma; motif: NTGSCCTGRGGSNN; match class: 0	TF:M09591_0	0.00734833	2.13381	5563	2909	884	19909
HEK293-T	TF	Factor: LRF; motif: NGNAGNGGGTYN; match class: 0	TF:M04617_0	0.00744807	2.12796	4719	2909	757	19909
HEK293-T	TF	Factor: PMX1; motif: TAATHA; match class: 0	TF:M03560_0	0.00753464	2.12294	3651	2909	595	19909
HEK293-T	TF	Factor: HIF1; motif: GNNKACGTGCGGNN; match class: 1	TF:M00797_1	0.00766997	2.11521	560	2909	109	19909
HEK293-T	TF	Factor: GLI; motif: MCVNNGACCACCCAV; match class: 0	TF:M03871_0	0.0077324	2.11169	2953	2909	488	19909
HEK293-T	TF	Factor: GCM1; motif: NATGCGGGTAC; match class: 0	TF:M04001_0	0.00811477	2.09072	385	2909	79	19909
HEK293-T	TF	Factor: ERF:SREBP-2; motif: NSCGGAARTCACGTGAT; match class: 1	TF:M08453_1	0.00811491	2.09072	3792	2909	616	19909
HEK293-T	TF	Factor: ER-beta; motif: NRGGTCANKSTGACCTNN; match class: 0	TF:M09610_0	0.008347	2.07847	4294	2909	692	19909
HEK293-T	TF	Factor: NF1B; motif: CYTGGCNYNCWGCCAN; match class: 1	TF:M09762_1	0.00849048	2.07107	1543	2909	268	19909
HEK293-T	TF	Factor: ER81; motif: NNNGRCMGGAAGYRNNNNNNNS; match class: 1	TF:M09611_1	0.00856236	2.06741	317	2909	67	19909
HEK293-T	TF	Factor: Pax-5; motif: GTYAYGCTTSRCTGVNYN; match class: 0	TF:M04754_0	0.00895093	2.04813	4383	2909	705	19909
HEK293-T	TF	Factor: Ik-1; motif: NHNTGGGAATRCC; match class: 0	TF:M00086_0	0.00896889	2.04726	3862	2909	626	19909
HEK293-T	TF	Factor: ZSCAN1; motif: GGGKACAYKAGGC; match class: 0	TF:M05410_0	0.00910596	2.04067	40	2909	14	19909
HEK293-T	TF	Factor: BTEB3; motif: BNRNGGGAGGNGT; match class: 0	TF:M01865_0	0.00914251	2.03893	5714	2909	905	19909
HEK293-T	TF	Factor: KLF9; motif: NNCCACACCCACN; match class: 0	TF:M09774_0	0.00916995	2.03763	780	2909	145	19909
HEK293-T	TF	Factor: GCMa:C/EBPbeta; motif: ATGCGGGTNNRTTGCGCAAY; match class: 0	TF:M08575_0	0.00919784	2.03631	5414	2909	860	19909
HEK293-T	TF	Factor: CREB1; motif: NNNNACGTCANN; match class: 0	TF:M03544_0	0.00953439	2.02071	2922	2909	482	19909
HEK293-T	TF	Factor: SAP-1a; motif: NACCGGAAGTV; match class: 1	TF:M01167_1	0.00953867	2.02051	185	2909	43	19909
HEK293-T	TF	Factor: BTEB1; motif: GGGGGCGGGGCNGSGGGNGS; match class: 0	TF:M09723_0	0.00953867	2.02051	4056	2909	655	19909
HEK293-T	TF	Factor: PLAG1; motif: GRGGCNNHNNNRRGGG; match class: 0	TF:M01778_0	0.00953867	2.02051	2294	2909	385	19909
HEK293-T	TF	Factor: RREB-1; motif: GGGWCSA; match class: 0	TF:M05439_0	0.00953867	2.02051	5456	2909	866	19909
