# Supplementary material for: Weighted Correlation Network Analysis Reveals CDK2 as a Regulator of a Ubiquitous Environmental Toxin-Induced Cell-Cycle Arrest
Source: Cells. 2020 Jan 7;9(1):143. doi: 10.3390/cells9010143 (PMC7017252; doi:10.3390/cells9010143)
Supplement: Supplementary file 1 [file cells-09-00143-s001.zip › TableS7.xlsx]

## Sheet: Sheet1
Buffer composition
Buffer Name	Components
CST Lysis Buffer	20mM Tris, pH 7.5 (Illinois Tools Works companies)
	150mM NaCl (Applichem)
	1% Triton X-100 (Sigma-Aldrich)
	1mM EDTA (Merck)
	1mM EGTA (Sigma-Aldrich)
	184mg/L Na-orthovanadate (Sigma-Aldrich)
	2.5mM Na-pyrophosphate (Sigma-Aldrich)
	1mM β-Glycerolphosphate (Sigma-Aldrich)
Laemmli Buffer	0.5M Tris pH 6.8 (Roth GmbH)
	10% SDS (Roth)
	10% Glycerol (Sigma-Aldrich)
1xTBS-Tween	20mM Tris base, pH 7.4 (Illinois Tools Works companies)
	150mM NaCl (Applichem)
	0.05% Tween-20 (Sigma-Aldrich)
